# Supplementary material for: Conserved nuclear hormone receptors controlling a novel plastic trait target fast-evolving genes expressed in a single cell
Source: PLoS Genet. 2020 Apr 13;16(4):e1008687. doi: 10.1371/journal.pgen.1008687 (PMC7179942; doi:10.1371/journal.pgen.1008687)
Supplement: S1 Table — List of non-synonymous and nonsense substitutions within the candidate region on chromosome X identified through the bulked segregant analysis of the suppressor of nhr-40(tu505). (XLSX) [file pgen.1008687.s005.xlsx]

## Sheet: candidates_annotated
STable 1
Chromosome	Position	Ref allele	Mutant allele	Wormbase WS268 Identifier	El Paco annotation v1 Identifier	Putative C. elegans ortholog	Classification
ChrX	5699852	A	T	PPA39635	UMM-S322-4.13-mRNA-1		non-synonymous
ChrX	5753767	C	T	PPA21915	UMM-S322-4.28-mRNA-1	nhr-1	non-synonymous
ChrX	6299273	C	T	PPA10517	UMM-S429-1.43-mRNA-1	glr-8	non-synonymous
ChrX	6367712	A	C	PPA40141	UMM-S429-2.95-mRNA-1		non-synonymous
ChrX	6380013	A	T	PPA05325	UMM-S429-2.97-mRNA-1	nep-17	non-synonymous
ChrX	6402673	C	T	PPA40146	UMM-S429-2.115-mRNA-1		non-synonymous
ChrX	6443259	T	A	PPA05313	UMM-S429-2.24-mRNA-1	K09E2.1	non-synonymous
ChrX	6444545	G	C	PPA05313	UMM-S429-2.24-mRNA-1	K09E2.1	non-synonymous
ChrX	6957752	C	T	PPA18712	UMM-S293-2.13-mRNA-1	sec-3	non-synonymous
ChrX	7145062	C	T	PPA39440	UMM-S293-4.13-mRNA-1		non-synonymous
ChrX	7479342	T	A	PPA18845	UMM-S293-7.70-mRNA-1	ZK470.2	non-synonymous
ChrX	7479349	C	A	PPA18845	UMM-S293-7.70-mRNA-1	ZK470.2	non-synonymous
ChrX	7900717	A	G	PPA09604	UMM-S293-11.35-mRNA-1		non-synonymous
ChrX	8602408	C	T	PPA45298	UMS-S328-6.31-mRNA-1		non-synonymous
ChrX	8866724	C	T	PPA39709	UMM-S328-3.19-mRNA-1		non-synonymous
ChrX	9098848	T	G	PPA30108	UMS-S328-0.4-mRNA-1		non-synonymous
ChrX	9098849	T	A	PPA30108	UMS-S328-0.4-mRNA-1		nonsense
ChrX	9099400	A	G	PPA30108	UMS-S328-0.4-mRNA-1		non-synonymous
ChrX	9387377	C	T	PPA07538	UMM-S419-3.4-mRNA-1	flp-11	non-synonymous
ChrX	9894810	G	A	PPA20385	UMM-S2857-8.19-mRNA-1	tap-1	non-synonymous
ChrX	12001143	C	T	PPA03807	UMM-S2859-11.66-mRNA-3		non-synonymous
ChrX	13784115	A	T	PPA39997	UMM-S398-3.15-mRNA-1		non-synonymous
ChrX	13855207	G	A	PPA40003	UMM-S398-3.10-mRNA-1		non-synonymous
ChrX	13882049	G	A	PPA40012	UMM-S398-4.109-mRNA-1		non-synonymous
ChrX	13910849	A	C	PPA40020	UMM-S398-4.137-mRNA-1	gcy-36	non-synonymous
ChrX	14254616	A	G	PPA42287	UMM-S2845-2.23-mRNA-1		non-synonymous
ChrX	14254617	A	T	PPA42287	UMM-S2845-2.23-mRNA-1		non-synonymous
ChrX	15969537	A	G	PPA42394	UMM-S2845-19.65-mRNA-1		non-synonymous
