# Supplementary material for: Conserved nuclear hormone receptors controlling a novel plastic trait target fast-evolving genes expressed in a single cell
Source: PLoS Genet. 2020 Apr 13;16(4):e1008687. doi: 10.1371/journal.pgen.1008687 (PMC7179942; doi:10.1371/journal.pgen.1008687)
Supplement: S2 Table — Promoters include 5’ UTRs and may include coding exons, and introns. See S1 Data for the sequences of the listed elements. CDS = coding sequence, UTR = untranslated sequence. (XLSX) [file pgen.1008687.s006.xlsx]

## Sheet: candidates_annotated
STable 2
Construct	Plasmid	Promoter	CDS	3' UTR
nhr-1 rescue construct	pBS14	nhr-1 (short)	nhr-1, with synthetic introns	nhr-1
HA-tagged nhr-1 rescue construct	pBS25	nhr-1 (short)	nhr-1, with synthetic introns and C-terminal HA tag	nhr-1
red nhr-1 reporter	pBS9	nhr-1 (long)	TurboRFP	rpl-23
yellow nhr-1 reporter	pBS36	nhr-1 (long)	Venus	rpl-23
red nhr-40 reporter	pBS30	nhr-40	TurboRFP	rpl-23
red UMA-S293-8.46-mRNA-1 reporter	pSS1	UMA-S293-8.46-mRNA-1	TurboRFP	rpl-23
red UMM-S2847-6.45-mRNA-1 reporter	pSS2	UMM-S2847-6.45-mRNA-1	TurboRFP	rpl-23
red UMM-S2857-0.30-mRNA-1 reporter	pSS6	UMM-S2857-0.30-mRNA-1	TurboRFP	rpl-23
red UMS-S2861-1.50-mRNA-1 reporter	pSS4	UMS-S2861-1.50-mRNA-1	TurboRFP	rpl-23
red UMM-S328-9.28-mRNA-1 reporter	pSS3	UMM-S328-9.28-mRNA-1	TurboRFP	rpl-23
red UMM-S2857-0.41-mRNA-1 reporter	pSS8	UMM-S2857-0.41-mRNA-1	TurboRFP	rpl-23
red UMM-S283-11.38-mRNA-1 reporter	pBS26	UMM-S283-11.38-mRNA-1	TurboRFP	rpl-23
red UMM-S328-10.33-mRNA-1 reporter	pBS27	UMM-S328-10.33-mRNA-1	TurboRFP	rpl-23
red UMS-S328-0.4-mRNA-1 reporter	pBS28	UMS-S328-0.4-mRNA-1	TurboRFP	rpl-23
