# Supplementary material for: Conserved nuclear hormone receptors controlling a novel plastic trait target fast-evolving genes expressed in a single cell
Source: PLoS Genet. 2020 Apr 13;16(4):e1008687. doi: 10.1371/journal.pgen.1008687 (PMC7179942; doi:10.1371/journal.pgen.1008687)
Supplement: S1 Data — (FAS) [file pgen.1008687.s007.fas]

>nhr-1_short_promoter_for_rescue_constructs
AGAATAAGGGACTAAGTACATGAGACAGGAGGCGGAGGAGGGAACTATTCCAAGGGTTCAGAGAGGAATGAGGGGACCTCCCAGTCTCTTGCCTCTCTCATTCGTTCGCTTTTTCTATCGGGCGAGAGAGATTAGAAGTGCGTGCAAGTGAGATAGATTACACCCCACACTGGTCATTCCTTCTCTCTTCTCTCTCTTAGCAGGCTTCCTCTCGTTCGGGCCACTTTTTGCGTGGTCGTCGTCGTTTCTTTTCTTTTTCTTTTTTTTGCTCTCTCCTCCCTTTCTATCGACCCGACAGCCTCTTCCCGCTCTACGACCACAACAACACACGACAGGCGACGAATGAACAGAGTAGAACCGAGTCTGCCTCCCTCCCCTCCCTCCTCCCTCCCTCTCCCTCTCTCACTCTTCGATCCTTCTCGATTACAGTCGTTTTCCCGAGAGCTCTCCCTCGTTCCTTTCACTTCTTCTTTCTCCCTCTCATTTGCGGAACAATTCGTCCAACAAGAGAGAAGGCGCAAAAGGTTGAAACATAATCTATTGGCTCCCATCAAATTTCACCCTCTTCGTACTCTCATCTCCCTTCGTATTTCTATCTATTCTCCTTCTCACTCTCGATCACCTCCACTAAAAGGTGTATCAACCCTCTCTCATTCTCTTCCCATTCGCACTCTTGTTTCTCCCCTCCCCTTCATCTTTCCATCTCTTCCCTGATCTCTTCGATCTGTACATTCTCTCGTCTCTTCACTCTTCTCAATCTGAATGTTATGCACTCCCCTCCTCTCTTCTCTTCCCTCCACAGACGAACGAGCACAAACTACTCCGATAGACACTGTTCCTTTCCCTCTTCCACCTTGTCTCTTCCCTCTCTCTTCAACTGACTTCACCCATCTATCGATTGAACGAGTTCTTAACTTCTTTCCAAGTGCAAATCCTCGAGTGAGCGAAGGGAAAAAGACAAAAGAAGCAGTTCCTCCTCTTTTTTTGTGTCGTTTCTCTTATTTTCCCGACTCTCGCTCGAGTCAGATTAGTCCTTTTTCTCTCTCTTTCGAATAAACCTTTCGCGGAGTTCGCAACCTCGTTTCTCCACCCACTTTGATTCACTTTACTGGTGCAAAGAGATGCGAGGGAGTGAGAGAGAGAGAGAGAACCCGGGATAGAGTATGTTCATAGACTTGCCTGCGAAGGTCGAAGTATAGTGTGTTGAATATGAATGAGTGGCCACAAGTATTCCACTCTCAATGGACTCTATTCTTCCCATCTCTCTATTCTTATCATTCCTTCTTATCATCGGGACTCTCTTCTCTCTGTCCATTCACAGTCGGAATCCCATCGTCGCGTGTCAGACTTCTCCCTCGATGTTTCCCCCCTTCCCCTCTCTCTCTCCTCCTCTCTATTGTATGCACAGTCGTTGTGAACAGAACGAAGACGACGTCAATCTTGCAACTTCTTCTCGTATCGCATTTCCATCTCCTTCCTTTCCCGAGCACTCTCTCCATTTCTCATGCTCTCTCGCTCCTGACCATTCGCTCTCACCTTCGTACGATAACGAAACTAAAATTAAGGCGGCGACGATCGATTGAAAGAAAAGTTCGTCGCCCAGAAGGATAAA

>nhr-1_long_promoter_for_reporter_constructs_includes_first_coding_exon_and_intron
AGAATAAGGGACTAAGTACATGAGACAGGAGGCGGAGGAGGGAACTATTCCAAGGGTTCAGAGAGGAATGAGGGGACCTCCCAGTCTCTTGCCTCTCTCATTCGTTCGCTTTTTCTATCGGGCGAGAGAGATTAGAAGTGCGTGCAAGTGAGATAGATTACACCCCACACTGGTCATTCCTTCTCTCTTCTCTCTCTTAGCAGGCTTCCTCTCGTTCGGGCCACTTTTTGCGTGGTCGTCGTCGTTTCTTTTCTTTTTCTTTTTTTTGCTCTCTCCTCCCTTTCTATCGACCCGACAGCCTCTTCCCGCTCTACGACCACAACAACACACGACAGGCGACGAATGAACAGAGTAGAACCGAGTCTGCCTCCCTCCCCTCCCTCCTCCCTCCCTCTCCCTCTCTCACTCTTCGATCCTTCTCGATTACAGTCGTTTTCCCGAGAGCTCTCCCTCGTTCCTTTCACTTCTTCTTTCTCCCTCTCATTTGCGGAACAATTCGTCCAACAAGAGAGAAGGCGCAAAAGGTTGAAACATAATCTATTGGCTCCCATCAAATTTCACCCTCTTCGTACTCTCATCTCCCTTCGTATTTCTATCTATTCTCCTTCTCACTCTCGATCACCTCCACTAAAAGGTGTATCAACCCTCTCTCATTCTCTTCCCATTCGCACTCTTGTTTCTCCCCTCCCCTTCATCTTTCCATCTCTTCCCTGATCTCTTCGATCTGTACATTCTCTCGTCTCTTCACTCTTCTCAATCTGAATGTTATGCACTCCCCTCCTCTCTTCTCTTCCCTCCACAGACGAACGAGCACAAACTACTCCGATAGACACTGTTCCTTTCCCTCTTCCACCTTGTCTCTTCCCTCTCTCTTCAACTGACTTCACCCATCTATCGATTGAACGAGTTCTTAACTTCTTTCCAAGTGCAAATCCTCGAGTGAGCGAAGGGAAAAAGACAAAAGAAGCAGTTCCTCCTCTTTTTTTGTGTCGTTTCTCTTATTTTCCCGACTCTCGCTCGAGTCAGATTAGTCCTTTTTCTCTCTCTTTCGAATAAACCTTTCGCGGAGTTCGCAACCTCGTTTCTCCACCCACTTTGATTCACTTTACTGGTGCAAAGAGATGCGAGGGAGTGAGAGAGAGAGAGAGAACCCGGGATAGAGTATGTTCATAGACTTGCCTGCGAAGGTCGAAGTATAGTGTGTTGAATATGAATGAGTGGCCACAAGTATTCCACTCTCAATGGACTCTATTCTTCCCATCTCTCTATTCTTATCATTCCTTCTTATCATCGGGACTCTCTTCTCTCTGTCCATTCACAGTCGGAATCCCATCGTCGCGTGTCAGACTTCTCCCTCGATGTTTCCCCCCTTCCCCTCTCTCTCTCCTCCTCTCTATTGTATGCACAGTCGTTGTGAACAGAACGAAGACGACGTCAATCTTGCAACTTCTTCTCGTATCGCATTTCCATCTCCTTCCTTTCCCGAGCACTCTCTCCATTTCTCATGCTCTCTCGCTCCTGACCATTCGCTCTCACCTTCGTACGATAACGAAACTAAAATTAAGGCGGCGACGATCGATTGAAAGAAAAGTTCGTCGCCCAGAAGGATAAAATGGCTCGATCTCCGCAACAATTGAGTACACTTTTCGGGTGAGTCCCTTCCATTTTCCCCCGTCCTTTCCCTTCCTTTGATCTACTTCCTTTGACCTCCTCCTCCTTCTTCTATGTAGTTCGCTCTTTCTCTCCACACTTATCGAGGTGCAAAAAGGAGTGACAAGCTGAGAGAGAATGGGAAAAGAGTCTTCAAGAGAGAAAGAGAGATTCGATCAATCTACGTCATCAATAGGAACTATCTACTCTCACTACCACCTCTCGCCATCAAAATACTACACTCCCTATTCCCTTTCCCATCCATTGATCTGTTGTGATCGACCATTCATTCTCTCTTTCAATCGTCATTTTCCTTCTCGGTCTTCATCCACATTTCCGAAATAATACTCCCTCAGCTTCTTTCACGTGCACACTTTGTGCCATTGGAGACCCTCTTTCCTCTCCCTCTCTTCCCTCTCTTCTCTCTCACCTTCCCCTCCTCCTCCACTCTCTCATCCCCTCCTCCTTTCCCTTCTCTAGGCATACGCGCTTCCCTCAGCAACAAGTCCTCTAGGCCTTCTTCACTTTTCCCCTCCCCTCCTTCATTTTCTTGCACCATAGAGCCCATTAGCCCTCCTGGGATTTGTAGTTGTAGTTAGGGAGGCTCTAATTGTTTCTGATTGCAGATTGAATCTGAGTGGGACATCG

>nhr-1_CDS_with_synthetic_introns
ATGGCTCGATCTCCGCAACAATTGAGTACACTTTTCGGGTAAGTTTAAACCTGTTAGTACTAACTAACTTATGCCATTTAAATTTTCAGATTGAATCTGAGTGGGACATCGATGCTAACAGGGAGTGGACTGACTGGACTAGATGGGATCAGTGATTTCTCCCTTCATTCCACTCTCAACGGAGCACTTTCTGGAGTTGGCATCAACGGTAAGTTTAAACGATTCGATACTAACTAACAAAGGTGATTTAAATTTTCAGATTATTCAGGACACCTCAACGAGACGCTTGCCTCGGCCCTCTCAAGTAGTGGCCTTGGCTTGCTTCCTCCTCCTCCATCCTCACTGAATGGAAGTGTCTCCAACGGGATCTTCGGTCCTTCCTCGTCATCCATCGGTTCCAATTCATCCTCTTCCCATCTACGGAACGACCCAGCCAAGCTGTCTCCGACTTACAAAAGAATGGCACAGAGTAAGTTTAAACAGCCAACTACTAACTAACGAGACGGATTTAAATTTTCAGGGCGGAAAGTGCCAGAAGGAGAACTATGCGCTGTCTGCTCTGATCTCGCCACAGGATATCATTACGGTGTCGCCTCTTGTAATGGATGGTAAGTTTAAACGCTTCAATACTAACTAACTGACGACATTTAAATTTTCAGCAAGACCTTTTTTCGACGGACGATCGTCTCTGAGCAAACCTTCATCTGCCAGTACAATGGGAACTGCGATGTCAATAAAAGTAAGTTTAAACGGTTGTGTACTAACTAACAATAAGCATTTAAATTTTCAGATATTCGATGCGCCTGTCGTCACTGTCGCTTCAACAAGTGCATCCAAGTCGGAATGGACGCGAAAGGTAAGTTTAAACAGCGTCGTACTAACTAACGTTGAACATTTAAATTTTCAGCGATACAGAACGATCGAGATCGGATTGGGCCAACGAAGAAGATAAAGATGGGAAGTGGAAGTGATGAGGATCCGAACACTCCTCAACCAAGAGGAGGAGATCAGGTAAGTTTAAACCGACCAGTACTAACTAACGCAGAAAATTTAAATTTTCAGGAGACGGTGGAGCATCTGTTGCACGTAGAGAATCTGTGTGCGGAGCTGAGGAAGCGCGTGCTTCCTGAGGTGAGGAATGACGGGGCGCACGGAGTAAGTTTAAACTCGAGGCTACTAACTAACTGTTGCAATTTAAATTTTCAGGTCGCAAGTGTTGAGAACGCCCTGAATTCGCCCTGTCTCCTCTTCCAAACTGATGATCTCAAATACGATGTAAGTTTAAACTTCATACTACTAACTAACCCGCTTAATTTAAATTTTCAGATCGGAACCGAATTCAAAGAATTGTATCCTGCTTCGATGAAAGACGTCCGGATGTGGAATATAAAGGAAATGCGAATCTGCATCGAATGGGTGAAGACATTCGACCTCTACTGCAAGATCAATCCATACGACCAGGTAAGTTTAAACAAGCATGTACTAACTAACGCATAGCATTTAAATTTTCAGTTTGCTCTTCTCCGCAATTTCGCCTTTGCCTTCAACGTTCTCAATCGTGTTTACTACTCGCCGGATCATGGACCAGACAAGATCGTCTACCTCAGTGGAGCATTCATCTTGAGGAACACCCAGAACGATGTAAGTTTAAACACACGGTTACTAACTAACCACGCCTATTTAAATTTTCAGGTGAAACTATCAGGATGTCGTCTCATCTACACTCGTCAAATGGACGAGATAATGATTCCTCTTCGTCGATTGCAGATCAGCACGGCTGAATTCGCTCTCTTCAAGGCTGCGCTATTCTTCAATCCAGGTAAGTTTAAACCGTGAGATACTAACTAACGTATACCATTTAAATTTTCAGATGCTCCTGACCTCTCATCGGATATGAAGATTGAAGTGTACGAAGAGAGGAACAAATATCTATCTGCGCTGTTTATGCTCATCGTCTCGAAGGTAAGTTTAAACAGGTGTCTACTAACTAACACGGGAGATTTAAATTTTCAGGTCGGTTTGGCCTCTGCAATCCAGAAGTACGGAGCCCTCCTAATGATGACTGCTTCCATCCAAAACATCATCACGGCAAACGAGGAGAATATGCAAGTGATGGAACTCTTCAAGAACTGGGAAATGGATCCATTCGTGAAGGAACTCTGTTTGAGACGGCCCGCATGA

>nhr-1_CDS_with_synthetic_introns_and_HA_tag
ATGGCTCGATCTCCGCAACAATTGAGTACACTTTTCGGGTAAGTTTAAACCTGTTAGTACTAACTAACTTATGCCATTTAAATTTTCAGATTGAATCTGAGTGGGACATCGATGCTAACAGGGAGTGGACTGACTGGACTAGATGGGATCAGTGATTTCTCCCTTCATTCCACTCTCAACGGAGCACTTTCTGGAGTTGGCATCAACGGTAAGTTTAAACGATTCGATACTAACTAACAAAGGTGATTTAAATTTTCAGATTATTCAGGACACCTCAACGAGACGCTTGCCTCGGCCCTCTCAAGTAGTGGCCTTGGCTTGCTTCCTCCTCCTCCATCCTCACTGAATGGAAGTGTCTCCAACGGGATCTTCGGTCCTTCCTCGTCATCCATCGGTTCCAATTCATCCTCTTCCCATCTACGGAACGACCCAGCCAAGCTGTCTCCGACTTACAAAAGAATGGCACAGAGTAAGTTTAAACAGCCAACTACTAACTAACGAGACGGATTTAAATTTTCAGGGCGGAAAGTGCCAGAAGGAGAACTATGCGCTGTCTGCTCTGATCTCGCCACAGGATATCATTACGGTGTCGCCTCTTGTAATGGATGGTAAGTTTAAACGCTTCAATACTAACTAACTGACGACATTTAAATTTTCAGCAAGACCTTTTTTCGACGGACGATCGTCTCTGAGCAAACCTTCATCTGCCAGTACAATGGGAACTGCGATGTCAATAAAAGTAAGTTTAAACGGTTGTGTACTAACTAACAATAAGCATTTAAATTTTCAGATATTCGATGCGCCTGTCGTCACTGTCGCTTCAACAAGTGCATCCAAGTCGGAATGGACGCGAAAGGTAAGTTTAAACAGCGTCGTACTAACTAACGTTGAACATTTAAATTTTCAGCGATACAGAACGATCGAGATCGGATTGGGCCAACGAAGAAGATAAAGATGGGAAGTGGAAGTGATGAGGATCCGAACACTCCTCAACCAAGAGGAGGAGATCAGGTAAGTTTAAACCGACCAGTACTAACTAACGCAGAAAATTTAAATTTTCAGGAGACGGTGGAGCATCTGTTGCACGTAGAGAATCTGTGTGCGGAGCTGAGGAAGCGCGTGCTTCCTGAGGTGAGGAATGACGGGGCGCACGGAGTAAGTTTAAACTCGAGGCTACTAACTAACTGTTGCAATTTAAATTTTCAGGTCGCAAGTGTTGAGAACGCCCTGAATTCGCCCTGTCTCCTCTTCCAAACTGATGATCTCAAATACGATGTAAGTTTAAACTTCATACTACTAACTAACCCGCTTAATTTAAATTTTCAGATCGGAACCGAATTCAAAGAATTGTATCCTGCTTCGATGAAAGACGTCCGGATGTGGAATATAAAGGAAATGCGAATCTGCATCGAATGGGTGAAGACATTCGACCTCTACTGCAAGATCAATCCATACGACCAGGTAAGTTTAAACAAGCATGTACTAACTAACGCATAGCATTTAAATTTTCAGTTTGCTCTTCTCCGCAATTTCGCCTTTGCCTTCAACGTTCTCAATCGTGTTTACTACTCGCCGGATCATGGACCAGACAAGATCGTCTACCTCAGTGGAGCATTCATCTTGAGGAACACCCAGAACGATGTAAGTTTAAACACACGGTTACTAACTAACCACGCCTATTTAAATTTTCAGGTGAAACTATCAGGATGTCGTCTCATCTACACTCGTCAAATGGACGAGATAATGATTCCTCTTCGTCGATTGCAGATCAGCACGGCTGAATTCGCTCTCTTCAAGGCTGCGCTATTCTTCAATCCAGGTAAGTTTAAACCGTGAGATACTAACTAACGTATACCATTTAAATTTTCAGATGCTCCTGACCTCTCATCGGATATGAAGATTGAAGTGTACGAAGAGAGGAACAAATATCTATCTGCGCTGTTTATGCTCATCGTCTCGAAGGTAAGTTTAAACAGGTGTCTACTAACTAACACGGGAGATTTAAATTTTCAGGTCGGTTTGGCCTCTGCAATCCAGAAGTACGGAGCCCTCCTAATGATGACTGCTTCCATCCAAAACATCATCACGGCAAACGAGGAGAATATGCAAGTGATGGAACTCTTCAAGAACTGGGAAATGGATCCATTCGTGAAGGAACTCTGTTTGAGACGGCCCGCAtatccgtatgatgtgccggattatgcgTGA

>nhr-1_3_prime_UTR
CTAGTACCCCACTCCTACCAGCATAATTCATGTCATAATTGCATCTTGCTCGACTAGCCGATCCTCACTGAGTGTCGCCGCCCAATCCATCGTCATAATCGAGCCCGTTCACTCACCCCATTTCCTTCCATCTCACTATTAGCGCCCTTAGGTTCACCCAATTGTTCTCGTTTTTCCCTATTTGAGTCAGTGCTTCCGCAACTAAACACAAAAAATGCGGTTTCCCCTCTTCCCATCTGATCTCATTCTCGTCCTCACTGAGTCATCAATACTTCTCAGTCACAGACTCGTTTTCACAACCCTATTTTTGCTGCTTCCCTTATTATTTTTACTGCCATTTACGGATTGTCGCCCCAATGTGATTCGAGATTAAGAGTAGTTATTGATTCGATCCTCTCGCGTACCTCATTCCACACTTCCCTTATGCTCTGTACATTGTTCCGCCTTCCCTCTCTCCTCATCCTCAATCATCCCAGTGACAATAGTACTATATTCAGATTGTGATAGTGTCCTTCCTTCCTCATCGTAGTGCCCAATCTCCCACTTCTCTTACTTGTCTCCTCCCCTCTCTCAGACACGGTTTCTCTCGGCCATTTAGATTACAATGTACACATTTATTATATCCCGGAGAAAAAAGACGATAGTATTTCAGCCTGATCTGTTGTTGTTTTTTGTGTGAGGTTGATGAATGTCTGAATGTGTCTCATCTCACTCTCGAATGCACGGGAAACTCCCGAGAGGAAGAAGATGACGATTCGGACCACCCTCAATCCATAATTCGCCCCCATTCTTTCGTTGTGTCATACCCTTCGTGTGACAGTGACTGTACATCTAGCCAAGAAGAAGAGCAATTCATCTCCCCCTCCTCCACGTACTCTCCTTTCCTCTTTCCCAGTTATTCCCCATCCCTCCTACTCTCACACACATGTATAATATACACTCGTTCACTGCAGCCAAATGATTCCTTCTCATACAAAAACAATGTATTCTCCAGTTGTATTATACCGTTGATGAAGAAAAAATATATTCGGTTGAGA

>nhr-40_promoter
CTTAGACTCGAGACTGTCAGCCTTTCATTTATCCATCCACGTAGATAATTTGCATCTGTCCTTCATATTCACTAGCATATCTGATCTTCTGAGCAAGTCTCGCTCATAATTTATTCCATCAACGGAGAAAGAGACCATGAAATGCAATTAAGGACGCTCTGCTAAGAATAACTACAACTCTGCAACCTTACCCCTACGTCAGCCAATTATTTTTCATGTTTGATGATTTTATTTGAGCGAACTATCCTTTTCTACCCTGGTGACGACTTTCTCAACGACTGTAACTCCTGGAATATCGATTGTTTATCTCTTTCCTTACACCTGTCACCGTCAACTCAATATTATGAGAGATAAGTGTGGCAGCACTCTCTCATATGCGTCAATTGTTGCGAGAGAGAACAGCTCAATTGTATGAGAGTGAGAGTGAAACTCAGAGAGGAACCAGGCACGGAAGGAGGGACGTCGTGGTCAGAGAGAGGGAGAGAGTATGTGAATTGAAGAGGGTCAGAGAAGGTAGGAAATGGGGCTGGCACTTTGGGATAGAGTTTCGTCCTCTTCCTTCATTCTTTCCTCTCAGTCTTCTCAGTTCTTTGCCCTCAAGTTTGCTCATCCCTTCTTACGCACGTGCCGCGATTAAATTACCCCATTTTGAAAGCGTAATTTCTTCATTTGGTCACAAGTTCACACTAGTCCTCTTATTTTCCTTTCATGTGAAGGACTTTGAAAGGGGTTCAAGAGTGTTCACGCACTCTCAGAGAATTCATTCAAACCAGCACGCAAAAACGTCGTGTTATTAGGTTTCCCGCTGCAACGCGAGACTTCTTTAGTTTTCTTCTTCGCGACTCTGTGTTTATTCCTAGCGCTGCAACTTTCAGCGAATCCATATGCAAGCAGTTTCGGTGCAGAATTTTATGAAATCCATGATTTATCATTAACCCTATTCTCAACTTGCACAACTCTCCCATTATGTGGCCGTTCGGTTAACTTGCAACTCTCTCCAATTGTCCACATCATGGCGAACAATCACCCCGTTGACTGCCCTATTGTTGTGTGTCGCCAGGGTTGTCTTGGAAGGGTGAGAGAGGGAGAGATATAGAGAGAGAAGAGAAGGACTCGAGTGGAGTCTGCAGGAAGACGGGAGTGATGAGAGGAGAGTGAGTAGATAGACGGAAGATGGTTGTTGATCGTCCCTTCTAGTAGTCTCCCATTGATATGCCGACCACATTGATGAGAGAGTGACAGTAATCAAGATCCTTTTCCCTTCCCGTGACATCGTGTTTGAACTGTTCGTATTGAAAGGGAGACGGAAGCGACGGAATTCAACAGTGGACAGAGTTCACAGAGAGATATTCGATGTGAGAAGTTCGTAAGGGTAAGAATACCTCCACTTCTTCCCTTCTCTCTCCATCATTTATGTTTCTCTCTCTACACTCTTGTTCAAATAGAGCAGAGGCCAAGGGAAGTGGAGGAGGTTTGGTTTGAGGGGAATGAGAGAGTGCGACCGTTCAATGTTCCTCCCTCTCTCTATAGAGAGAGACATTGGGTCCAAACTCTTGATACATCTCCTCTTCCTGGTTTGGTTCTTTCCCTTTCACTGAGATCATGCACACTTCCTCTTCATTTCTATCACACTTTCTTTTCTCTCTCTTCCTTTCACCTCTCTACTCTCTCCGATAATTCGTTCTATGTCCATGCACGTGCTTTCGCCATTCCCATCACTTTGCTCACTCGTTTTCTTCTCCAAACTCCGCCCTCTCGCGATCTCTCCCTTGCAACATTCCCCCCTCCTCCTCCCTCACTTCATCTGCCCTTTTAGCCTTCCTTACATTCCTTCGTCTCATCAACTTCTTCTCATCTAACCATATCCTCATATTAGCTCAGCTTATCTGCACAGTCTTTGTTATTTCCCTCTGCTTCATTCCTCTCCTTCGACTGTACAGTTTCCTTCGCGGTCTCGCCTCTTTGTTGTTCGCTTTCCCGTGTTCTCATTCGAAATCAAAGACTCATTCGTTGAAGGAAATCCAGTGGATGGCTCCGGCCCTAACCAAGTCGGGAGCACCCAGTAATCGTAAGTTCCTTTTATTTGACAGTAGATAGAGGAAGTGGAATTGAAAGGGCATAGACTGTAGTTCTTCTTCATCTTGAATGAACTCTGAGTGCATAATTGTCTATCATCGTTCCTCTTTGCTTCTTCTTCTCACTTGTCGACCTGTTCCATAGACAGAACGCGTGAAAAAGCGAAACCCGTTATCTGTTCGAGTTGTCTGGAAGACCCAAGTGATCGAGATTGATCTCGCAGTGATCGATTGAGAGGGTCAAACGGTACCTAATTCAATCGTTAAACGACCGTTTTCTCTCTCTCTCTCTCTTTTCCGTATGTTGATCTCACTCAGGGCTGTCCATACATGGTGCACTTTGGATGGAGACCTCAATTGAGCACAAGGGGGAAACTTCATGTTTGTTGCTCCCACCCCCCCCCCCTTTCCCCTTGTTTCCCTCTAAATTGCCTACACGTGAAAGAACGCGTGTGCCGTCTAAACAACTTCAATACTCCGAATTTCTTCACTACTGTAGTCCTCGCAATGTAGTTTAAGCGAAGCTTCCACTTCCCTTTTCGTGGAATGGGAAACTCGAGGGCTCGGATTTCCATGCGGAACGGGATTGGGAAGGGAATAAGAGAGACTGGGTCAATCTGATCATTACTTAGATCACAATCACTTCTTTCACTATCATCCTTCGGTGTGCTTTGCATTCCCTTGCAAGGTGTGACCAATTGTAATCCTCGACGGGACGGTCTAAGGTGGAATACGCGGGGGAGTGAGGATCGTAACCCCTTCTTCTCCCCTTCTTTTCCAATCCAATTTCCCTCCCTGTTCTCTGCACTCTTCCACTGTTCGCGTGCCCGATTTGTGTACAGAAGAGAGCAACCGTTTCTTTTTCTTCTCCTTCTCTCCTTCGATCCAGACAACTGAGAAGAGAAGGAGCGGAATGAACGGCGAAGAGCATAGAACTCGTGAGAATGGAGACATTCGAGTCGATTTGTCTCGAATTAAGGACGCGTTCTTTGAAGAGACCTCAAAAAACTCTGTCGAGTGGGTTCGTGAAAACTACCGTAACCCTCGCTGCCCCCGCACACTTTCGCTTCCCTTGGGGACCGCGTTGCTTCGATGACGAAAGGTTGGAATGAAGTGGGAAGTTATTGAATGTGTAGGCGAATGGCAAGGGAAAGCAGGAAATGAAATATGACTGCAATTCGGAGATCACTGTGGATGGAGATCTACGGGAGATGCGATTATACAACTACTCACCGCGTCGAAATATATACCAGTGGGCAAAACTCTGATAAAACTCTGATATTGATGTTGTTTCCAGGA

>UMA-S293-8.46-mRNA-1_promoter
CGAGTTAGCACATTGAATAATCAACGATAAATTGATCTTTCAAAGCTGTTGTGCAAATAAAGAGCCCTGTTTCACAGTCACTTTCTCGGAATCGATGAAACTATAAGCCCGCCGTAAGAAAAAGATGAGAAATGTTAGGTTTGTCTTGAATCATGAGAGGATTTCATCCGAATACTCGTACAACAACAATTAGTGAGACGTTTTTGCATATTTGCGAATGTTGAAGTCAAGTGCATTCCCTGAAACTCTTGTTCCTTGTCTGCCTCGCATAAGAACGGGACAGAGAGACAGCTAAAGAATGAATGAGATGGGTTGCCATGGAAGACATTGATTCTCTTTCGGGAACCGAGAAAAGAATTTCCAAATTGGAGAAATAAAATGAATCAACAAAATGAAGGCCATACTGCGGAAAACTAGGTCAATGCTACTGTAATCCTTTCGGCTCAGATTAATATGTAAAATTGGATTTTATATGTAAATTTGGATGATGCCCACGGTTAGAATGACATGCAGAGTTGCAAATTGTCAATCTAAGAAATGACAATCGCTAACCCAAAAAAGTGTGATTAGGGACAGAAAAATAACGATGACAGTGAAGAGCCTCTTATTCTTGGGGGTGAAGACCTCAAAACGTGTAGTGAAGGAAGAAAAAAATGTGATCCACAGTGATGGACACGTTGAATAAGATGGAGGAATCGAAGTAGTGAAGAGACACATTGAAAGAGAGAGAAGAACATTTGATAGTGATATGAAATGGGAAATGGGAATTGGTTGTACGAATGAGAAAGGAAATTGAAAAAATAACAACTATCAGATAAACAGAAAAGATCATAGGGCTACTCTTTGCAACTCGAATATAAACAATTTGTGGACAATCAGAAAGATGACGATGAAGTCCCGATTCCTACTCTCAAGACAAACTATGATTGTGAGATAGAGGGGACCAGACACTATGACAACTACCAGGCAAAAAGAATCATGGGAATTTTTTTTACCATTTACAAACAAAAAAGTGGGAAACGGGAGAGAATCGACCGTATTTCCTTTTAGTCTTCTCTGTGTCGTTCATTCAGGAATGTATCCCTCACTGCAATGAAATGGAATCATAAATCCCACAAGACATTGGAAGAGATGAATTGGAATGGACACACGCACATCCAATGGGTAATCTCACCTCTCGGTTCATGGTTTGAGACACGATAGTGGCGGGAGGGGACCTCTTCTTCTTCTCCTCCTTGGTTACTCCCTTCACAGAGTGATCATCTAAACAATTCAATGACATGAAGAGATCAATTTTAATATCCTTTCTTACCCTTTCTTTCCTCATCCAATCATGATTTGTTTCTCTCAGCAAAAAGCCGAGCGGACGAGTAAGCCGAGTGAATATGAGTAAATAAATATTGCAATAAATTAAAAAGTTCCTTCAGCCTTTCTTGAACGAATTCATCGAACTAATTCAGGTGAACTCCAGTCGGAATCTTCTCTACTTCCTTCCTCTCTTTCGCCATATCTGCAAAAGAATCGAAGATTGGGAAAGGAACAAGATCAAGAAGAACAAGAAGAACAAGAAGTAATGTAAAAAAGGATTGGAAACGAGCATCTGACATGACAGTTGTTGAGAAGAGAATGGGTCTCCTGTCTGGGGCAGTTTCCTTGCTGCCCCTTCCATCATTGAAAGAACATTCGAAAAAAGGCACTCAAACGTTTCGGGAAAGATATATCACTTCTCTTATCTTGCGGATGTGGAAACCGGAGATATGTCACTGAAATACATCAGTAGTAGCCCTGCTGTGCACTTGTTTCTTTCAGAAACTGATAAAAAAGAAGGAGGTATACTTCATGAAAGATTCAATGACGGTGGATGATTAATAACCTGAAAAATAGAAAAAAAATAGAAAAATAGAACGAATTACAGCTGTCTGGAAACGAAAAAAAATACTATACTGCTTGCTGAATTAAAATACACTTTAAACATAAATAGACTTAAATGTATTATTTCATTTATTACTCTTTCTTGTGTATCTCTTGGAATGTCACAATGCACTATTGCAAAGAGAGACTAAATATGCTTCCGAGAAATTTTCAATCCTTGTTTGTATAGCTTGATAACACGCATTTCGGATGTTTTCAGCAAACGTTCAGCCAGTATAAAAATGATTCGTTGTTGTCTCTCATCATATTCAATCGAGATCGGCCTACTCGATTCACCATC

>UMM-S2847-6.45-mRNA-1_promoter
TATGAAACCCTTGAAAATACTACTGAAAAGTCGCCTCAGTGAATGAAACAAACGCATACTTGACATCAATTAGCTTGTGAAAACGCTTTTCATTTAAATAAAGAGGACCGCCAGAGGGGTCAGTGAGGTGGTTCGATATTCCCTCCGTGGCCTTTACTGAACAGTGGGACGAAATCGCGGGTTTAAAAATTTCACAGAAAGGGTAGCGATTGAATACAATGTATCCCATACATTTCTCAAATAGATAAAAGATGTAGATAGAGTGAAGGTCATGCTCGATTTCGTCCGATCGAATGAACCTGAACAAACGGAACACAAATTCGGAATACGTCAGTCAGTCCCTCTCGATTTCGCATTGTCTTTCCTTATTTATCAAGAAAAGATAGTTCAGGTTGAAGAAGCATGTTTATTGAGAAAAGCGGGAATGTTTTGCATGGAATCCAGTATAAAAGAGTGGAAATTGGACGCAACATCACTTCATTCACTGGACTTTCCGTCCCGTCCAGTC

>UMM-S2857-0.30-mRNA-1_promoter
TTGAAGTATTTTAATAAAGTTAAGCGTGAAAGTCAGCGGAATTACGCGAGTAACAACACAAGTATCGCATAGAACGGTTCACAATGCAGAGTTGAATAACAGTGAATAAATAGCAGAGGTTGTGCCATATTACGACCAGGCAAACAAAAGTATATCGAGCTTCATAATAACAAACGGTTGACAATCAAGTATTGGTTCATACTTGCAATATATTAGTACAAATACACTATCAAAAAACTACCGAACCACAGTGAAAATAATGAAAATTGAAGAGAACGGCCGTTGCTGGTGCGCAAGTTCGAGATATACGAAATCGCGAAAACGACCGGTGACCAGAGCGACCGTAACCCAATTTGGTCAAATACACGCAAATTACTATTATTTTTATTTGGGACCTTCTTTTATATTATACTTTAATTTTTTAATATTTCTGGCATTTCTGGGCATCCCTAAGCACAAGAAAAAAGTTTGAAAGGAAAAGACGAAAATAAATTCATGGACGCCGACTCCCTTTAAATAAAGTGTCACAATATACCTCTCTGATTCCCCTCCACTGAAAAGTACTGTATTTACTGTATTAGATTGTCCTTTTTCCTATATTCACACTGTTTTTTCGTGTTGCTATTAATATTGTTCAAGAACAAGGGTTTTCTCGACAACATCAGTTTCCGAAATTGCAGAGAATCCAAGCAAATTTGAAGAGAATCCTTGGTCATTCTGTTTGAACATCCCCCTCGATTACGTAAATCGAACATTTTTACATGGCAAGGAACGTTTGCACAACTGACATGTTCGTTATAAAAGGAAAGCGATAGGTCACTTCCTCACTTCACTCATCGCAGAAACTTCTCA

>UMS-S2861-1.50-mRNA-1_promoter
GGTAAATTCATCTTCCAATACTGTCGCAGCTGTCGCAGAACAAACAATTCACTGAACACGATTGGGCTAAAAGTTATGTCTGAAAGTAGGAAATAACGTATTTACTCGCAAAAGAAGTGACTACTAAAGCATTACAAGACACAGACAGCATAATTTTTTTGGGCGGCTAAAAGTCGCATTTTTCTTTTTTCTCTTGAATGTATCTTGCGATGTGGCCTCTACGGAACGCACTCCTTCCCAGTTCCCGGCCCAGTCTCTTACGCTGTACCCAACTATAGCCGTCGTGATTAAGCTGGACGTATGGTTCAAATTGCGCCTTCGTGTTTCGATCTGCCGAGGAGGCTATGTCGGCTCTGTATTGTGACTTTTATATATGCGATAAATGGCTGTGTTAAGAAGTATTCGAAGAATGTTTTCATTGAATCATGAAAACAATGGAGTGACAACGGTTATGTCAGATACCAGGATTAGTCATAATTGCAAAAAAAATTATACGTTTTGCAAAGAAGGGAAAAGCATCGACAGCGGCAAAAAGACACATTTATTTCTCTTGAATGTATCCTGCGATCTTGACATGCAACTGTGTAAACTGAAAATCGTCCGAAAGATGGGCCAAACCCTCGTTCCACGCGGTTTTACATGGAAACTTTTGACTGTGCAAACGAAATCGCTCAGTATAAAACTTTTTCCTTCCTCCTTGTCAGCACCAATTCAGCAGCTGGAGAGTCACTTCTAGTCCAGGTATCCATTCTATTCTCTTTTTTAGATACACCTTTCATCCTCCATTTGAAGCAGTAGATTGTATTCAACTTCGCAAAATCATTCATTCCAGCCAACGATGTTGTCATCTCTCTTCCTTCTTTCTCTCATCGCATCATCTTCCCTCGCGGATTCCCTTCTTGTCAACGATGAACCCGTCATTATGAATGACGAGGTCTTCAAGCCTGTTATCCTTAACGACGAACCGGTGATTCTGAATGAAGAACCGAAGGTTGTCAACGACGAACCAGTTATGGTTGATGACGAACCCGTCATTCTCAACGACCAGCCTGAAATTGTCACTGACGAACCCGTCTTGGTTGATGATGAGCCTGTGATTCTGAATGACGAACCAGTTATCCTCAACGACGAGGTCAACAAGGACGACGTTGAGAGTATCGAAAAGGAG

>UMM-S328-9.28-mRNA-1_promoter
TCCAATTAATCGATCTTAGATATCTTGAATTTGGCAGTAAGTGAGGGTTCGAAGAAAATAGTAGAAGTCGAAATGAGCAATATTTCTATGACCGAAGGAAAAGGTACTGGAGCACTTGGGCGGGGCGTTAGAGTAGGAGAGTGCCAAACAATCCCATTTATGTAGATGTTCCTGTTGACGAGGGGGCAAATCTACTAGCCGGGTCGACCAAGAATAAGAAATGGTCTGTTTCTCTTCAAACACTCTACCCCTTCGCACTGGTTCTCAAAAATCAATTCAATCAATAACTGTGAGAACCCAGAAGAATGAGACGGAGGGAGATGAACTCCCTCTCATTATCCTCTAGAATGGTCCTGCTCGTAATTGGTTTTATCGAAAAAGGCACCTAGTGAGATAAAATGACATCAACAACAACGCACGAACACACGAGGGCGGAGGGATGCCAAAAAATAGATTGCTTAAAGGTTTTTTTAGAGCGAATACAGCGGAAATTGTTAATACTGAACAGAAGGGGATACTATGAGATCGCGTGAAATGAGGAGAGAATATCTTCCTTTTCCAGCCATACTATCGAATTCATTGGAAGGATGGGCGGGATTTGCCACGCGGACCACATGCCGACACGTGGAAGAGAATGAACACATATGAGGAAAGTGAAGAGAAAAAGGGGTCATGAGGTGAGAGATAACCCATACTTGACGAGTTATGAGTGCGAAATAGTGAAGGAAGAGGAGAGGACGTTAGAGAGATAATGGAGCGGAAATTACAGATGTTCGAGAAATCTGGAGAAATTCTTCTAGAAGGAAAAATTTAGATGTGATTGGCTTCAAACGAATCGTGACCTACCTAATTTAATTCATCAATGTGAATATCTCCAACTCGATACACTTCAAGATAAGGACCCATCATAGTTTCCTCCAAGTGTTTAAAATCATTCCGATTCCAGAGCCCACGAGAATAGCCGGGCCGACAAAGTACTCTCAGGCCAGCATTCACTTCCTCTTTAGCGTCTATTTTCCTACTCAGCAGCTGGCTACAAATGATTTAGCTCCAGAATATTTGATGATTCTTTCATTGGCAATCTTCTTTACTATCGGGAATCTATCGATTTTATGTGGAATCTTCTTTACTATCGGGAGTCCTATTGTACGATAGAGGTCTCGGGCTATTTCATATTTCTCTCTAATTGTGAACTTGGCCATGCAAGGAGATTTCTTCTTGTCTTACTGTCGTATCGTTCACGGTCCTTAAAAAGTATGGTGCAGTGCCGAGTTTTCACAGACAAAGTAGAACAAATACAAGAAAGCATGGAATGTAACGATAGACGTATGCAAGGGCGAATGAAGTCGAAACTATTTCTATTTATTCAGCAATGACAACATCGAATTCAAACTATTTGTGATGCAGTGCAAAAGGAATTTAATTACAATTGGCATATATTTTGTAGAGAACTAAAAATGAGACATCAGCACACTCTGCAAACATTGAACCATTCACCGTGTTCGAATAAGTAATGAGTGTGACTTCCAATACATTCAATACGAAAACATGACTTTAGTTTGCGCAATTTGTTCAGCTTTACATAGGCAAAACGTTCGTTCTCGACATTGCAAACAAAAAACCCCTAGTATAAATACGGACGATTTTCTTCCATCAGCACTTCAGCGGTCAGCATCAACCGCAACTAAGTAAGTTCCTTTCATTAGCGATAACTCCCTTCAATCAGTTGATACAGTATCATTTTCCTTAACAGA

>UMM-S2857-0.41-mRNA-1_promoter
GGGCAAAACGGACAAGAGCCATTATTTGTAACATTAGATAGAAAAAGTGTCACAAAAATGTATCTTTTTTGCGCGATAAAAAGTGGATACTAAAAAAATGAATCTGAGCAAAAATCCCCCTGTTTTTTATCTGTTTTCGAATAACAGACTCTTTCGCGCGCATTCTCTCTCTCTCTTACTCTTGAAAGGAGGAGGTGTTATCTAGAGTGTAAAAACAGTAATCAATGAAAAATACTGAAAAATAAATAGCCTATTTTAATAGGCTATTTATTTAAAAATGGTTGAAAATGCGTGCGAGAAAATAAGAAAGGTATTTATAAGTGCATGAAAAAGACTTTCGGAGAGATATCAATTAGAAGAGTACGCATATTTACATGGGACTTTTTTTTATTTTCCTTAGCTAAGAAGTCTTACTTATCGCTTCATTGTAGTGATTAATGTGCATTTCAATATTTAGAAGAGTAAAATGGCTATTAATAAGCGATTTGATTTGAGGCACCCTAAAACAATAAAAATAACTATTCTTGGAAAACACTCAGAAATCTACCTTTCACTGAGACACATCTCGCAATATTCATGTTATAAATAACAATTGGAATTCTAAAATTTGCATTTACAATGTATTGGGCATTAATTGAAAATGAATCCTGATTTTTCGAGCGACGATTGTTAAAGACTTTCCCCCATAAGTTCAAAGGGAGTCGATCATCTATGTTACTTACTTCTTACTTAATTACTTCTATCTTTTCGATGATCTACACGACTGGATTCAGGAAGGACGAAAAGGAAATCGCAGTTCCCCAAGATCCCTCAAGATCAGAGTTTTGGAGTTGGGCGATTGGAGCATCTGAAGAATTTACACCCATATTCATCTGAGCGTAATCGCCTGACATGATAAATTGAATGACTTGTTCTTTGATCTTGAACGAAGTACATTAAACTTTGTTTTGAGACCAGCCGCTTAGCCAATACTAATGTTGTGGCCAGAAGTGGAATGTAGGTTGATTATTCAATGACGATGTAATCGCAATTTTGCGTTTACATCGCAAGACAGGTTGATCAGTGAGAGACTGTGTCACAGGAAGAGAACGAAGACCCCTTCTCTCCATGTCTTCGTGCCATAGCATCGCAAATGGACTGCAAAAATGTTTGCATTTTGCATCCAATTTATCGATAATAAACAAGCAAAATAAGCAGATCATTCTCAGCTTTATCGACTCCATCAACTTGTTCTCACATTCTAGCTCTTGCGTACTCTGACCGATCGCGCACTTTGCCGTACGCGCAATAGTCTCGTGACCTAGGTCACTTCTCTTCCCTCCCAATGGAGGGGTCACCCTATGAATGACCTGACAGGCCTGTTCCCTATATCTGTCATAGGTTCAGAGGGAGATGCGACGATAAGGGACAAAGTAAGAGGGAAAGAAGATCAATTCGGGATGAGGAAATGAATATGAGATGGTTAGAGAAGGAGAAATTACTTGGGAAAAGAAGAGGGTCAGAGAAACGATTTAAAAAAAACGAAACTAATTTTTGGCCAAACAGGTGAGGGCGTCGTCTCAACCTCTTCGTGAAACCTATCCTTCCTTCTTCCAACAGTTGCTCATCGAGCACTGTTGTGAGCACAACGACATACACACATTTACCACAGTTTTCAGCCTCGAAAATAATATTTTATTTTCCATGTGATTTTATACGCTTAGAGATGCCCGCAAGACTTTGGGAGTGATCTACCACCCTCTCGTGTGATCTACCGTCGTTCTAAGTTAACTACTCCGCCTACGAACTCGCTATCAATCAATGCCTGAACAGAGTGTTTTCGACGTGCCGACGTTGTCTTCGATGAATTCACTACGAAATAGTGTCGACGCTACTTCTATTATATATCTGTAACTATTGGTGCCACCTAGGCGGCGCCGTACCAAAATTTGGGCAAGGCCACATGTTTTCATGAGCCATATCGAATCTTTACCTCAAACTTGGGTAATTAAACCAACGCTGATGGGCCGTCGCTGCGCTTACGTGACTGGTGCGTGCTAGACGGCGTGAGTTGGCTTTTCACGTAAAGAATCACTCGGTGCATAAATCTATTTTTTGCATTTTTTAGATGGGGCTTCGTTGACCGCAATACTAAAAAAATTTACAAGAACAAAGTCTTTGTCAAAAGTACAATATAGTTTCCGAAATTGCAGAGAATCCTAACAAATTTGAAGAGAATCCTTGGTCTTTTCTGTTTGAACATCCCCCTAGATTACGTAAATCGAACATTTTTACATGGCAAGGAACGTTTGCACAACTGACATGTTCGCTATAAAAGGAAAGCGATAGGTCACTTCCTCACTTCACTCATCGCAGAAACTTCTCAATGTTCTGTTTAGTCTTCCTTACTCTTCTTAGTTTGACACTCGCCGGTCCCATCGATTTCGAGGCCGATCTCAAGCATAACGTCGACCTCGGAAGACTTCAGAAGGACCTTGCTGCTCTCGATGAAAGACTAAAGAAC

>UMM-S283-11.38-mRNA-1_promoter
GGTTCATCTTGTCTCTTCATTATCAATGAGAGCGCCGTAAGAATGGATCATATGATTTTGGACCGGAAAGGCGAGAATGATCAAAACGATCATTTTCGAGAATTTGAGATTATATTCTATTTCGTCGTTATTTGACCGTTAGGGAAGATCATTGAATTAGTGTCTAGAGCCGTCCAAGAGCTGGGAAATAACTGTGTTCTCAGATTCTCGGGAGATTCTCAGTGAGACAAGATGAGAAAGTGAGTTCAACATCGTATCGATCCTTTCATCTGAACAAACCAAAAAATGGCAGGAAATGTTTTGGTTCGGGAAACGATGAAACGAGGTATGTATCTATTTGCAAGCCCCAGTCTGACCTCTTCCTATCTCGTTTTCATTTCAGGTGAGTCAACATAAATTGTGTCGTATCTTCCACTATAATATACGGCTAGATCATTATTTCCTCACTACATCACATCGACCGAACAAGTAAGACCTTCATTTTTCTCATTAATACATAGAGATATTTTGAGTG

>UMM-S328-10.33-mRNA-1_promoter
GATCTCTCCGAATCCAGAAAATTGCTCCAATCGGATAGGAAAGAAATCTGATTCAACGTTTTTGAGATGAGAATACTGCAAAATATAACGCAAATATTTAGCTTTTGAGAAATGTTTATTTATGATGTAGAATTTCCTCCTCTACAGTCTTTAAAGATGTTTCAGTGTCTCACGCGATATAAGTTTCGCTTTAGAATTTCTCTCTTTTTCGCAGAGTACATTACCTGAAAAATACGGAGAGAAACATAATCTAATTTTTTCACAATATCTGAATATTTATCATTCTTGACAAGGTCACATACGCAGTTTGATCAGCTTTTCAGACTAAGTTTCCGAATGGAAATAACGGAATTCCTCAAAACGAACGCAGTTACATGCAGGTGAATAAACGAAATTTCCATCTCAATTCAACTATAAAAGCCCATTCAATTTCACGAATAGCACAAATCACATATTTTCCATTATGTTCCTTACCTTGTCAAACCAGTACAACATATTTGCAGA

>UMS-S328-0.4-mRNA-1_promoter
GTATCTGCGCTGAGCAGTAGGTAGAGGAGGGAGAAACGGGAGGAACAGATACGATAGAACTCGACATGTTTGTATTCTCCGATGTGAACGTGATATTGTTCCGATTATCGTAAAGTTATGTAATAGCCCCATGTCTATACTGAAGATAAAAAGTGATGATGAAGTTTGTTTTTGTCGATCGGAGAGAGAGATGTATTCCTAGAGCATCCAAACTGTTTGACCAGATTGCCGACTAAAATGTCACTTGGATTCCATGACTCACAGAGTAGGTGAATGGAGGAGGAAAACAAGATCGCCCCCACGAAAATCATCACGCGGATAGAATAATACAGAGTGACGAATGTTCTTCAAAAGAAATCCTCCCAAATACAGTATCTTAGACTTATCAATGAACGCTTTTAGCAAATAGTTCATTCATCAAAGGAGAAATTACTCCCGAATTGATTTCAATAACACAAGCTGTGAGAGAGCTTTAATACACTTATACAAGTCCTGTACTTGGAATATCACTCACAGATACCGTAAATTAGTAAGCTCAGGGAACTTCAGCATACCTCCGTATCATCATTCTAAATGCGGAGGTGCTCCTGATGTCTCGCTCGTCATCCTCCTTGTTCGGGATAGCACGCGTTCCATCACTCTGTTTGCCCAGATGTCTCATGCAACAGCATATAACCTCGTCTATCTCCCCTTCCCACATCAACCCATCATCTTCCCACA

>TurboRFP_CDS
ATGAGCGAGCTGATCAAGGAGAACATGCACATGAAGCTGTACATGGAGGGCACCGTGAACAACCACCACTTCAAGTGCACATCCGAGGGCGAAGGCAAGCCCTACGAGGGCACCCAGACCATGAAGATCAAGGTGGTCGAGGGCGGCCCTCTCCCCTTCGCCTTCGACATCCTGGCTACCAGCTTCATGTACGGCAGCAAAGCCTTCATCAACCACACCCAGGGCATCCCCGACTTCTTTAAGCAGTCCTTCCCTGAGGGCTTCACATGGGAGAGAATCACCACATACGAAGACGGGGGCGTGCTGACCGCTACCCAGGACACCAGCTTCCAGAACGGCTGCATCATCTACAACGTCAAGATCAACGGGGTGAACTTCCCATCCAACGGCCCTGTGATGCAGAAGAAAACACGCGGCTGGGAGGCCAACACCGAGATGCTGTACCCCGCTGACGGCGGCCTGAGAGGCCACAGCCAGATGGCCCTGAAGCTCGTGGGCGGGGGCTACCTGCACTGCTCCTTCAAGACCACATACAGATCCAAGAAACCCGCTAAGAACCTCAAGATGCCCGGCTTCCACTTCGTGGACCACAGACTGGAAAGAATCAAGGAGGCCGACAAAGAGACCTACGTCGAGCAGCACGAGATGGCTGTGGCCAAGTACTGCGACCTCCCTAGCAAACTGGGGCACAGATGA

>Venus_CDS
ATGTCCAAAGGTGAGGAGCTTTTCACAGGAGTTGTGCCAATTCTCGTCGAACTCGATGGTGACGTTAATGGACATAAGTTCTCCGTATCGGGAGAGGGAGAAGGAGATGCTACTTATGGAAAGTTAACCCTTAAGTTGATCTGTACAACGGGAAAACTTCCAGTGCCATGGGTAAGTTTAAACATATATATACTAACTAACCCTGATTATTTAAATTTTCAGCCAACCCTGGTTACAACTCTTGGATACGGATTGCAATGCTTCGCAAGATACCCAGATCACATGAAGCGACATGACTTCTTCAAAAGTGCCATGCCAGAGGGATACGTGCAGGAACGTACCATTTTTTTTAAAGACGATGGAAATTACAAAACAAGTAAGTTTAAACAGTTCGGTACTAACTAACCATACATATTTAAATTTTCAGGAGCCGAAGTCAAATTTGAGGGAGATACTCTCGTTAATCGAATCGAACTTAAGGGTATCGACTTCAAAGAAGATGGAAACATCCTTGGACACAAGTTGGAATACAATTACAATTCGCACAATGTTTACATTACAGCAGATAAGCAAAAGAACGGAATTAAAGCAGTAAGTTTAAACATGATTTTACTAACTAACTAATCTGATTTAAATTTTCAGAACTTCAAGATCCGTCACAATATTGAGGACGGAGGAGTTCAGTTAGCTGATCATTATCAACAGAACACTCCAATCGGTGACGGTCCAGTACTTTTGCCAGACAATCACTACCTGTCCTACCAATCTGCACTCTCGAAAGATCCAAACGAAAAGCGTGACCACATGGTCCTTTTGGAGTTCGTGACCGCCGCTGGAATTACACTGGGAATGGATGAACTCTACAAA

>rpl-23_3_prime_UTR
gattgttattgttgattgttacgcgtgatgcaataaaatgtgttatgcgttttaaa
