# Supplementary material for: Conserved nuclear hormone receptors controlling a novel plastic trait target fast-evolving genes expressed in a single cell
Source: PLoS Genet. 2020 Apr 13;16(4):e1008687. doi: 10.1371/journal.pgen.1008687 (PMC7179942; doi:10.1371/journal.pgen.1008687)
Supplement: S2 Data — (ZIP) [file pgen.1008687.s008.zip]

Archive with 17 entries (12 files):
- SData2/Astacins_Ppa_Cel/
- SData2/Astacins_Ppa_Cel/alignment.fas
- SData2/Astacins_Ppa_Cel/tree
- SData2/CAPs_Ppa_Cel/
- SData2/CAPs_Ppa_Cel/alignment.fas
- SData2/CAPs_Ppa_Cel/tree
- SData2/CAPs_Ppa_Pfi/
- SData2/CAPs_Ppa_Pfi/all_sequences_alignment.fas
- SData2/CAPs_Ppa_Pfi/all_sequences_tree
- SData2/CAPs_Ppa_Pfi/subtree_alignment.fas
- SData2/CAPs_Ppa_Pfi/subtree_tree
- SData2/chitinases_Ppa_Cel/
- SData2/chitinases_Ppa_Cel/alignment.fas
- SData2/chitinases_Ppa_Cel/tree
- SData2/NHRs_Ppa_Cel/
- SData2/NHRs_Ppa_Cel/alignment.fas
- SData2/NHRs_Ppa_Cel/tree
