# Supplementary material for: Conserved nuclear hormone receptors controlling a novel plastic trait target fast-evolving genes expressed in a single cell
Source: PLoS Genet. 2020 Apr 13;16(4):e1008687. doi: 10.1371/journal.pgen.1008687 (PMC7179942; doi:10.1371/journal.pgen.1008687)
Supplement: S2 Data — (ZIP) [file pgen.1008687.s008.zip › SData2/Astacins_Ppa_Cel/alignment.fas]

>NAS-1_Astacin
-KWP-NGRV---PYILSAAYTSAQ--RAV-LARAFDTYAKRTCIRFV---P-----KS-P
ADKDY----------------------IVI-QKLD----GC-YAD-F-------------
--------SR--VG------GRQQVSL-AD------EC---IDYATIIHELMHVIGFIHE
HQREDRDSYVSILYQ--NVIQGA--NTDFDKLS-------NLGLS---YYGEHYDYSSIM
HY---EANEG-----SRNG-KNTIEAKNSHFT--------------------------A-
IMGKASDFSTSDLRR--VNRAYKCS-
>UMM-S407-1.32-mRNA-1_Astacin
-KWP-GGRI---PYVLSAAYTQAQ--RAV-FARAIAAYSSRTCIRFV---P-----KQ-P
NDRDY----------------------IVI-SKLD----GC-YAD-F-------------
--------AR--VG------GRQQVSL-AD------EC---IDYATIVHEFMHVIGFIHE
HQREDRDSFVKILWP--NVLPGA--NTDFDKLT-------GLGLS---YYGEQYDYFSLM
HY---ESNEG-----SRNG-RNTIEATNPSYT--------------------------N-
LMGKSTDFSRSDLNR--INRAYQCH-
>NAS-7_Astacin
-LWP-NARI---PYAISPHYSPHE--RAL-LAKAVKQYHEKTCIRFV---P-----RQ-T
GEPDY----------------------LFI-GKVD----GC-FSE-V-------------
--------GR--TS------GVQVLSL-DN------GC---MEYATIIHEMMHVVGFYHE
HERWDRDNFIDIIWQ--NIDRGA--LDQFGKVD-------LSKTS---YYGQPYDYKSIL
HY---DSLAF-----SKNG-FPTMLPKVKSAT----------------------------
-IGNARDFSDVDISK--INRMYNCP-
>NAS-8_Astacin
RKWP-NGRI---PYVISNQYNDRE--RAV-LARSFQAYHDKTCVRFV---P-----RT-A
VDNDY----------------------LYI-GKID----GC-YSD-V-------------
--------GR--AG------GRQELSL-DN------GC---LQYDTAIHELMHSVGFYHE
HERWDRDEHITILWH--NIDREA--YDQFGKVD-------LAESS---YYGQLYDYYSIM
HY---DSLAF-----SKNG-FETMVAKQSEMT--------------------------A-
VIGAAIDFSPIDILK--MNLMYQCS-
>UMM-S2847-8.24-mRNA-1_Astacin
KKWP-GGRI---PYALSAKYNDRE--RAV-LARSFSEYQKRTCVKFV---P-----RT-A
LDNDY----------------------LYI-GKID----GC-YSD-V-------------
--------GR--AG------GRQELSL-DD------GC---LQYDTAIHELMHSVGFYHE
HERWDRDEHITILWH--NIDRDA--YDQFGKVD-------LSESS---YYGQAYDYHSVM
HY---DSLAF-----SKNG-FETMIAKRPEMT--------------------------K-
VIGSAIDFSPVDILK--INLMYSCT-
>NAS-4_Astacin
RRWP-NNEI---PYTLSSQYGSYA--RSV-IANAMNEYHTKTCVKFV---A-----RDPS
KHHDY----------------------LWI-HPDE----GC-YSL-V-------------
--------GK--TG------GKQPVSL-DS------GC---IQVGTIVHELMHAVGFFHE
QSRQDRDSYIDVVWQ--NVMNGA--DDQFEKYN-------LNVIS---HLDEPYDYASIM
HY---GPYAF-----SGSG-KKTLVPKKSGSE--------------------------R-
-MGQRVKFSDIDVRK--INKLYNCP-
>UMM-S66-43.32-mRNA-1_Astacin
RRWP-NGEI---PYTMSSQYGSYA--RSV-IAKAMKEYHDKTCIRFV---A-----RDPS
RHPDY----------------------VYI-HPDD----GC-YSL-V-------------
--------GK--TG------GRQPLSL-DS------GC---IQVGTIVHELMHAVGFFHE
QSRSDRDEFIDIEWR--NVMNGA--DDQFEKYN-------LNVIE---HLNEPYDYSSIM
HY---GPYAF-----SGSG-KKTISAKRSGSE--------------------------R-
-MGQRVAFSQIDLRK--INKLYNCG-
>NAS-13_Astacin
-KWE-QARI---PYTISSQYSSYS--RSK-IAEAIEEYRKKTCIDFS---P-----KS-A
GDLDY----------------------IHI-VPDD----GC-YSL-V-------------
--------GR--IG------GKQPVSL-GD------GC---IQKGIIIHELMHAVGFFHE
QSRADRDEYVKINWS--NVEAGL--QDQFDKYS-------LNMID---HLGTKYDYGSVM
HY---APTAF-----SKNG-KPTIEPIEKNVE----------------------------
-IGQRAGFSENDIYK--INMLYNCP-
>UMM-S2845-11.21-mRNA-1_Astacin
-KWP-GGRI---PYTISTQYSAIS--RQR-IAEAIDDYSASTCISFV---P-----KA-A
RDSDY----------------------IHI-MPDD----GC-YSL-V-------------
--------GR--NG------GRQVLSL-GD------GC---IQKGIIVHEMMHTVGFFHE
QSRADRDDYVTIKWE--NVENGL--QDQFDKYS-------LSMID---HLGTAYDYGSIM
HY---AKTAF-----SKNG-KPTIVPKKDGAV----------------------------
-IGQRRGFSSNDLFK--INKLYACP-
>NAS-15_Astacin
-LWP-EGRI---PYTISSQYSSYS--RSL-IAASMQEYASHTCIRWV---P-----KE-A
ADVNY----------------------VHI-YPDR----GC-YSM-V-------------
--------GK--MG------GKQSLSL-GS------GC---IQKGIILHELMHAVGFFHE
QSRTDRDDHITIMWN--NIQAGM--QGQFEKYG-------HGTIQ---SLGTGYDYGSIM
HY---GTKAF-----SRNG-QPTMIPKKNGAT----------------------------
-IGQRNGFSKVDKFK--INTLYGCP-
>UMM-S322-8.109-mRNA-1_Astacin
-LWP-NGKI---PYALSSQYSAYS--RSL-IAASMQEYAANTCVQWV---P-----KT-D
QDQNY----------------------VYI-MPDR----GC-YSM-V-------------
--------GK--MG------GRQTLSL-GS------GC---IQKGIIIHEMMHAVGFFHE
QSRTDRDDFITILWN--NIQPGM--QGQFEKYG-------QSTIQ---SLGTEYDYTSIM
HY---GNKAF-----SRNG-QPTIVPKAQTAA----------------------------
-IGQRSGFSKVDAYK--INTLYGCK-
>NAS-14_Astacin
-LWP-EGQV---PYMLEEGMTNDQ--RTA-IAQAFDEYKTKTCVRFV---P-----KT-D
DDFDY----------------------IYV-KRNVA--FGC-SSY-V-------------
--------GR--AG------GNQTVSL-EVD-----KC---FSKGIIAHELMHALGFFHE
HSRTDRDDFVDINED--NIRPGM--MRNFEKYP-------RKIID---SLGMPYDYESVM
HY---HKLAF-----SRNG-KPTIIPKDNEAD----------------------------
-VGQRYKLSEMDSKK--VNKLYQCG-
>UMM-S2840-2.7-mRNA-1_Astacin
-LWA-DGRV---PYVLEDGMTKEQ--RAA-IAQAFDEYKSKTCVRFM---P-----KE-D
DDEDF----------------------IYL-KRNVA--FGC-SSY-V-------------
--------GR--AG------GNQTVSL-EID-----KC---FSKGIIAHELMHSLGFFHE
HSRTDRDQFVHIADD--NIRGGM--MRNFEKYP-------KKIID---PLGMPYDYESVM
HY---HKLAF-----SKNG-KATIVPKDPNAE----------------------------
-IGQRYRLSETDAAK--INKLYACS-
>UMM-S2854-24.31-mRNA-1_Astacin
-LWP-QGRV---PYVMEPGMTTQQ--RTV-IAQAVDEFNRLTCITIV---P-----RE-A
RDMAF----------------------VFL-RRSGA--AGC-SSF-I-------------
--------GR--TG------GNQTVNL-AV------GC---YTKGIVVHELMHAIGFFHE
QSRPDRDRFVRIAFE--NIRPET--RHNFAMHN-------MRIID---AQGMPYDYGSLM
HY---HRTAF-----SING-RDTIVPTNPNAP----------------------------
-IGNRSGMSAIDAAKVNINLLYKCP-
>NAS-6_Astacin
-TWE-GGVI---PYEMDTAFSPNE--IKI-LEKAFDSYRRTTCIRFE---K-----RE--
GQTDY----------------------LNI-VKGY----GC-YSQ-V-------------
--------GR--TG------GKQEISL-GR------GC---FFHEIIVHELMHSVGFWHE
HSRADRDDHIKINWD--NILPGM--KSQFDKIS-------AVLQD---LQGENYDYKSIM
HY---DSTAF-----SRNG-RNTIETVENGFT--------------------------Q-
VIGTAMDLSPLDIVK--INKLYSCK-
>UMM-S233-15.6-mRNA-1_Astacin
-RWP-NGII---PYELDPNFTSHE--LEV-MKKAFASYSKSTCIRFE---P-----RD--
GEKDF----------------------LNV-VKGY----GC-YSQ-V-------------
--------GR--TG------GKQEISL-GR------GC---LFHEIVVHELMHAVGFWHE
HSRADRDDHIKIVWE--NILPGM--KSQFDKIS-------AALQD---TQGESYDYRSIM
HY---DSTAF-----SKNG-KDTITTVVNGFT--------------------------S-
VIGQATDLSKNDIIK--INKLYECP-
>NAS-39_Astacin
-IWP-EGII---PFVIASNFSGEH--QHL-FLRAMRHWENFTCVSFV---P-----RQ-P
HHKHY----------------------ITF-TVDKC---GC-CSY-V-------------
--------GR--RG-----EGPQAISI-GK------NC---DKFGIVVHELGHVVGFWHE
HTRPDRDMYVDIFYK--SIQTGQ--DYNFEKSK-------PEEVD---SLGEPYDFSSIM
HY---ARDTF-----SRGAFYDTILPKPNSGF--------------------------RL
EIGQRVQLSEGDIRQ--TKKLYKCA-
>UMM-S233-13.26-mRNA-1_Astacin
-------------------------------EKAMRHWEERTCISFV---P-----RK-E
SDKHY----------------------ILF-TIDKC---GC-CSY-V-------------
--------GR--RG-----DGPQAISI-GK------NC---DKFGIVVHELGHVVGFWHE
HTRPDRDDFVDIFYP--SIQAGQ--DYNFERAK-------GEDVD---SMGEPYDFNSIM
HY---ARDTF-----SRGLFHDTILPKPSLGF--------------------------KG
EIGQRVQLSEGDVRQ--TAKMYNCV-
>NAS-5_Astacin
-------LI---PYVISGNYDTVE--RDT-IKTAMEKIANNTCIRLI---P-----RT--
NQPDY----------------------AEI-NNKKG--QGC-YAS-I-------------
--------GR--FP------GKNVVML-ESND--DQSC---IQEDTVIHELFHVIGLWHE
HMRADRDAFINVLYK--NIEPAQ--YPQFEKLS-------SRDAT---TYSVPYDYNSVM
HY---DENAF-----AKPG-KISMMTKDSKFQ--------------------------K-
VIGHPKDASSNDYKK--VCAIYHCS-
>NAS-16_Astacin
-------------------------------KFAMNFISSQTCVTFE---E-----NCTI
--STR----------------------IKF-VDST----FC-ASY-V-------------
--------GM--IN-----S-VQEIYF-PD------WC---MRFGSAVHELMHALGVLHT
HARFDRDNFLNVNL---NKDDED--DSNFEIVSP------PFSINV-----VPYEYGSTL
HY---TADVS-----G----TNSLLPKQMEY---------------------------YR
TLGNRR-VTFYDMLT--INTAYNCK-
>NAS-18_Astacin
---------------------------------SMNFISSQTCVTFE---E-----NCSI
--PNR----------------------VQL-VNGK----GC-SSY-I-------------
--------GM--NN-----I-VQHLTF-ND------TC---IDFGTAVHELMHALGVIHT
HSRLDRDNFLNINLT--NVSKEM--MHNYAIFNQ--------STNV-----VPYEYGSTM
HY---YANIS------------TMFPKKSEY---------------------------SA
TLGIGR-VTFYDMVI--LNTAYNCK-
>NAS-17_Astacin
KKWP-DAKV---FYYYENEFTSLK--REL-MSYAMAHISSNTCVKFQ---E-----SNSA
--TNR----------------------IRF-TNTG----GC-ASY-I-------------
--------GM--NG-----G-EQTLWF-GD------GC---LIFGTAVHEIMHSLGLFHT
HSRFDRDNFLSVSYK--DVPENM--VGNLEKETE------QTTYNA-----VPFEYGSTM
LY---RYNTF-----G----EGTLVSKNEDY---------------------------QK
TMGLRR-VSFYDLVN--INVRYSCG-
>NAS-20_Astacin
-KWE-NNKMSLFFYNLPLEMQAMF--RD-----AINYLENHTCLKFE---Y-----NENA
--ETA----------------------VRI-RKGN----GC-YSL-Y-------------
--------GM--HA-----GEVQDLTL-DY------NC---ASFGTAVHEIMHALGIAHG
QARSDRDDYLIVDST--NSNDGI--EN---------------TENL-----VPFDYGSVM
LY---ARDPH----------SDKRIPIDPEY---------------------------NF
TMGSLR-VAFYDMVL--LNKFYGCN-
>NAS-25_Astacin
-RWP-NNTV---PYYVGNVTSTIK--KS--VRLAIEELQAWTCIRFQNVNE-----KYSD
--GDS----------------------VRI-VDLG----SC-SSP-I-------------
--------GR--QQ-----IGTQDVSL-TK------NC---WGMGTAIHELMHAIGIEHT
QSRSDRNRYLDILAQ--NIDNRD--LPNFELLSP------RLWANL-----VPYDYGSVM
HY---SADSF-----SNKDDEQTMLPKDRSF---------------------------IE
TMGSMI-PNFYDFDQ--INQYYQCY-
>NAS-23_Astacin
--W--LPNV---PFELHGSLSAKS--RSS-LVAAMAFWEKHTCVAFK---K---RTSEKV
--------------------------YLLMSGQEE----GC-WST-V-------------
--------GRDEAQ------GAQILNI-GT------GC---EMFGITSHEIAHALGLFHE
QSRYDRDNYVQIVKS--RIAQTN--FYDFAVVGK-------KNME---TYGQKYDIGSVM
HY---RPTEF-----SLDGG-NSIIAKDVNM---------------------------QN
TMGQFRGPSFIDVAK--INRHYNCE-
>NAS-29_Astacin
-IW--KNGV---AFMFHESLTPIA--KTA-ILKAVHFWYRETCIEFH---P---RTFQKE
--------------------------YLLFIGNDD----GC-WST-V-------------
--------GRDASQ------GKQVVSI-GN------GC---EHFGVTSHELAHALGIFHE
QSRFDRDESVVFNPR--VVERDL--LFNFAKISP-------RQMS---TYGLPYDIGSVM
HY---TPTEF-----SNIPSIPTLAAIDTNL---------------------------QQ
TMGQLEGPSFVDVHI--MNQHYQCQE
>UMM-S421-2.171-mRNA-1_Astacin
-IW--TEGV---PYVLHPSLSLSS--RAS-IQRAISFWHEETCINFR---P---RTNEVQ
--------------------------YLNFVGNGD----GC-WSS-V-------------
--------GRDTKS------GPQPVSI-GA------GC---SHFGVTSHELAHALGLFHE
QSRYDRDRFVTLNTN--RVPRRL--LYNFAKIGD-------DELT---TYSLPYDVGSVM
HY---APTEF-----AIDRRFPALTSVDPNL---------------------------QF
AMGNLYGPTFVDVAL--LNVHYNCA-
>UMM-S230-1.3-mRNA-1_Astacin
-KW--SEGV---PYSFHPLLSLKA--RNL-IQDAIHFWETETCIQFR---P---RFFESQ
--------------------------YLYFIA-AD----GC-WST---------------
-------------------------------------------YGVISHEIGHALGLFHE
QSRYDRDNHISLDPL--RVQLGY--IFQFSKIPA-------SQLS---TYNLPYDVGSIM
HY---APNEF-----SSFSFMPALSARDPFL---------------------------QQ
SMGQLGGPSFLDVAI--LNIHYDCR-
>UMM-S57-11.36-mRNA-1_Astacin
--W--TDGV---PYALDSKLSATK--RRV-IREAIDFWHRETCVNFR---P---RRKEIH
--------------------------HLYFVGHDE----GC-WSS-V-------------
--------GRDVKQ------KQQWISI-GE------GC---QIFGITSHEIGHSLGVFHQ
QSRPDRDNFVAIMWS--RIRRKL--EGNFAKVVDELFVPLARTTN---TFDLPYDYGSVM
HY---GPTSF-----AKDSKTATMSAKDANY---------------------------FL
TMGNREGPSFFDVAL--VNKLYGCQN
>UMM-S283-7.59-mRNA-1_Astacin
---------------------------VN-IMRAIYFWGNNTCMNLR---P---RTNERV
--------------------------YVAFENKND----GC-YAP-V-------------
--------GRDTSV------NKNVVNI-GA------GC-----YGTN-------------
------------------VAPRF--RSNFDTVPD-------FFLT---TYGLPYDVGSVM
HY---GPQEY-----ALNTSIPVLTAKDIRL---------------------------QS
SMGNLDGPSFIDVAL--INTHYKCA-
>NAS-28_Astacin
--WSVSVPI---FYQFDTKLSATN--IAN-VRKAIQFWNDNSCLSFK---E-----DNNA
--KNR----------------------LFL-SSAG----GC-WSY-V-------------
--------GKQVDM------PYQMVSV-GP------NC---DTFGTATHELMHAIGFWHQ
QSRADRDNYVYVDFS--NIIPSQ--AYNFQKMA-------VDQAQ---LLNLPYDYGSVM
QY---YPYAF-----AVDSSKYTILAKENGF---------------------------QN
SMGQREAPAFSDIIG--VNKLYNCT-
>NAS-30_Astacin
-RW--KSVI---PFRFKGGDAKWK---KL-IREGLGLWEKETCVRWS---E-----NGPG
--KDY----------------------VIF-FRGS----GC-YSS-V-------------
--------GR--TG------GSQLISI-GY------GC---EDKGIVAHEVGHSLGFWHE
QSRPDRDDYIHLRKD--WIIKGT--DGNFEKRS-------WEEIE---DMGVPYDVGSVM
HY---GSNAF-----TKDWDQITIETKDSRY---------------------------QG
TIGQRQKLSFIDVKQ--VNRLY-CN-
>UMM-S322-1.43-mRNA-1_Astacin
-RWP-NATV---PYSFKHADGKWV---SV-IRKGMAKWERETCIRFV---P-----HTNQ
--RDS----------------------VEY-FRGG----GC-YSS-V-------------
--------GR--IG------GKQWISI-GY------GC---EGGGIVAHEIGHALGFWHE
QSRPDRDTYININED--HIVKGT--KGNFEKRM---------DIE---DKDIPYDFGSVM
HY---GPQAF-----TNDWKYVTIETKDHRF---------------------------QH
TIGQRADISFVDVKH--ANRLY-CG-
>NAS-37_Astacin
-FWP-NLTI---SYEFYGGEETWR---QL-IRSAIRHVEQNVCFKFK---E-----NGGD
--RDG----------------------LRY-YRGN----GC-WSN-V-------------
--------GR--VG------GRQLVSI-GY------GC---DSLGIVSHETLHALGLWHE
QSRDDRDNFISIVAD--KITRGT--EGNFAKRT-------AANSD---NLGQPYDLGSVM
HY---GAKSF-----AYDWSSDTIKTRDWRY---------------------------QN
TIGQRDGLSFKDAKM--INTRY-CS-
>UMM-S7-99.16-mRNA-1_Astacin
-FWR-TLTV---PFIFGFQDSTWQ---NL-IRSALRHVESETCIRFS---E-----NGSG
--GDK----------------------LMY-IRGS----GC-WSN-V-------------
--------GR--IG------GTQQVSI-GY------GC---DALGIVAHETLHALGLWHE
QSRTDRDNHIFINPS--AIIRGT--EGNFQKRT-------PQTSD---NMNQPYDLGSVM
HY---SPKSF-----SNDYNTATISTRDPRY---------------------------QH
TIGQRDAVSFKDAKM--INLRY-CD-
>NAS-33_Astacin
-TW--SRNI---PYRFLDTDGNWQ---SQ-ITNGLRHYERNTCIRFS---L-----NGGG
--SDY----------------------LVF-SKGE----GC-YSS-V-------------
--------GR--LG------GPQEISI-GD------GC---ETLGIITHEVGHALGFWHE
QARPERDSYVRINRQ--NAINGL--EGQFDKRS-------WSEVN---EYSLPYDYGSVM
HY---GPKSF-----SKSSTMNTVEPVDPAF---------------------------IN
TIGNRVEPSFLDLKL--LNTAF-CS-
>UMM-S57-39.8-mRNA-1_Astacin
QRW--PTTI---NYKFAETDAEWR---AR-ISQTLRAFENNTCLRFR---E-----QSNP
V-GDY----------------------MLF-ARGD----GC-MSS-L-------------
--------GR--LG------GAQLVSI-GY------GC---EQMGIIAHEVSHALGFWHE
HSRPDRDQFIKVNPG--NMQQGT--QGQFVKRS-------IQDAD---TQGLPFDYASVM
HY---AANSY-----ARTSLLFTLEPRDVLY---------------------------RS
TIGSRSEPSFLDYKH--INKLY-CS-
>UMM-S41-64.32-mRNA-1_Astacin
-RWADPASI---PYRLKDNDPEWK---AH-ILGGIRLWESETCLKLV---P-----RE--
-------------------------------LRRA----GS-HPV-LQGQWLLLECRQDR
RFADDFDRQR--MS------GS--------------------AAGIIAHEIAHSLGFWHE
QSRPDRDYYIRIRRE--FVASGS--ETNFLKSS-------YREAD---SMGLPYDLGSIM
HY---GPEAF-----TSRHGEITVESLNARY---------------------------ES
TIGQRQRPSFIDIKQ--MNRLY-CN-
>NAS-36_Astacin
-TWK-TMPI---KYRFHESIDFYT--ISQ-IIAAIRFWEDSTCITFE---N-----VSDS
PDGDY----------------------IEF-FSGQ----GC-YSM-I-------------
--------GR--NG------GRQGISI-GE------SC---VKMGVIEHEIGHALGLWHE
QSRPDALGYVTIERD--FILPSY--ISDFLQRD--------DEID---TLGIPYDLGSVM
HY---GSTAF-----SVDQKSKTVVTRDSLY---------------------------QQ
TIGQREKLSFYDVAT--INTAY-CK-
>UMM-S13-24.14-mRNA-1_Astacin
-KWS-TLPV---KYRLHESLAFYE--IAQ-IVRSVKFWENRTCLSFE---R-----VPGI
PDGDF----------------------IEF-FKGQ----GC-YSM-I-------------
--------GR--NG------GRQGISI-GQ------NC---LKQGVIEHEIGHALGLWHE
QSRPDADAYIKVRID--YILPSY--KSDFEQQT--------SGIT---TLGIPYDLGSVM
HY---GPQAF-----SADKMTPTVETKDPLF---------------------------HS
TIGQRETLSFYDVKT--INTAY-CS-
>NAS-38_Astacin
KKWDTRGPI---SFDYAESIPFQT--RQK-IRSAMLLWQQHTCLRFE---E-----GGPN
--VDR----------------------LEF-FDGG----GC-SSF-V-------------
--------GR--VG------GTQGISI-STP-----GC---DVVGIISHEIGHALGIFHE
QARPDQERHIAINYN--NIPLSR--WNNFQAVG-------ENHAE---TYNLPYDTGSVM
HY---GPYGF-----ASDPYTPTIRTLERVQ---------------------------QS
TIGQRAGPSFLDYQA--INMAYGCT-
>UMM-S2845-8.22-mRNA-1_Astacin
-RWKRRQPI---SFEFASEIPPTT--RNK-IRNAMRLWQANTCIRFE---E-----NGPS
--VDR----------------------LEF-FDGG----GC-SSF-V-------------
--------GR--IG------GTQGISI-STP-----GC---DVVGIISHEIGHALGIFHE
QARPDQERHVSVNYN--NIPISR--WNNFQPVD-------DNHAD---LLGLPYDTGSVM
HY---GPYGF-----SSDPYVPTIRTLDRNL---------------------------QK
TIGQRAGPSFLDFQ------------
>NAS-35/TOH-2/DPY-31_Astacin
-RWDASRPI---IYAFDGSHTQRE--QRI-IELALEHWHNITCLNFQ---R-----NDQA
NSGNR----------------------IVF-TDVD----GC-ASN-V-------------
--------GRHPLG------EEQLVSL-AP------EC---IRLGVIAHEVAHALGFWHE
QSRPDRDQYVTVRWE--NIDKDS--KGQFLKED-------PDDVD---NAGVPYDYGSIM
HY---RSKAF-----SKFDDLYTISTYVTDY---------------------------QK
TIGQRDQLSFNDIRL--MNKIY-CS-
>UMM-S2874-4.35-mRNA-1_Astacin
-RWDASRPI---VYSFDGSHTLRE--QKI-IELALEHWHNITCLDFV---R-----RDDS
TSGNR----------------------IVF-TDVD----GC-ASN-V-------------
--------GRHPLG------EEQLVSL-AP------EC---IRLGVIAHEVAHALGFWHE
QSRPDRDNYVNVRWE--NIDKDS--KGQFLKED-------PEEVD---NGDVPYDYGSIM
HY---RSKAF-----ARYDDLYTLNTFITDY---------------------------QK
TIGQRDQLSFNDIAL--MNKIY-CS-
>NAS-34/HCH-1_Astacin
-RW--SFPV---PYYIDTSSGVNT---NA-VLAGVAKWEQETCARFT---RLNSYSSSSR
--QNA----------------------LRF-ISGN----GC-YSN-I-------------
--------GKVSRF-------PQDVSI-GW------GC---TSLGTVCHEIGHALGFYHE
QARYDRDDYVSILTQ--NIQDMY--LSQFTKQS-------ASSMV---DYGVGYDYGSVM
HY---DQAAF-----SSTGG-NTIATRDPNF---------------------------QA
TIGQRVAPSFADVKR--INFAY-CN-
>UMM-S41-34.15-mRNA-1_Astacin
-----SFPV---DYWIDTSTGVST---SA-IQAGVAKWTELTCATFR---H---------
----------------------------------------C-YSY-I-------------
--------GQSSSF------GTQEVSI-GT------GC---TSLGTVTHEIGHALGFYHE
QSRPERDDYVTIQTQ--NIPGTY--QSQFTKQS-------ASSAI---NYGVEYDYGSVM
HY---DGYGF-----SSNGG-RTITTKDANY---------------------------QA
TIGQRDEPSFADVKQ--INTAY-CS-
>UMA-S2840-36.39-mRNA-1_Astacin
--WDPTKPI---PYFFDPSLAASS--IAV-IQQGIALWQNNTCLNFV---E-----NPSG
--DNA----------------------LRF-FSGA----GC-YAS-I-------------
--------GRQGTQ-------TQDVSI-GV------GC---DNLGTVMHETNHAIGFFHT
MSRPDRDNFISINFA--NVDASE--QYNFVQNA-------PGTDN---SFNVTYDYSSVM
EY---DQYAW-----AANSSIPTIIALDKWM---------------------------QT
TMGQRTGAAWSDIKQ--ANLAYSCP-
>UMS-S259-16.61-mRNA-1_Astacin
--WDIKKPI---SFFFDPAFPPSR--IPV-VRQAIEFWHNNSCVNFV---E-----DPNG
--DSA----------------------LRI-FSGA----GC-YAS-L-------------
--------GRQGTK-------TQDVSI-GN------GC---DNLGTATHELNHALGFFHT
MSRPDRDSSVSVNTA--NIQSNQ--VYNFVKND-------PSADN---SYNVPFDYGSVM
LY---NQYAF-----ATDSNIPTTVALNKWM---------------------------QN
TMGQRAGPAFSDIKQ--VNLAFKCD-
>NAS-31_Astacin
-TW--GSSV---YYYYDRTATPKI--VKA-FEQAVAFWQNVTCINIM---Q-----SSTA
--INR----------------------IRV-FKGQ----GC-YSY-V-------------
--------GR--IS------GVQDLSL-GT------GC---EEFGTAAHELGHALGFFHT
QSRYDRDNYISINYA--NIDPSY--VEQFDKET-------SNTNF---NYGMPYDYGSIM
QY---GATS------ASSNDKATMIARDTEY---------------------------QD
TMGSDF-VGFYDISM--MNEHYKCKE
>UMM-S57-41.24-mRNA-1_Astacin
------GTV---YYSFAAGIKAHT--RTV-AEMAIKFWQSNTCVNFA---F-----SETQ
--ARR----------------------INV-FEGQ----GC-YSY-V-------------
--------GS--IG------RTQELSL-GQ------GC---DSFGTAAHEFGHALGFFHA
QSRADRDTAITLIPA--NVQNGW--LDQFNKET-------DRTNN---NFGMPYDYGSVM
QY---AGTS------ASRNGQPTMMAKVPQYQVLYQESSVHYQEKGAVSQSSAHTTLIQD
TMGSDI-VSFVDVSM--MNTLYGCKE
>NAS-32_Astacin
-FWP-GKVV---YYYFDSGLTTTV--QQI-VRDAITFLESNTCLKFE---L-----NSTA
--TNR----------------------VKI-FSGV----GC-YSD-T-------------
--------GM--LG------GEQTLSL-GY------GC---EVTGTAAHEIAHTLGLFHT
QMRSDRDDYVTIDLT--DVPESS--QQNFIKLT-------EATST---NL-VDYEYGSFM
HY---SGRAF-----VSSGGVDSIVPKDPVM---------------------------VY
TMGGRI-VTFLDLKM--LNTHYSCS-
>UMM-S2864-14.46-mRNA-1_Astacin
-RWPKTQPI---AFTFNGDIDEAT--RKL-IRTATQKIAANTCLNFK---E-----NG-A
--GTQ----------------------LQF-HRGG----GC-WSY-I-------------
--------G-KLSQ------SVQPISI-DR------GC---EIIPIISHEISHALGLDHT
QNRFDRDAFVSVNFA--AVDSNM--QNNFAKRT-------NAQNN---NFGVPYDYGSDM
HY---GAFDF-----SN-NKQAVLVPSQGDF---------------------------IN
TMGQRRSLTFNDYKM--INALYSCS-
>UMM-S412-0.23-mRNA-1_Astacin
-RWPKTQPI---AFIFNSDIDEPT--RTL-IRTATQKIADNTCLTFK---E-----NATV
--GSQ----------------------LQF-HRGG----GC-WSY-I-------------
--------G-NAIS------GKQLISI-DS------GC---GYIGIISHEISHALGLDHT
QNRKDRDAYVQVNTA--AVASNN--LNNFAKLT-------DAQNN---NFGVPYDYGSDM
HY---GAYDF-----ST-NGQAVIVANDADY---------------------------LN
TMGQRKKLTFNDYKM--LNTLYECS-
>UMM-S2864-14.58-mRNA-1_Astacin
-RWPKTQPI---GFVFASDIDAKT--QTV-IRTATQKIAENTCLSFK---E-----NSGV
--GTQ-------------------------------------------------------
-------------------------------------------VAIVGHEIAHALGIQHT
QTRKDRDTYVSVNIA--AVPPQN--QHNFVKLS-------EAEND---NFGVPYEYGSDM
HY---GAFDF-----SS-NGQAVLVAPQADY---------------------------VN
TMGQNGG-------------------
>UMM-S412-1.24-mRNA-1_Astacin
----KNQPI---GFIFSSEMPESA--RKL-IRETTATIAANTCLSFK---E-----NSGV
--GTQ----------------------LEF-LRGG----GC-WSR-I-------------
--------GEDPAN------GKQPISI-DD------WC---ESKHTVTHETFHALGIGHT
ITRKDRDSFVIIHRD--RVMRGK--EGNFDKLS-------DAANN---NFGVPYEYGSVM
HY---HSKQF-----AAVAGQTTIEAKYDFY---------------------------NN
TMGQSQEVTFNDWKL--VNILYNCS-
>UMM-S413-3.6-mRNA-1_Astacin
KKWPIDQVI---SYRIEGAYNSDF--IKM-IRNAFHFWSDNTCLTYQ---E-----NGPT
--TPY----------------------IRI-LKGN----DC-SSQ-L-------------
--------GRQAGS------ENQILNL-DN------GC---NTVGTIVHEIAHSIGLAHT
QMRWDRDSYVTINKN--NMKPAA--IRNFDKML-------PQHNN---NFGVEYDYSSVM
HY---DPYGF-----AMNENIPVIIAKDTNA---------------------------QS
SMGQRERAAFSDIKM--INSLYNCA-
>UMA-S2861-1.27-mRNA-1_Astacin
-------VI---PYTFQPGFPAQY--QQV-VRDAIAFWEQRTCAKFR---L-----ATPS
-DASA----------------------IVFNHNAN----GC-SSS-V-------------
--------GR--RN------QRQQLNLQAP------GC---MTVTIVAHELSHAFGTLHV
QSRVDRDTYVQIDTT--NIQKGM--EHNFRMEP--------TGYS---TYGLPYEFGSMQ
HY---FPYAF-----AVNQQRPTIYARPAYQ---------RF----------------QG
SMDGPR-ATFWDTVL--INKMYKCT-
>UMS-S2861-1.50-mRNA-1_Astacin
-------VI---PYTFQPGFPAQY--QQV-VRDAIAFWEQRTCAKFR---L-----ATPS
-DASA----------------------IVFNHNAN----GC-SSS-V-------------
--------GR--RT------QRQQLNLQAP------GC---MTVTIVAHELSHAFGTLHV
QSRVDRDTYVQIDTT--NIQKGM--EHNFRMEP--------TGYS---TYGLPYEFGSMQ
HY---FPYAF-----AVNQQRPTIYARPAYQ---------RF----------------QG
SMDGPR-ATFWDTVL--INKMYKCT-
>UMM-S2845-23.24-mRNA-1_Astacin
-------II---PYTFERGFPAQY--HQV-VRDALAFWEQRTCIKFR---L-----VNQY
-DYDA----------------------IVFNHNAD----GC-SSA-V-------------
--------GR--IG------GGQYINLEAP------GC---MSVTIIAHELSHAFGTLHV
QSRVDRDTYVQIDTS--NIVPGT--EHNFAREP--------NSFS---TYGLPYEFGSMQ
HY---FSFAF-----AIDPKKPTIYARPNYQ---------RF----------------QG
SMDGPR-ATFWDTVL--INKMYKCT-
>UMS-S2845-18.13-mRNA-1_Astacin
-------VI---PYTFAAGFPSQY--HQV-VRDALAFWESRTCIKFR---L-----VNQY
-DTDA----------------------IIFNHRSN----GC-SSS-V-------------
--------GR--RR------GGQTINLEAP------GC---MTVTIIAHELSHAFGTLHV
QSRVDRDTYVQIDTS--NIVSGT--EHNFAREP--------NSFS---TYGLPYEFGSMQ
HY---FSYAF-----AIDKNRPTIYAKPAYQ---------RF----------------QG
SMDGPR-ATFWDTVL--INKMYKCT-
>UMS-S2845-26.74-mRNA-1_Astacin
--------------------STQY--QQV-VKDAMAFWSSRTCVRFR---Q-----AMNN
-DNAF----------------------IIFNHNAA----GC-SSS-V-------------
--------GR--RK------GGQYVNLEAP------LC---MTNSIITHELSHVFGTLHM
QSRVDRDSYVQIDLT--NVEQGM--DHNFAMEP--------SGFS---TYGLPYEYGSIM
HY---FPYAF-----SIDPELPTIYAKADFL---------RY----------------QG
SMDGPQ-ATFWDTQL--INKMYKCT-
>UMM-S2838-33.24-mRNA-1_Astacin
-------VI---PYSFANGFPDQY--KQV-VKDAIAFWEERTCIKFR---A-----STSA
-DKSAYVEHSPFRIKPCQKHAMRNEFSIVFNQNAD----GC-NSV-I-------------
--------GR--RT------TPQNVNLQMP------GC---MTTTIVAHELSHAFGTLHV
QSRVDRDEYVIIDTS--NIRPGM--EQNFRMEP--------NGYS---TYGLPYEFGSMQ
HY---FPHSF-----AVDESRPTIYAKPK-------------------------------
--------------------------
>UMM-S2838-28.37-mRNA-1_Astacin
-------LI---PYNYAPGYPADK--KPV-VKASIDFWEDRTCVRFR---P-----ATSS
-DKDV----------------------LQFNHIAD----GC-SSS-V-------------
--------GL--RG------GVQKINL-GN------GC---HSVTVVAHEISHTFGTLHV
QGRSDRDKYVRIDTS--NIKEGK--AHNFLKEPA-------TGFS---HYDIPYEFGSMQ
HY---HEKAF-----ALNSSRPTIYAMKAFE---------KF----------------QY
SMEAPR-ATFYDTLL--VNRMYKCT-
>UMM-S2838-37.80-mRNA-1_Astacin
------------------------------------------------------------
-----------------------------FKHVTD----VC-SST-I-------------
--------GM--KG------GIQNVNL-GS------GC---QSVTVIAHEVSHAFGTLHV
QSRSDRDEYVRIDIA--NIKEGK--EHNFLKEPS-------TGYS---TYDIPYEFGSMQ
HY---PEKAF-----ALNTTLPTIYATGNNA---------KY----------------QY
SMEGPR-ATFYDILL--VNRMYQCT-
>UMM-S2838-9.15-mRNA-1_Astacin
-------MI---PYSYAVGFPEDK--KPV-ILASLKFWEERTCVKFR---V-----ASAT
-DKNV----------------------VEFNHNSA----GC-SSS-V-------------
--------GM--VG------GKQTVNL-GN------GC---FSVTVVAHEVSHAFGTLHV
QSRSDRDNYVIVDTA--NIQQGK--EHNFMKDPP-----YYGRLE---NYGIPYEFGSMQ
HY---HEKAF-----SINRDKPTIYAKPQFA---------KY----------------QG
SMEAPR-ASFFDTLL--INKMYKCT-
>UMM-S2847-6.45-mRNA-1_Astacin
------PVI---PYTFEPGFPVDK--KQI-ILDSQRFWEQRTCVRFR---P-----ATSA
-DRAV----------------------VSYNHNSA----GC-SSS-V-------------
--------GM--SG------TKQTINL-AP------GC---FSVTVVAHELSHAFGTLHV
QSRSDRDNYIIVDTA--NIQKGT--EHNFMRDPP-----YYGTLS---TYGIPYEIGSMQ
HY---YEKAF-----SIDTNRPTIYTKPAYS---------QY----------------QY
SMEAPR-ATFYDTLL--INKMYKCT-
>UMM-S2847-7.46-mRNA-1_Astacin
------PVI---PFTFEPGFPADK--KQI-IIDSQRFWEQRTCVRFR---P-----ATSA
-DRAV----------------------VSYNHNSA----GC-SSS-V-------------
--------GM--SG------TKQTINL-AP------GC---FSVTVVAHELSHAFGTLHV
QSRSDRDNYIIVDTA--NIQKGT--EHNFMRDPP-----YYGTLS---TYGIPYEIGSI-
---------F-----SIDTNRPTIYTKPAYS---------QY----------------QY
SMEAPR-ATFYDTLL--INKMYKCT-
>UMM-S2857-0.30-mRNA-1_Astacin
-----NPVI---PYSYSATYPQAT--RRPTITAAMKYWEKFTCVRFK---E-----V--T
-SGYR----------------------VEV-RESK----GC-SSY-V-------------
--------GK--IND--R-TGTQGLNL-AE------GC---MSVGTICHELSHTFGFFHV
QSRFDRDRYVDIDFN--NILTDD--KHNFD----------LEKEDKTLLRDIPYEFGSNM
HY---YHKDF-----ARDSNKPAIYAKPAYK---------IY----------------QE
GMMGRV-PTFYDILG--VNKHFNCA-
>UMM-S2857-0.41-mRNA-1_Astacin
-----NPVI---PYSYSATYPQAT--RRPTITAAMKYWEKFTCVRFK---E-----V--T
-SGYR----------------------VEV-RESK----GC-SSY-V-------------
--------GK--IND--R-TGTQGLNL-AE------GC---MSVGTICHELSHTFGFFHV
QSRFDRDRYVDIDFN--NILTDD--KHNFD----------LEKEDKTLLRDIPYEFGSNM
HY---YHKDF-----ARDSNKPAIYAKPAYK---------IY----------------QE
GMMGRV-PTFYDILG--VNKHFNCA-
>UMM-S7-36.46-mRNA-2_Astacin
KRWP-GNVV---PISFEKGYPEER--YQP-IFEAIKFWTDNTCVRFR---M-----AKEE
-DADR----------------------IEV-RDSI----AC-SSA-V-------------
--------GK--IG------GVQPLNL-AA------AC---MKIGTIAHEIAHSLGVFHT
QSRNDRDDYVEVEWE--NISPPM--RHNFNKETP------LERVD---IHEIPYEFGSVM
HY---AEDDF-----AIDNNNSTLRAKAPNE---------IY----------------QS
SMLGRM-PTFFDVLQ--MNKHLGC--
>UMM-S328-7.47-mRNA-1_Astacin
-IWG-TTPI---PFSFAAGVSDEV--KGI-VRAATAFWTANTCVNFQ---E-----NG-A
-GENK----------------------ILV-VNKG----GC-YSS-V-------------
--------GK--VG------KTQELSLQNN------GC---NSISTATHELEHALGVYHE
QSRADRDTYVRVNKD--NIPTQN--QHNFDSYP-------TSSA-----MGLPYDFGSNM
HY---TSDSF-----AKDYKIPTLIAVGSYA---------DY----------------QN
SMRGHM-PSFLDILK--VNKYYKCD-
>UMM-S328-9.28-mRNA-1_Astacin
-IWG-TTPI---PFSFAAGVSDEV--KGI-VRAATAFWTANTCVNFQ---E-----NG-A
-GENK----------------------ILV-VNKG----GC-YSS-I-------------
--------GK--VG------KTQELSLQNN------GC---NSISTATHELEHALGVYHE
QSRADRDTYVRVNKD--NIPTQN--QHNFDSYP-------TSSA-----MGLPYDFGSNM
HY---TSDSF-----AKDYKFPTLIAVGSYA---------DY----------------QN
SMRGHM-PSFLDILK--VNKYYKCD-
>UMM-S7-5.16-mRNA-1_Astacin
-IWG-TDPI---PFSFSPEMNNEM--RTI-VRAATAFWNAHTCVNFK---E-----NA-P
-GENR----------------------ILV-VSKG----GC-FSA-I-------------
--------GR--AG------KTQELSLTNN------QC---NSLSTATHELEHALGVYHE
QSRTDRDTYVKVNKD--NIELRN--QHNFDKAD-------KSSS-----MGLP-------
---------F-----YKDWRKPTLIALGAYA---------EY----------------QN
SMRGHM-PSFLDVLK--VNKYYKCD-
>UMM-S387-0.20-mRNA-1_Astacin
-IWK-GSPI---PYSFDRNFPSNK--IPS-VRAAIKFWESQTCVRFI---E-----NG-N
-GRAR----------------------VRF-INGN----GC-YAM-I-------------
--------GK--TG------GEQVISI-GY------GC---DWIGTIAHEIEHTLGVWHT
QARYDRGNYVSINAW--NVLPNQ--MYNFNTQS-------QSYTN---LFGIPYEFGSVM
HY---AENDF-----ARDRSRPTIVARNGYE---------RF----------------QH
SMSNYL-PTFYDIKL--INTYYKCY-
>UMS-S212-1.58-mRNA-1_Astacin
-LWK-NDPI---PYTFDPRFPKSR--IPA-VRAAIEYWERNTCIRFA---E-----NA-T
-GKDR----------------------IRF-INGN----GC-WSM-I-------------
--------GK--TG------GEQFISI-GY------GC---DWIGTIAHELEHAFGVWHT
QARPDRGYYLAVNAW--NILSYQ--LHNFDTQA-------LKNVD---LLGIPYEFGSVM
HY---FQNDF-----AIDRSKPTLVTRTGYE---------RF----------------QE
SMSNYL-PSFYDIRL--INTYYQCY-
>UMM-S57-4.91-mRNA-1_Astacin
--WGANTPI---PVSIDPSYPQDS--IQV-LRDGMRFWNDNTCVRFA---E-----GA-Q
-GTNK----------------------VKF-IYGN----GC-YSW-I-------------
--------GM--IG------NEQQVSI-GR------GC---GTVGIVTHELGHTIGLYHT
QSRYDRDHNVIVNTA--NIQQGT--AHNFDKET-------ADNTD---NYGIPYEYGSNM
HY---DPFGF-----AKDNKVPTLVA--TNK---------EY----------------QF
SMNGDM-PTFYDVLL--VNKYYNC--
>UMA-S322-7.39-mRNA-1_Astacin
-----------------------------------------T------------------
---------------------------VEI-VNGG----SC-QSY-V-------------
--------GK--YG------GRQTVIL-GP------AC---NGISTSAHELGHALGLQHM
QTRSDRDTYVTLQTG--NINPGT-FDLNFKIEAT------------AKTMDVPYDITSIM
HY---QPFDF-----ARNPQLPSIVPKTMFA---------EY----------------SK
CMGNYE-PSFYDYLR--VNRLYGCD-
>NAS-27_Astacin
-KW--KLPM---PYSFDRNFPSRS--RQR-VLEAMQFWSEKTCVTFH---E-----NRYV
--------------YP----------HVSI-FEGN----GC-WSF-V-------------
--------GKQPSL------REQSLSL-ER------SCT--DHTFVVAHEIAHTLGFYHE
HARGDRDQFISIDYS--NVNPNL--TFAFAKES-------EKQLD---HQEAAYEYGSVM
HY---SVDQF-----AVNTNRPVIYARDQKF---------------------------AQ
AMGNRMRATFQDVSR--MNVLYNCH-
>UMM-S322-7.48-mRNA-1_Astacin
-KWT-DATI---PYYYYRTYPDNL--KPT-VRAGMDYWERRSCVRFR---EG----NGSE
--IDR----------------------VQV-MHGA----GC-FSD-V-------------
--------GK--AG------KEQTFSI-SS------DC---NSMSQVTHELMHLMGVHHI
HQRKDRENYVHVVEW--NVAPGG--MFNFDILN-------STNIS---TLNVDYDYASIL
HY---DYFTM-----SVDYKKAALVPRDPRY---------------------------RK
SMGNYL-PSFHDVMI--INRLYNCT-
>UMA-S293-8.46-mRNA-1_Astacin
-SWSKTEPI---PYFFESGVRAVSEVRAQ-ILAAIAFWQGSTCLNFK---E--DTTKTKG
---------------------------IKF-ISGN----GC-FST-L-------------
--------GR-------WPYGTQELSL----Y--NLGC---NNMATALHEMEHALGVNHQ
MTRLDRDSYLTMHED--RIVAGI--VKEYQKKPNTQ------------TFNLPYEYGSVM
HY---TGGSA-----AKVSGQATMEAVDKDY---------------------------QQ
SMGGQE-PSFLDVQI--VNLLYKCT-
>UMM-S66-25.68-mRNA-1_Astacin
KKWPTQSPI---YYDLDDDIASDYELLWK-IENVLSFFASHTCLDFK---RGR---KGRP
------I--------------------IQF-VQGD----GC-FSF-I-------------
--------GRQ------FRWKKQPISV-GR------PCD--KHFGVMAHEIAHTLGLFHE
QARFDRDDFITINTG--NIEKGA--IQQYDKDPMYSD-----------TQGTKYEEGSVM
HY---SATIN-----AIDKHRLSIIPNDMNH---------------------------VR
TMGQRMKPTFMDLLE--INRHYDCT-
>NAS-12_Astacin
-RWS-NNIV---PYVISPQYSPAQ--KQI-LVSSLRYFERVSCFKFV---E-----RTTQ
--NDY----------------------LFI-VPLD----GC-YSY-V-------------
--------GK--IG------GRQTLSL-AA------DC---IADYIIWHEMMHAIGFEHE
HQRPDRDSFIRVDYA--NVIPGQ--MINFDKLKTSHV-----------EYPDIYDFKSIM
HY---DGYAFGRVDTARRVRLATMTPLKPGV-----------------------------
TLEDNMKFTATDIEK--LNRLGQCG-
>UMM-S66-31.75-mRNA-1_Astacin
-KW--TMPI---PYMISSTYTAEQ--QGH-IRAGVKSIMENTCVDFK---E-----DSGP
--GQK----------------------LEY-DNLG----SC-KSK-V----------GDS
RLW-----GN-------VYPGNHKVSL-------DLTC---MNLGNVQHETMHALGFDHT
QNRPDREEYVTFILD--NLMQPETFSRNFEIID-------WNNFD---DYGIPYEMGSRM
HY---ISWLY------SNGKGPVLKSIDPDY---------------------------SY
AMGTAKTLTFYDWKM--INIRYNCN-
>NAS-26/TOH-1_Astacin
-DWN-SYEI---PFQIWGGDYNFQ---SL-IRRGIRMWEDSTCLRFK---E-----NQQS
--RDA----------------------IRYVLEKGD---SC-FTE-Y-------------
-------IGR--NG------GHQDIII-GS------EC---AEEYVVAHETGHALGFWHT
HQRPDRDRHISINWK--NVMEEA--TASFMPFRSMLQAFGIRQVS---PRRVPYDYGSLM
HY---HAVAH-----AVKVSDFTIVPKELKY---------------------------VT
TMGTEK-MAFLDAKV--INDIY-CP-
>UMM-S66-29.42-mRNA-1_Astacin
-EWN-SFEI---PYQIWGGDYNFQ---NL-IRRGIRMWEESTCLRFR---E-----NMQS
--RDA----------------------IRYVLEKGD---SC-FTE-Y-------------
-------IGR--NG------GHQDIII-GS------EC---AEEYVVAHETGHALGFWHT
HQRPDREKFI----------------------RSMLQAFGIRQVS---PRRIPYDYGSLM
HY---HAVAH-----AVKVTDFTIVPKELKY---------------------------VT
TMGTEK-MAFLDAKV--INDIY-CP-
>NAS-2/Y19D10A.6_Astacin
-LWP-NAEV---PYDIATHYTSTE--KSI-ILSAMEAFKNVTCVRFR---P-----RAAT
-DKHY----------------------LQINKYFNV--ERC-FSY-I-------------
--------GRQSSR---TLFGTPEGNV-ETRMRLDPACLRGNGRGIVMHELMHILGFYHE
HQRDDRDRRIV----------GSAVHYNFKIYRRAKT-----------LYMGAYDANSIM
HY---NFQNL-----------------------PWQRR--DH------------------
-------FSTSDIIN--INTFYKCK-
>NAS-3_Astacin
-LWP-NAEV---PYDIASHYTATE--RGI-ILSAMEAFRDVTCVRFR---P-----RRST
-DKHY----------------------LQINKHYQL--ERC-FSY-I-------------
--------GRQSSR---WLFGTRDGKV-ETRMKLDPSCLLYNGRGTVMHELMHILGFYHE
HQRDDRDRRIG----------GSASHYNFKIYQRAKS-----------YYMGGYDANSIM
HY---NFGSV-----------------------PWQKR--DY------------------
-------FSPSDIRN--INTLYKCN-
>NAS-9_Astacin
-KWDIWKPI---QYTLDDSLEESD--KKD-IRDALHEISINTCILFR---Y-----NATP
--KGY---------------------HLNY-MKVDS-TTFCGLSY-V-------------
--------GR--TD------PANPIYL-SF------QC--GD------------------
-----------IDWS--NIDPQH--YDTFAISD-------AKLYT---SYGTKYAYDSIM
HY---NAYLG-----AKDPNKPTMIPLVNPQE-------------------------NTP
KLGQRAKLTRGDIRL--LKKMY-CR-
>NAS-10_Astacin
QKWPSTSPI---PYTFDSSLDNLD--QND-VRGAISEIEQKTCIRFK---YF----ASPP
--KGN---------------------HINY-QKVNS-PSFCGLSY-I-------------
--------GR--VE------PANPVYL-SF------QC--GNGRGIAVHETMHALGVNHQ
HLRMDRDKHIKVDWS--NINPQQ--YDAFVVAD-------SKLYT---TYGVKYAYDSIM
HY---NAYTG-----AVNIAKPTMIPLVNQQA-------------------------NIG
LLGQRAKMSNADVEI--LNKMY-CK-
>NAS-11_Astacin
KKWDPSSPI---RYVLDSSLEDLD--KND-VRAAIYEIEKNTCIRFK---EL----SSPP
--TGS---------------------HIVY-YKVDS-PTFCGLSY-V-------------
--------GR--AD------PANPVYL-SF------GC--DNNKGVAIHETMHALGVAHQ
HLRNDRDQFITINWS--NIDPQQ--YDAFVVVD-------SKLYT---SYGVKYAYDSIM
HY---NGYTA-----AQNIAIPTMNPKTNSAV-------------------------NLK
VLGQRQKMGTTDIEL--LKKMY-CQ-
>UMM-S57-16.52-mRNA-7_Astacin
-KWDISTPI---PYTFDESIAPWD--KTD-ITDALNEISRVSCVRFR---FL----STPP
--NSY---------------------HINF-VKIDS-PTFCGLSY-V-------------
--------GR--VS------PVNTVYL-SF------QC--GKNKGVVMHETFHALGVIHQ
HLRVDRDNFIKVDWA--NVNPQK--YDQFATAD-------QSLYT---SYGIKYSYDSIM
HY---NAYTN-----AIDVRKPTMIPLVNSAS-------------------------NLA
LLGQRDQLSPTDISL--INKMY-CK-
>UMM-S57-1.0-mRNA-1_Astacin
QKWDMGTPI---PYIFDSSIANWE--KTD-IRDALREISSKTCIRFG---EQ----NYKP
--NGY---------------------HINY-VKVAS-STFCGLSY-I-------------
--------GR--TA------PANPIYL-SF------AC--GEGRGVALHETLHALGVAHE
HVRMDRDQHIKVDWS--NIDPRY--YDAFAVSD-------PKTFT---TYGVKYDYGSIM
HY---RFNSA-----AINTQKATMIPLVNESQ-------------------------NIK
LLGQRKGLSERDVEL--LNKLY-CK-
>UMM-S2854-9.38-mRNA-1_Astacin
-----------------------------------------------------------P
------IA------------------QVLF-RRHT----DC-LVLGV--GWP--------
--------GR---------NKTKIIYL-TS------RC----DYSGVQHEFLHLLGLDHT
VKRGDRDLYVTVK------NNSA--PAQFKKVNP------GEELIL--TPPVGYDFKSIM
HY---RAWDYG------FNDSITILPNEKQY---------------------------VA
TMGWYLNPVFSDYKQ--LNMLYKCG-
>UMM-S41-31.50-mRNA-1_Astacin
----------------CKNLTSVSE-RDW-IRNRLSQISENFCIKIE---E-----KSSG
------FR------------------DILF-NRSS----GC-SSL-A--GYP--------
--------GS---------AKTNVISL-GS------GC-----HNAIQHEFFHTLGLGHT
QRRNDRDNYVNVSES---VENAV--PAGFAKLYP------HHELHL--TPPVSYDFKSIM
HY---GAYDFG-------GGEIVITPKDLDY---------------------------IP
TMGWSIAPAFSDYKQ--LNMLYKCG-
>NAS-19_Astacin
TKWS-YGVV---NYYYADKN--NE-IKEM-VESAIAYIANHTCIRFN---E-----DQNA
--VQR----------------------VQIRMQQNW---LC-QST-V-------------
--------GA--PGMSMSKPIGELSML-VQ------SC---DTIGSIVHEFSHSLGRFHE
HTRPDRDNFMK-------VTTTV-HEARPRPSGMT-------------TMYGPFEHGSVM
MY---HADTYGPG---------TMDPLDMDY---------------------------KQ
TMGNRR-VTFYDMYK--INQYYGC--
>NAS-24_Astacin
-KWL-GGTI---NYYYADNN--NS-VKEK-VKSAIAYIANHTCIKFN---E-----DPTH
--WQR----------------------LKIFTSELS---HC-RST-I-------------
--------GA--PG-TRSGSAGELSME-TG------WC---ANIGSIVHEFSHSLGRYHE
HTRPDRDNSLK-------VTSTD-YEARPRPWGMT-------------TMYGPFEHGSIM
MY---HSSNYGVG---------KMEPYDMEY---------------------------KN
TMGSRR-VTFYDMYK--INQYYGCG-
>NAS-21_Astacin
-RWP-RGTI---NYFFDEQRFDEN-SRAT-VLRAMEKISNHTCIKFS---P-----KDA-
----R----------------------IKLRIVSDK---GC-QAA-I-------------
--------GR--VG-----GDQQYLSF-PT------SC---YSVGSA-SELIHVIGFLHS
HQRADRDEYLKLNLQPWRLNDWF-QTMQYKKYLDQ-------------WWIVPYDYGSIM
QY-HDSDNEYGP--------------KNSKY---------------------------FR
TMGSQI-PSYFDYLM--INEYYQCS-
>NAS-22_Astacin
-KWF-NNTV---HYYFYEENFDFT-VKES-ILRAMELISNHTCIKFS---T-----EPS-
----E----------------------KSIRMESDSTTIAC-YAE-I-------------
--------GQ--V------RENQLFSF-NS------DC---YSAGVAVHELIHSLGFIHA
HQRSDRDQYLEFKKNLDELNQTY-QE-QYKIWEYQ-------------EILVPYDVGSVM
QYPNEEDEEYYPV------------RKYRTM---------------------------AN
TMGSAI-VAFYDYLM--INKYYECS-
