# Supplementary material for: Conserved nuclear hormone receptors controlling a novel plastic trait target fast-evolving genes expressed in a single cell
Source: PLoS Genet. 2020 Apr 13;16(4):e1008687. doi: 10.1371/journal.pgen.1008687 (PMC7179942; doi:10.1371/journal.pgen.1008687)
Supplement: S2 Data — (ZIP) [file pgen.1008687.s008.zip › SData2/Astacins_Ppa_Cel/tree]

(NAS-1_Astacin:0.06194491158715250551,(NAS-5_Astacin:0.82299083683388685184,((NAS-2/Y19D10A.6_Astacin:0.17002660782016787433,NAS-3_Astacin:0.02433657672784424880)100:1.01857688798645140693,((((NAS-6_Astacin:0.16759152027212839697,UMM-S233-15.6-mRNA-1_Astacin:0.08981705385742756731)100:0.33687742743290932657,((((NAS-39_Astacin:0.10373235235330698079,UMM-S233-13.26-mRNA-1_Astacin:0.11136578453132367494)100:0.66186148897795971102,((UMM-S57-1.0-mRNA-1_Astacin:0.04780131863766160644,((NAS-9_Astacin:0.24507162643921492906,(NAS-10_Astacin:0.11825533748821337454,NAS-11_Astacin:0.21940027506790077405)57:0.08652892900101262497)33:0.03010343357928689512,UMM-S57-16.52-mRNA-7_Astacin:0.24656956973707924718)66:0.23038277250416486219)100:1.06934463508885224670,((((NAS-37_Astacin:0.22609771087591501448,UMM-S7-99.16-mRNA-1_Astacin:0.19778231446053465281)100:0.23145746928582994206,((UMM-S322-1.43-mRNA-1_Astacin:0.31606034621534501161,(NAS-30_Astacin:0.12731099510814458675,UMM-S41-64.32-mRNA-1_Astacin:0.65542563287472899169)48:0.08601158410016029876)72:0.14193394984694740479,((NAS-26/TOH-1_Astacin:0.02728044950897598464,UMM-S66-29.42-mRNA-1_Astacin:0.02812954949465704124)100:1.25447000490096716163,(UMM-S57-39.8-mRNA-1_Astacin:0.44987831891063578826,NAS-33_Astacin:0.37845850299037414599)54:0.16117710310980218336)9:0.03450316908009635336)14:0.05569559324823825791)22:0.11898066957209242622,(NAS-35/TOH-2/DPY-31_Astacin:0.00000100000050002909,UMM-S2874-4.35-mRNA-1_Astacin:0.10914765996678935100)100:0.74855531806681752105)17:0.10935099867940910323,((UMM-S13-24.14-mRNA-1_Astacin:0.20433779784771829990,NAS-36_Astacin:0.16786383345887592733)100:0.54888610396101722433,((NAS-38_Astacin:0.17359896641544941831,UMM-S2845-8.22-mRNA-1_Astacin:0.03580266825947205772)100:0.58039108526909077845,((((((((UMM-S2838-37.80-mRNA-1_Astacin:0.18113957393075930113,UMM-S2838-28.37-mRNA-1_Astacin:0.08820341038192980321)98:0.17452855075503070914,UMM-S2838-9.15-mRNA-1_Astacin:0.10935614256875994532)56:0.08994420679870078483,(UMM-S2847-6.45-mRNA-1_Astacin:0.00369703652525008942,UMM-S2847-7.46-mRNA-1_Astacin:0.01298327124230806533)100:0.07384545368311090652)89:0.13417098846399780343,((UMM-S2845-23.24-mRNA-1_Astacin:0.06759587872672050135,UMS-S2845-18.13-mRNA-1_Astacin:0.03819114661656209525)85:0.05117558577971934725,(UMS-S2845-26.74-mRNA-1_Astacin:0.27326427164735878073,(UMM-S2838-33.24-mRNA-1_Astacin:0.19638724789720798936,(UMA-S2861-1.27-mRNA-1_Astacin:0.00417869153986782146,UMS-S2861-1.50-mRNA-1_Astacin:0.00000100000050002909)98:0.05129392772332144051)63:0.03937603090151234331)42:0.03785674067480835486)86:0.15248316293860922355)100:0.30066466650803602700,(UMM-S7-36.46-mRNA-2_Astacin:0.40155966657648878293,(UMM-S2857-0.41-mRNA-1_Astacin:0.00000100000050002909,UMM-S2857-0.30-mRNA-1_Astacin:0.00000100000050002909)100:0.39645350616275693012)85:0.21658068870781277404)88:0.22924698118188527318,((UMA-S322-7.39-mRNA-1_Astacin:0.63415156692665353155,UMM-S322-7.48-mRNA-1_Astacin:0.70836629644338700018)52:0.18302777410565981842,((UMM-S387-0.20-mRNA-1_Astacin:0.12534341370328042076,UMS-S212-1.58-mRNA-1_Astacin:0.19610333317782591145)99:0.35830635197687205062,((UMM-S7-5.16-mRNA-1_Astacin:0.14749632996577219379,(UMM-S328-9.28-mRNA-1_Astacin:0.00279754266219198579,UMM-S328-7.47-mRNA-1_Astacin:0.00525130191528403421)97:0.08550956490760487638)100:0.50285147270908148176,UMM-S57-4.91-mRNA-1_Astacin:0.33363187279154477016)21:0.11706780410568318196)12:0.05959173537830323580)6:0.04397669862255231682)10:0.10192440530677088217,(UMM-S66-25.68-mRNA-1_Astacin:0.75262215135599652704,NAS-27_Astacin:0.59524936465695565957)35:0.22347223899965540372)4:0.11139159237896303911,(((UMM-S413-3.6-mRNA-1_Astacin:0.63718372243330922977,(NAS-28_Astacin:0.52647598886881485925,(UMS-S259-16.61-mRNA-1_Astacin:0.19794089503229325699,UMA-S2840-36.39-mRNA-1_Astacin:0.16724758301190031928)99:0.26941625325270535107)43:0.08255010480741921397)13:0.06764719305018601636,((((UMM-S57-41.24-mRNA-1_Astacin:0.28439666433270988088,NAS-31_Astacin:0.29904419683920135942)97:0.18394184733825882927,(NAS-32_Astacin:0.48482585304984887609,((NAS-25_Astacin:0.87439952426453537715,(((NAS-21_Astacin:0.39600153794847409161,NAS-22_Astacin:0.47588845996195267007)98:0.43950155705016674679,(NAS-19_Astacin:0.15316278759961379774,NAS-24_Astacin:0.19778434161268265701)100:0.83473472009674709593)44:0.25943997843393196145,((NAS-16_Astacin:0.27220017102624355365,NAS-18_Astacin:0.21298726810223966854)99:0.25082643873032384185,NAS-17_Astacin:0.40901466203057534887)62:0.16086448269379557963)35:0.09635595044199503356)4:0.00000100000050002909,NAS-20_Astacin:0.67164507594094691179)27:0.13868457267430522872)27:0.11364161372015831042)32:0.11118919547021124949,UMA-S293-8.46-mRNA-1_Astacin:0.78616947296422035052)5:0.07497859271252282909,((UMM-S41-34.15-mRNA-1_Astacin:0.06901991940677747184,NAS-34/HCH-1_Astacin:0.24420123917236608024)100:0.47473805085560411010,(UMM-S66-31.75-mRNA-1_Astacin:1.01504296185891540460,((UMM-S41-31.50-mRNA-1_Astacin:0.17523121502704389063,UMM-S2854-9.38-mRNA-1_Astacin:0.56588209491945051788)100:0.87169153621154016331,(UMM-S412-1.24-mRNA-1_Astacin:0.46429127510235723708,(UMM-S412-0.23-mRNA-1_Astacin:0.07497622683691639034,(UMM-S2864-14.46-mRNA-1_Astacin:0.15267184900883484788,UMM-S2864-14.58-mRNA-1_Astacin:0.20718574900090014346)33:0.03163759398438425324)58:0.12374375324529773845)65:0.10408989913422919682)48:0.14343212054906023800)32:0.14434740292579301135)3:0.02562654579019657541)2:0.05109045188885397853)1:0.06588294924401115471,((NAS-23_Astacin:0.54017348486092031656,((NAS-29_Astacin:0.29601348588926240657,UMM-S230-1.3-mRNA-1_Astacin:0.36184206580322914037)55:0.08625602778009693050,(UMM-S283-7.59-mRNA-1_Astacin:0.50556884897939335932,UMM-S421-2.171-mRNA-1_Astacin:0.19412188740278052412)50:0.07603010732717778442)28:0.04198014068374161800)88:0.19250761932300708423,UMM-S57-11.36-mRNA-1_Astacin:0.32490755027851214720)95:0.39746321280043228619)1:0.05220566028544866566)9:0.03161244260557358882)13:0.07265975309860689402)10:0.02123985739299541833)52:0.12870896373216397790)61:0.16242663354914499418)41:0.17731464657041573485,(UMM-S2854-24.31-mRNA-1_Astacin:0.31347433205944835732,(UMM-S2840-2.7-mRNA-1_Astacin:0.08230732002132776226,NAS-14_Astacin:0.10937672215820676280)95:0.21707013437214300877)97:0.26727988552544740264)23:0.10508770619103065258,(((UMM-S2845-11.21-mRNA-1_Astacin:0.14567818410178820510,NAS-13_Astacin:0.15493026208482052475)80:0.08517362899347973026,(NAS-15_Astacin:0.07090318482552504520,UMM-S322-8.109-mRNA-1_Astacin:0.11960788499626900938)100:0.21280809536320252628)38:0.04101882885054626560,(NAS-4_Astacin:0.09308137781828078328,UMM-S66-43.32-mRNA-1_Astacin:0.06540710563346553708)99:0.25411131755523103104)47:0.06941877645498424620)27:0.17919837316220335599)24:0.08010059463591995277,NAS-12_Astacin:0.94576217997428313478)20:0.08707635525276183341,(NAS-7_Astacin:0.20905684808018459853,(NAS-8_Astacin:0.05590328754260164706,UMM-S2847-8.24-mRNA-1_Astacin:0.08027384077673263563)99:0.20217253178621175103)85:0.16228676621207901998)9:0.03914296262954075623)25:0.06055865022004242731)100:0.40789634266013274910,UMM-S407-1.32-mRNA-1_Astacin:0.16323021124992040387);
