# Supplementary material for: Conserved nuclear hormone receptors controlling a novel plastic trait target fast-evolving genes expressed in a single cell
Source: PLoS Genet. 2020 Apr 13;16(4):e1008687. doi: 10.1371/journal.pgen.1008687 (PMC7179942; doi:10.1371/journal.pgen.1008687)
Supplement: S2 Data — (ZIP) [file pgen.1008687.s008.zip › SData2/CAPs_Ppa_Cel/alignment.fas]

>UMA-S13-24.53-mRNA-1_CAP/1-147
LDVHNSLRQTIAAGKFVAKDKLMPPAKTSIPDLTWDCGIEQSAQKHASQCQ-FEHSTGFFHFLNNLGENLYM
MWSSVKV-TIDG---QG---KAASDSWANEFQEYGWSDIKFTMDVFNSGVGHATQMAWQKTTQIGCGMALCK
GEK-------SVLVTCQY
>UMA-S322-3.38-mRNA-1_CAP/1-143
LAAHNKLRAAISSGSYVAKGKRMPAAKTPIAPMTWDCAIEKSAQAVANTCV-FAHSQN----RQNLGENLYT
MWSSNKM-TFTG---MG---KKASDSWENEFQQFGWPDVKLTPAGFSSGIGHATQMAWAKSTKLGCGMKLCD
GDK-------KVLVVCQY
>UMM-S293-11.30-mRNA-1_CAP/1-143
LAAHNKLRASISSGSYVAKGKRMPAAKTPIAPMTWDCAIEKSAQAVANTCV-FAHSKN----RQNLGENLYT
MWSSNKM-SFTG---MA---TKASNSWENEFQQFGWPDVKLTPAGFSSGIGHATQMAWAKSTKLGCGMKLCD
GDK-------KVLVVCQY
>UMM-S328-10.33-mRNA-1_CAP/1-143
LAAHNKLRASISSGSYVAKGKRMPAAKTPIAPMTWDCAIEKSAQAVANTCV-FAHSKN----RQNLGENLYT
MWSSNKM-SFTG---MG---TKASNSWENEFQQFGWPDVKLTPAAFSSGIGHATQMAWAKSTKLGCGMKLCD
GDK-------KVLVVCQY
>UMM-S328-10.78-mRNA-1_CAP/1-143
LAAHNKLRASISSGSYVAKGKRMPAAKTPIAPMTWDCAIEKSAQAVANTCV-FAHSKN----RQNLGENLYT
MWSSNKM-SFTG---MG---TKASNSWENEFQQFGWPDVKLTPAAFSSGIGHATQMAWAKSTKLGCGMKLCD
GDK-------KVLVVCQY
>UMM-S322-3.5-mRNA-1_CAP/1-143
LTAHNKLRAAISSGSYVAKGKRMPAAKTPIAPMVLGCAIEKSAQAVANTCV-FAHSQN----RQNLGENLYT
MWSSNKM-TFTG---MG---KKASDSWENEFQQFGWPDVKLTPAGFSSGIGHATQMAWAKSTKLGCGMKLCD
GDK-------KVLVVCQY
>UMM-S2844-3.20-mRNA-1_CAP/1-143
LAVHNKLRASISAGTYVAKGKKMPAAKTPIKPMTWDCNIEKSAQAVANTCV-FAHSNN----RNNLGENLYT
MWSSNKV-SFTG---MG---TKASQSWENEFQQFGWPSVKLTPAAFSSGIGHATQMAWAKSTKLGCGMKLCD
GDK-------KVLVVCQY
>UMA-S57-10.23-mRNA-1_CAP/1-143
LDAHNKLRQSISAGTYVAKGKTMPAAKTPIPNLTWDCDLEKSAQKVAATCV-FAHSQN----RNNTGENLYT
YWSSDKI-SFAG---QG---KAASDYWEKEFQDYGWPSIKMTNALFSSGVGHATQMAWAKTTKMGCGMSLCD
GGK-------KIIVACQY
>UMM-S2838-44.76-mRNA-1_CAP/1-141
LDAHNKLRQSISAGTYVAKGKTMPAAKTPIPNLTWDCDIEKSAQKVASTCV-FAHSTN----RVNLGENLYT
YMSSAAV-SFTG---KG---KAASDSWEKEFQDFGWSDIKLTAAVFNTGIGHATQMAWAKSTKIGCGMALCQ
SGK-------QVIVAC--
>UMM-S233-1.3-mRNA-1_CAP/1-141
-SSHNALRRSISAGTYVAKGKKMPAAVTPIPDLTWDCDIAKSAQAVSNTCV-FAHSTN----RVNLGENLYT
MWSSNKV-SFTG---QG---KAASDSWANEFQQYGWADVKLTAAVFNTA-AHATQMAWAKSTKIGCGMTLCQ
NGN-------SVIVACQY
>UMM-S2838-5.36-mRNA-1_CAP/1-143
LDAHNTLRSTISAGKYVANGKNMPAAKTPIANMTWDCEIEKSAQKVSDTCI-FAHSKN----RTNLGENIWT
MWASYKL-SVNG---MA---KKACNSWEVEFQKFGWADIKLTPSVFSSGIGHATQMAWARSTKLGCGISLCK
ENQ-------KVLVACQY
>UMM-S2838-5.77-mRNA-1_CAP/1-143
LDAHNTLRSTISAGKYVANGKNMPAAKTPIANMTWDCEIEKSTQKVSDTCI-FAHSKN----RTNLGENIWT
MWASYKL-SVNG---MA---KNACNSWEVEFQKFGWADIKLTPSVFSSGIGHATQMAWARSTKLGCGISLCK
DNQ-------KVLVACQY
>UMM-S435-0.50-mRNA-1_CAP/1-127
LEAHNKLRSDISSGNYVAKGKKMPAAKSPIPNLAWDCSIEQSAQKVADTCV-FEHSES------DYGENIYA
SW-------YES---DG---KAASQNWENEFQQNGWSDVNFTEELFKSGVGHATQMAWASSTKIGCGMKLCD
GDK---------------
>UMM-S2840-73.23-mRNA-1_CAP1/1-140
LTAHNRLRQTISAGKYAANRKWMPAAKTPIPNLTWDCGLERSAQSVANTCR-FDHSEY----SKVFGENLFM
TAGG----SFTG---QG---KAASDDWESEFQVYGWPGVRLTKKDYESEIGHATQMAWAKTTKIGCGMAMCQ
GKR-------RVMVVCHY
>UMM-S2840-73.23-mRNA-1_CAP2/1-136
--SHNRLRQSISSGNYVAKGRRMPAAKTPIPNLAWDCGLERSAQSVARTCR-FDHSDY----SKNLGESLFM
-SGG----SIYG---QG---KAASDAWESEFQVKGWPGVRFTQAINDLGVGHATQMAWARTTRIGCGMAACE
SG--------RVIIVCHY
>UMM-S2840-73.23-mRNA-1_CAP3/1-116
--SHNKMRQSISSGNNVAKGRRMPAAKTPIPNLSWDCGLEKTAQSVASACR-FEHSAL----SKTLGENLYM
SQSGNRI-LRRE---GK---DGVGRLGRQSSNQFVWPGVVLTRAIYDSGVGHATQMAW--------------
------------------
>UMM-S2840-6.62-mRNA-1_CAP/1-143
VNVHNTLRQSITSGNFIANDKPIPPSKDPIPNLRWNCDLEHSAQMHANRCQ-YLHSEQ----LENLGENVYM
RWAGTKI-SIEG---TG---KDSSNFWANEFQDHGWSDIKFTRRVFNSGIGDATQMAWQKTTKFGCGIALCN
EET-------SVIVVCQY
>UMS-S2840-5.4-mRNA-1_CAP/1-102
LNVHNEVRESISNGTFVAKNKTMPAAATPIPELI--------------------------------------
--------TIKG---QG---KRSSEDWANEFQKLGWPSVKFTKAVVES-IGHAAQMAWADTTEIGCGMTRCM
GGK-------DVYVVCHY
>UMM-S2864-13.44-mRNA-1_CAP/1-123
-KSHNVFRDNISKGKYIVKGKKMPAAKRKLPALKYDCGLETAAQAVASECR-NVHSSN----RHYVGENLWS
KSASS--------------------------EEYGWPSLTFTLDLFYSGVDHATQMAWQNTTAIGCGIALCN
EKK-------WAIVACQY
>UMM-S2840-80.34-mRNA-1_CAP/1-141
LALHNKLRTDISEGKFVAKGKKMPASKKKIANLSWDCQLEKAAAAAAAGCK-IAPNMS-------KGANVYF
HNGTSVLTTTSG---QI---ATAAGIWAGEFTKYGWPTVNYTSAVAKLGVSDATQMAWAKTRKVGCGAALCN
SKK-------SALVVCKY
>C39E9.2/1-146 wormpep=CE05385 gene=WBGene00008027 locus=scl-5 status=Confirmed uniprot=Q18543 insdc=CAA94335.1_CAP
LNVHNTLRSRIAKGTYVAKGTAKPAA-SDMLKMKWDATVAASAQAYANKCP-TGHSG-----AAGLGENLYW
YWTSATITNIDQ---FG---ATGSAAWEKEFQDYGWSSNTLSMSLFNTGIGHATQMAWAKTNLIGCGVKNCG
KDT--N-GFNKVTVVCQY
>F09E8.5/1-146 wormpep=CE09282 gene=WBGene00008625 locus=scl-14 status=Confirmed uniprot=Q93444 insdc=CAA98060.1_CAP
LNVHNTLRSRIAKGTYVARGTVKHAA-SDMLKMKWLRSLATSSQIYANRCP-TGHSN-----MIGVGENLYW
YWTSGTITNIDQ---FG---AMASAAWEKEFQDYGWSSNTLTMSLFNSGVGHATQMAWAKTNLIGCGVKNCG
MDT--N-GMNKVAVVCHY
>F49E11.10a/1-145 wormpep=CE05906 gene=WBGene00009895 locus=scl-2 status=Confirmed uniprot=Q20603 insdc=CAA94344.1_CAP
-NAHNTLRSKIAKGTYVAKGTQKSPG-TNLLKMKWDSAVAASAQNYANGCP-TGHSG-----DAGLGENLYW
YWTSGSLGDLNQ---YG---SAASASWEKEFQDYGWKSNLMTIDLFNTGIGHATQMAWAKSNLIGCGVKDCG
RDS--N-GLNKVTVVCQY
>F49E11.6/1-147 wormpep=CE10802 gene=WBGene00009892 locus=scl-11 status=Partially_confirmed uniprot=Q93746 insdc=CAA94350.1_CAP
VDAHNKLRSSIAKGTYVAKGTTQKSG-SNMRKIKWDATVATSAQNYANTCP-TGHSQ-----GSGYGENLYW
YWTSGTIGNLDT---FG---PAASSSWESEFQQYGWTSNTLDMNTFNTGIGHATQMAWANTFAIGCGVKNCG
KDPS-N-GYNKVAVVCQY
>F49E11.9/1-148 wormpep=CE05905 gene=WBGene00004742 locus=scl-1 status=Confirmed uniprot=Q20608 insdc=CAA94348.1_CAP
VDAHNKLRSAIAKSTYVAKGTKKEPA-TDMRKMVVDSTVAASAQNYANTCP-TGHSK-----GTGYGENLYW
SWTSADVGSLDS---YG---EIAAAAWEKEFQDFGWKSNAMDTTLFNSGIGHATQMAWANTSSIGCGVKNCG
RDASMR-NMNKIAVVCQY
>F49E11.11/1-147 wormpep=CE05907 gene=WBGene00009896 locus=scl-3 status=Confirmed uniprot=G5EF50 insdc=CAA94354.1_CAP
-DLHNKLRTSIAKGTYVAKGTTKAAG-SNLLKMKWDTTLATAAQTFANTCP-RGHSN-----AAGVGENLYW
RWSSLPFSGMDI---YG---GAASVAWEQEFQQYGWTTNTFTQALANTGIGHATQMAWANTGLIGCGVKNCG
PDPELN-NYNRAVVVCQY
>H10D18.2/1-146 wormpep=CE23800 gene=WBGene00019178 locus=scl-12 status=Partially_confirmed uniprot=Q9N5N3 insdc=CCD71371.1_CAP
-KAHNDLRSAIALGNYDAAGTIEPPA-ANMRKIKWDSTVASSAQQYANTCP-DDHSG------TEYGENLYW
SWSSSAPTSLDK---FG---VAASNSWEKEFQDYGWESTYMDADLFDSGIGHATQMAWAETNKIGCGVKNCG
KDSSMN-NMYKVAVVCQY
>H10D18.4/1-147 wormpep=CE20952 gene=WBGene00019179 locus=scl-13 status=Confirmed uniprot=Q9N5N4 insdc=CCD71373.1_CAP
VDAHNKLRSAIAQGSYVAAGTQEPSA-SNMRKIVWDETVAAAAQEYAEGCP-DDHSG------TSYGENLYW
SWSSSAPSSLDK---FG---VAASNSWESEFQKYGWTSTFLDEAGFATGIGHATQMAWAETSKIGCGIKNCG
KDANKK-NMYKVAVVCQY
>C39E9.4/1-145 wormpep=CE05387 gene=WBGene00008028 locus=scl-6 status=Confirmed uniprot=Q18538 insdc=CAA94330.1_CAP
-DLHNSFRSKLATGTYSINGTLKPAG-SNIRKMSWDSTLATSAQTYANTCP-TGFSN-----TQGTGENLYW
RTTSANISGLDI---YG---GAASVSWEQEFQKYGWATNYFSQELFDTGVGNGTQMAWAKTNLVGCGVKNCG
KDS--T-GLNKVAVVCHY
>F02E11.5/1-145 wormpep=CE09196 gene=WBGene00017183 locus=scl-15 status=Partially_confirmed uniprot=O16575 insdc=CCD64920.1_CAP
VDAHNTLRSSIAKGTYVANKTRKEPG-SNILKMKWDPTIAKSAQAYANTCP-TGHGK------SKYGENLYW
RWSGAVIKSIDD---YG---VRASGAWASEFQKYGWKTNKLDSALFKTGIGHATQMAWASTGSIGCGVKNCG
MDK--N-KMYKVAVVCQY
>C39E9.5/1-148 wormpep=CE05388 gene=WBGene00008029 locus=scl-7 status=Partially_confirmed uniprot=Q18539 insdc=CAA94331.1_CAP
VNAHNAVRSSIAKGEYVAKGTKKDSA-TNMLKMKWDNSLAQSAQNYANGCP-MQHSP-----DKSYGENLFW
AYSSSPITDLDK---YV---QSAVDTWVSEFQMFGWNSNKFTTALWNTGIGHATQVAWSATGQVGCGAKNCG
ADSVRV-GSYKATIVCQY
>C39E9.6/1-149 wormpep=CE05389 gene=WBGene00008030 locus=scl-8 status=Partially_confirmed uniprot=Q18540 insdc=CAA94332.1_CAP
LNAHNDIRSRIAKGNYVAKGNRKESA-TNMLKMKWDSSLEQSAQNYANGCH-MQHSTN----DKTIGENLYW
EWSGDPFSDLDK---FG---KIATVAWDHEFEQFGWNSNKFSLALFNTGVAHATQIAWAPTGKIGCGVKNCG
RDARRG-GLFQVAIVCQY
>F49E11.5/1-147 wormpep=CE05901 gene=WBGene00009891 locus=scl-10 status=Partially_confirmed uniprot=Q20609 insdc=CAA94349.1_CAP
LSRHNYLRSQIALGKYVAGNSTKPSA-SNMMKLIWDTTLETTAQDYSTGCP-TGHSAS----RANIGENMYW
-WTSPVVTQTDAE-LLG---NRSANLWESEFQRFGWNGNLLTEELFNSGIGHATQMAWATTNKIGCGISKCS
SDSF----GTQYVVVCLY
>Y51H7C.2/1-146 wormpep=CE25386 gene=WBGene00021780 locus=scl-17 status=Partially_confirmed uniprot=Q9N3I3 insdc=CCD71788.1_CAP
LDAHNEFRSSIAKGTYVTKGLLHAPA-TNIMKMKWNVTIATAAQNHANKCP-KGHDGPL---EGVSGECMWS
GHINASK-GVNH---LG---AVAAKAWSSEYTKKGWETDVMSDEFFNSGVGHAIIMTWYSQVNVGCGVKLCQ
KEGD----YQLAIVVCKY
>T12A7.3/1-149 wormpep=CE43583 gene=WBGene00011724 locus=scl-18 status=Partially_confirmed uniprot=Q22421 insdc=CAA98140.2_CAP
LDHHNNIRSQLAFGNFVTKRHTKRAAGSNIKKFVWNATLERSAYSFAQKNP-SQHSF-----IPDIGENLFW
HWSTRPG-DFNK---YG---PMAALSWIKEFREKFWDSNILTNDLFGSGVGHATQMVWADTYQMGCAVSHFK
EIHKRTGPITKICVVCHY
>F49E11.4/1-144 wormpep=CE10800 gene=WBGene00009890 locus=scl-9 status=Partially_confirmed uniprot=Q93747 insdc=CAA94351.1_CAP
LNVHNEFRSQLALGQLSFRGVKKPSA-SMMRKISWSKKLTNAATKFAETCP-KNHSV-----VMNTGESIFW
HFSSSLS-TPEQ---YA---TLAPQKWWNEFETNGWDSLIYNHASQRFQIGHAVQMAWHTTSKVGCGYSKCA
VGTP----EQTMVVVCRY
>ZK384.2/1-148 wormpep=CE16723 gene=WBGene00013972 locus=scl-20 status=Partially_confirmed uniprot=O62508 insdc=CAB05011.1_CAP
-DFHNSLRSQLANGDYVVDGVPKPPA-KDMMKMKWDPILAGMAKNNAATCP-SLFTD-----SKMLGRNYYH
RLANVTSGSLDK---YA---LFAVKKWERQFQERGWKNQEFRMFGDHRLLTSATQMVWATTRHVGCGVNICD
AEKNLFGYRNKVVVICEY
>ZK384.1/1-139 wormpep=CE45228 gene=WBGene00013971 locus=scl-19 status=Partially_confirmed uniprot=O62507 insdc=CAB05010.2_CAP
LDFHNKLRSQVALGVFSANGTIKPPA-RNMERLTYGQQFERLAQDYVADCP-DGLEIPI---GRNIGMNYYT
TKVDETYNSMDE---YV---IDALNDWAEEFQVNGWLSTIYN----DTSISAASQMVWAGTKYVGCGVKRCD
P--------INVVVVCMY
>UMM-S207-9.7-mRNA-1_CAP/24-126
LAAHNKLRSMIAMGQYGAMGKMFVGA-SNMEKMVKTSEVT--------------------------------
--------------------QRACDSWSAEFQQHGLNSTTLTFDQFAAGIGHATQMAWATSSKLGCGVSLCG
DGN------KQALVVCQY
>UMM-S71-36.17-mRNA-1_CAP1/1-94
LNFHNEFRSKVALGKHTGGGVPVAAA-ADMMKMEWDCELEKSAQEWTESCQ-SKH-----------------
-----------------------------------------------SRAGHTTQMAWGSSYRLGCGITVCE
KPEDFWA--FPKILVCRY
>UMM-S71-36.17-mRNA-1_CAP2/1-137
LNAHNSLRSRIALGRMTANGKSVPQA-ANMEKMEWDCDLEQESQKWSESCA-MTHSPT----SASYGENIYR
NSADKPTKYTTSV--GA---EDAITRWENEYNTCEFT-----SNVFLSIAEH------PSSNKLGCGVMTCG
K-DQF--GRYPTFIVCRY
>UMM-S250-5.44-mRNA-1_CAP2/1-133
-DWHNAFRSSIAFGKEEGEGAYAPMA-KNMLKMHYDCVLERTAQEAVERCR-FSPYK-----HGKTGENIFM
TETESGKHDQIT---LL---QQATKQWWDELKQGGVGNNTF------SRQNLLHHMAWGVTYRVGCATNVCG
G---------RYFAVCHY
>F11C7.3a/1-141 wormpep=CE09350 gene=WBGene00006886 locus=vap-1 status=Confirmed uniprot=Q19348 insdc=CCD66911.1_CAP2
LDTHNKLRTSLAKGLEAAAGAFAPMA-KQMPKLKYSCTVEANARTWAKGCL-YQHSTSAQ--RPGLGENLYM
ISINNM--PKIQ---TA---EDSSKAWWSELKDFGVGDNILTQAVFDRGVGHYTQMAWEGTTEIGCFVENCP
T---------FTYSVCQY
>T05A10.5b/1-141 wormpep=CE50380 gene=WBGene00011462 locus=vap-2 status=Partially_confirmed uniprot=A0A0K3AST9 insdc=CTQ87088.1_CAP2
LEQHNFYRSRLAKGFEWETNTSQPKA-SQMIKMEYDCMLERFAQNWANNCV-FAHSAHYE--RPNQGQNLYM
SSFSNP--DPRS---LI---HTAVEKWWQELEEFGTPDNVLTPELWDKAIGHYTQMAWDRTYRLGCGIANCP
K---------MSYVVCHY
>UMM-S285-8.65-mRNA-1_CAP/1-138
LEAHNYHRSRVARGLYVAKDKILPQS-SDMIQLRWSCDLERAAQKWADGCE-WKHDTP----LPLHSESLWR
IWGPESYLRKFR---IG---VNATNRWASEFEDLG-------TAAEFHKIGHAMLMTYSDQFLMGCGFARCQ
GPT-----YTQLYVVCRY
>B0545.3/1-151 wormpep=CE48915 gene=WBGene00015246 locus=scl-23 status=Partially_confirmed uniprot=O76663 insdc=CCD62173.2_CAP
LDKHNEIRSQVALGQYAVDDDYLPPA-DNMVKLDWDCELELEAQQRAQQCN-LQKENSGRQMDEVRGENAFY
FRTTDGL-DVSG---AV---LKGIQRMGDEIAIAGIK--NLKLSRYDSRIGHATQILWKETRKLGCAVQECP
ARQDGSLGQKYNVAVCKY
>UMM-S60-4.14-mRNA-1_CAP/1-102
-------------------------------SQTWNNKLTTEAEKVAAHCE-PTPSSP--------GQNTLY
FPGTVHLFSKSS---MV---SYSAKYWCVEMVYRAWRSMNRTVPIEDSGVTEAIQMARPETREVGCAVSFCG
VDDE--------------
>UMM-S250-5.44-mRNA-1_CAP1/1-134
LAAHNDMRESIAKGTEVAKKGMLPRS-TNMYKLNWSCDLEIQAREWTRKCE-KLEADH----ILGQGQNFII
ID---NFSGDLP---NAI--TKKIGEWRRQILTADVEDIKYN---IALDIQQWANMANSETTEIGCSVHQCG
TGL---------ALSC--
>F11C7.3a/1-131 wormpep=CE09350 gene=WBGene00006886 locus=vap-1 status=Confirmed uniprot=Q19348 insdc=CCD66911.1_CAP1
-DAHNDARRSMAKGLEPNKCGLLSGG-KNVYELNWDCEMEAKAQEWADGCP-SSFQTF----DPTWGQN-YA
TY-MGSIADPLP---YA---SMAVNGWWSEIRTVGLTDPDNK--YTNSAMFRFANMANGKASAFGCAYALCA
GKLS--------------
>T05A10.5b/1-139 wormpep=CE50380 gene=WBGene00011462 locus=vap-2 status=Partially_confirmed uniprot=A0A0K3AST9 insdc=CTQ87088.1_CAP1
LTTHNELRRSLAFGKQRNKRGLMNGA-RNMYKLDWDCELASLAANWSTSCP-QHFMP-----QSVLGSNLFK
RFFDGH--DSTV---HM---RNAMKYWWQQGEEKGNEDQKNRFYARRNYFG-WANMAKGKTYRVGCSYIMCG
DGE-------SALFTCLY
>UMA-S442-2.71-mRNA-1_CAP/1-128
-YEHNRFRRMV-------------PA-SDMHMLYWSDELARSAQRHADRCD-FRHSRD----RVNVGENIWA
APYSNY--------------SDAISIWFDEVRNGLPSPRCGCNHAYKHCCGHYVQVVWAKTNLVGCGFSRCR
DVWGVQGRGHRNVFVCHY
>F48E8.1a/1-123 wormpep=CE01953 gene=WBGene00003055 locus=lon-1 status=Confirmed uniprot=Q09566 insdc=CCD71508.1 product="Protein lon-1"_CAP
--EHNRYRRMV-------------PA-SDMNMLYWSDELAASAQRHADTCD-FRHSRG----RINVGENIWA
APYSNY--------------SDAISIWFNEVHN----PRCGCNHAYKHCCGHYVQVVWAKTNLVGCGFSRCR
DVQGVWGRGHRNVFVCHY
>Y43F8B.5/1-132 wormpep=CE21890 gene=WBGene00012816 locus=scl-21 status=Predicted uniprot=Q9XWX3 insdc=CAA21513.1_CAP
-TYINDLRSLVASRRFHLDSRTLPPA-SDMLKMTWNSTLAVAAQKLAKTCF-IAVESS----SPGIADKRIV
AA------NVVT---VA---KNALGHWKHSLNKE-WN-----LKSYNNYIG--IQLIWAKSSSVGCGFSPCE
IDSQ---GRRWYKVVCSF
>C50E3.10/1-135 wormpep=CE08903 gene=WBGene00016821 locus=scl-26 status=Partially_confirmed uniprot=Q22930 insdc=CCD67747.1_CAP
--VHNKLRNDASQGLWARH--NISKS-TDMQKLFWNNSLVAEAKHEMYDCD-QLEKRE-----LTLGENIYQ
YDVTTYD-DVDGQQGEAAINKDSHDALSSKDQ---------------AAQYRLRQILYSKSNSIGCIYESCD
RIDDEGTNYNTRFIICKY
>F08E10.7/1-136 wormpep=CE18577 gene=WBGene00008575 locus=scl-24 status=Partially_confirmed uniprot=Q9XXP4 insdc=CAA16500.1_CAP
---HNKLRNAASHGLWERY--SISKS-SNMQLLSWNESLVAEVENEKYYCE-PADNKNL---PIKLGDNIYQ
YDVNTYD-DIDGVGAMGSINKDTHNALKSEEK---------------ATKNRLRQMLYSKSKSIGCIYESCD
KIDSKGINYNTRLVICKY
>T19C9.5/1-135 wormpep=CE16422 gene=WBGene00011841 locus=scl-25 status=Partially_confirmed uniprot=O45790 insdc=CAB07484.1_CAP
---HNKLRNAASHGLWERH--SISKS-SNMQLLSWNESLVAEAENEKYYCE-PADNKNL---PIKLGDNIYQ
YDVNTYD-DIDGVGAMGSINKDTHDALKSEAK---------------AAKNRLRQMLYSKSKSIGCIYESCD
KIDSKGINYNTRLLICK-
>ZK6.3/1-132 wormpep=CE36078 gene=WBGene00022638 locus=scl-27 status=Partially_confirmed uniprot=O61870 insdc=CCD74350.1_CAP
--VHNELGNDVACGKYQNHS-DYPKA-SQMMMMKWNQSLAEAVGNVKHSCQ-QLKERYLK--KFIKGENLYR
VY------------------NTVVDGLQERDEILRRS-EKAVSTGANFEVERFHKILHDKVTSIGCSYKNCE
NDQG----YDMRYFICKY
>T05A10.6/1-76 wormpep=CE40870 gene=WBGene00011463 status=Confirmed uniprot=P90960 insdc=CAA92138.2_CAP
---------------------------------TWDCTLESKAQAVIKECL-LDNGGVTNGTFPVTGST---
---------------TP---EATIQQFQTALQLAS------------SNSNSKSQ-----TESIGCSYAQCQ
SRLD--------------
>F58E2.5/1-111 wormpep=CE17133 gene=WBGene00019049 status=Partially_confirmed uniprot=Q9TZ02 insdc=CCD64041.1_CAP
LNAYNNLRSEIANGTFTMKLQPLAPA-AGMLKLKWNCRLAALAQAYVDSCP-SYQDLRVHKPDANLQEHLYR
FK----------------------------------------ILEMDFRRGYINDKKLISSKSIGCAFNNCS
E---------NVLFVCYY
>UMM-S2838-11.2-mRNA-1_CAP/1-111
LDYHNKIRSV-----------------HNAPSLVEDHNLENGAALWAYHLA-TFPNPYCLYHNQAGGQNIYF
AW-QSKPMSEYD---LA---RAAMKAFYDEQKYYDYS-----RPLFVKPAAHFTNIIWKSVQKIGISVY---
------------------
>UMM-S2838-11.3-mRNA-1_CAP/1-109
FNYYNYIRWV-----------------HNAPPLVEDKTLENGAYYWAYYLS-TYPSPQCLHHNQAGGQNIYF
TW-HPQEISEYD---LA---RATIQAFYSEKRYYDYS-----RPNFNHAASHFTNLIWKSTQRIGIA-----
------------------
>UMM-S429-1.43-mRNA-1_CAP/1-109
--YYNLLRDL-----------------HDSPPVIIDQELSGSALSWARHLSMTSNEDKCLYHSRLGGENIYF
AW-STWGYNELE---FA---RAAIRAFYEEIKFYNYS-----QPGLNLPAAHFTNMIWRNCEKIGIGV----
------------------
>UMM-S2845-7.50-mRNA-1_CAP/1-109
---YNFFREI-----------------HDVPALTMDRKLTRSAQLWAEYLS-TAPGKICLHHSLYGGENIYF
YY-SSKNITPEE---LA---QKAVTAFYEEIKFYDFR-----NPGMVWPAAHFTQMTWKSAERMGVGVYT--
------------------
>UMM-S2840-48.6-mRNA-1_CAP/1-111
-SDHNNYRAR-----------------HGSPALRFDSNLNRNAQAHAERLA-RQDSGLSHS---SHNENLFM
GN-------------YA---TSATHSWYSEESSYNYN-----YGGHSSSTGHFTALVWRSSTHLGVGIAQSS
SGNT--------YVVAQY
>UMM-S60-43.17-mRNA-1_CAP/1-114
LDDHNHYRAK-----------------HGAQALRLDGNLNSSAQAWAQHLA-WQDSGLPHS-SGNYGENLFC
CG-------------AA---TDATHLWYNEVSMYNFH-----TGGYSTATGHFTALVWRGTSSLGVGIAQSG
SGRT--------YVVAHY
>UMM-S344-4.66-mRNA-1_CAP/1-112
-AHHNEIRAL-----------------HGVSSLEYDPYLEAEAQRWASMLG-SRGSCIAHDPNRRHGECLFY
FG-GLTLPNART---LA---ALTVQSFYLEKNSYDYN---NYRPVFFYRTGHFTQLVWKSSRRIGVGVH---
------------------
>C07A4.2/1-117 wormpep=CE31408 gene=WBGene00007397 status=Confirmed uniprot=Q93192 insdc=CAB01715.2_CAP
-SYHNVYRSK-----------------HGAPALISDSVLDSRGKRWADELA-YHKGCLVHEQPRTYGENLFF
FG-ARHLPSPQT---LA---AAVIQSFYLEGIGYNYS---SWRPMSFFKTGHFTQLIWKNSRKIGVGVSIVK
SS----------------
>C07A4.3/1-124 wormpep=CE43113 gene=WBGene00007398 status=Confirmed uniprot=Q93193 insdc=CAB01716.2_CAP
--FHNKYRAH-----------------HSSPAVTVDSNLTNLAQKWSDEMA-FHKKCLVHEQPSKYGENLTS
FA-SSKFPSPKT---CA---AALIHGFYTEGYGFNYT---RFNPGSWSKVGHFTQLLWKNSRKIGVGVSVAK
RGTM------YHVYVC--
>D2062.1/1-118 wormpep=CE09088 gene=WBGene00017055 status=Partially_confirmed uniprot=Q95X90 insdc=CCD68435.1_CAP
-AYHNLYRSK-----------------HGAPPLVADPVMDVAAKRWADEMA--KSGWISHEKPRKYGENVAM
FCQSGCWPLPQT---LA---QAMVHLFYIEGIGYDYS---SFKPELLKENGHFTQIVWKSSRKIGVGISIGK
SSQ---------------
>UMM-S7-47.59-mRNA-1_CAP/1-109
LDAHNNVRQK-----------------YGNPPLQWSQELADLAHSWATKVA-DRGKVLYPE-MPGIGENMTV
KTASDH--THLP---TG---DEIVAEWESEAGAFDFD-----RPRWHSKCQHFSQMVWRDSQEMGVARE---
------------------
>F57B7.2a/1-119 wormpep=CE05990 gene=WBGene00010192 status=Confirmed uniprot=Q20928 insdc=CAA98491.1_CAP
LDAHNECRQR-----------------YGNENLCWSTELAEMAHAWAVKLA-DRGRVLYPE-LPGIGENLIL
KEANEQ--SHLP---TG---QEVIQEWEKEAQFFDFD-----KPRWNPKCQRFSQVVWKDTTELGAARYW--
-------ANNCVAVVC--
>F09B9.5/1-109 wormpep=CE34797 gene=WBGene00008604 status=Confirmed uniprot=Q7YX44 insdc=CAE17773.1_CAP
--EHNTRRKM-----------------HSAPNLECSEELSEMAQQWADKLA-KQAHISFSE-LSGIGENITF
FP-------PDI---DA---ESVVEHWYQEHEKYEYE-----TPGWQTGTNYFTQVIWRSTKEIGVGCAYVR
KSHE--------------
>C04C11.1a/1-101 wormpep=CE48064 gene=WBGene00007295 status=Confirmed uniprot=Q17625 insdc=CAA96583.2_CAP
-DRMNRIRSTIA-----------------CPPLEPSVRLADIAAQWARMLA-IRGEFRS---DRNRCMNIWM
GS------------RVT---ESIADIWWDEAEEYGWN----YLDVQS--------LSW-----VGVASAFSE
QHR-------QFIVVAVY
>Y105C5B.17/1-91 wormpep=CE50045 gene=WBGene00013656 status=Partially_confirmed uniprot=Q9NAM4 insdc=CAB54362.2_CAP
-NIINTIRQKEAMERKI----------SNMHELVFDEEL---AKKEFQECS-WDKDHFI---NVKDANN---
---------------FAAI----------------WS----------NHSGPFLQFINPVQTKIGCSNVQCK
GKN-------FKTFAC--
