# Supplementary material for: Conserved nuclear hormone receptors controlling a novel plastic trait target fast-evolving genes expressed in a single cell
Source: PLoS Genet. 2020 Apr 13;16(4):e1008687. doi: 10.1371/journal.pgen.1008687 (PMC7179942; doi:10.1371/journal.pgen.1008687)
Supplement: S2 Data — (ZIP) [file pgen.1008687.s008.zip › SData2/CAPs_Ppa_Pfi/all_sequences_alignment.fas]

>PS312-mkr-S74-0.1-mRNA-1_CAP
LSVHNSLRYSISQGRFT-AKGKLMPRSLNPITN-LT----WDCSLEESAQKVAD------
-GCVFVHS-GLP----N--------VGENLYKAWSSGK-I-SPSGF--AVNASQAWENEF
QKYGWSDTT-LTMNLFNSGV---------GHATQ--MVWADTSKIGCGSSSC-------D
NGNT-----VIVACH--Y
>fissidentatus-ag_msk-S358-1.43-mRNA-1_CAP
LTVHNSLRSQISQGSFV-AKDKRMPKASIPIVN-LT----WDCSLESSAQKVAD------
-GCVFAHS-GTA----N--------VGENLYKAWSSGK-I-SLSGL--AVNASQAWENEF
QTYGWKETK-LTMSLFNSGI---------GHATQ--MVWADTTKIGCGSSSC-------D
NGNT-----VIVVCH--Y
>PS312-mkr-S142-1.13-mRNA-1_CAP
LDAHNKLRQSISAGTYV-AKGKTMPAAKTPIPN-LT----WDCDIEKSAQKVAS------
-TCVFAHSTNRV----N--------LGENLYTYMSSAA-V-SFTGK--GKAASDSWEKEF
QDFGWSDIK-LTAAVFNTGI---------GHATQ--MAWAKSTKIGCGMALC-------Q
SGKQ-----VIVAC----
>PS312-mkr-S398-0.50-mRNA-1_CAP
LDAHNKLRQSISAGTYV-AKGKKMPAAKTTIPN-LT----WDCDIEKSAQAVAS------
-TCVFAHSKNRN----N--------LGENLYMYMSSAG-V-SFNGQ--GKAASDSWESEF
KDYGWSDIK-LTNAVFSSGV---------GHATQ--MAWAKSTKMGCGMATC-------Q
GGKQ-----VIVACQ--Y
>PS312-mkr-S77-7.42-mRNA-1_CAP
LDAHNKLRQSISAGTYV-AKGKTMPAAKTPIPN-LT----WDCDLEKSAQKVAA------
-TCVFAHSQNRN----N--------TGENLYTYWSSDK-I-SFAGQ--GKAASDYWEKEF
QDYGWPSIK-MTNALFSSGV---------GHATQ--MAWAKTTKMGCGMSLC-------D
GGKK-----IIVACQ--Y
>fissidentatus-mkr-S32-6.14-mRNA-1_CAP_1
LAVHNKLRASISAGTYV-AKGKKMPAAKTPIPA-MT----WDYCIEKSAQAVAN------
-TCVFAHSTNRV----N--------LGENLYTYMSSAP---SFAGL--GKKASDSWEKEF
QDFGWSDIK-LTNAVFSSG-----------------MAWAKSTKIGCGIAKC-------N
GGKQ-----VIIACQ--Y
>fissidentatus-mkr-S32-6.14-mRNA-1_CAP_2
LAVHNRLRASISAGTYV-AKGKKMPAAKTPIPA-MT----WDYCIEKSAQAVAN------
-TCVFAHSTNRV----N--------LGENLYTYMSSAV-IPSFAGL--GKKASDSWEKEF
QDFGWSDIK-LTNAVFSSGV---------GHATQ--MAWAKSTKIGCGMAKC-------N
GGKQ-----VIIACQ--Y
>PS312-mkr-S473-0.8-mRNA-1_CAP
-SSHNALRRSISAGTYV-AKGKKMPAAVTPIPD-LT----WDCDIAKSAQAVSN------
-TCVFAHSTNRV----N--------LGENLYTMWSSNK-V-SFTGQ--GKAASDSWANEF
QQYGWADVK-LTAAVFNTA----------AHATQ--MAWAKSTKIGCGMTLC-------Q
NGNS-----VIVACQ--Y
>fissidentatus-mkr-S74-4.1-mRNA-1_CAP
LAAHNNLRRAISNGSFV-AKGKRMPAAATPIPD-LT----YDCSIEKSAQAVTN------
-TCVFAHSTNRV----N--------LGENLYAYWSSAK-V-TFAGQ--GKAASESWSNEF
Q-----------------------------------------------------------
------------------
>fissidentatus-mkr-S32-6.14-mRNA-1_CAP_3
-SAHNKVRYAISSGAYI-AKGKQMPGAKTPIPS-VS----WDCGIEASAQAVSD------
-TCVFAHSTNRV----N--------LGENLYTMMSSAV-IPSFSGL--GKAATDAWVQEF
QDFGWLSVN-LTREAFDTGI---------GHATQ--VAWAKSTKIGCGMTKC-------D
GGKQ-----VIVACQ--Y
>PS312-mkr-S57-6.30-mRNA-1_CAP
LAVHNKLRASISAGTYV-AKGKKMPAAKTPIKP-MT----WDCNIEKSAQAVAN------
-TCVFAHSNNRN----N--------LGENLYTMWSSNK-V-SFTGM--GTKASQSWENEF
QQFGWPSVK-LTPAAFSSGI---------GHATQ--MAWAKSTKLGCGMKLC-------D
GDKK-----VLVVCQ--Y
>PS312-mkr-S112-0.24-mRNA-1_CAP
LAAHNKLRAAISSGSYV-AKGKRMPAAKTPIAP-MT----WDCAIEKSAQAVAN------
-TCVFAHSQNRQ----N--------LGENLYTMWSSNK-M-TFTGM--GKKASDSWENEF
QQFGWPDVK-LTPAGFSSGI---------GHATQ--MAWAKSTKLGCGMKLC-------D
GDKK-----VLVVCQ--Y
>PS312-mkr-S10-7.1-mRNA-1_CAP
LAAHNKLRASISSGSYV-AKGKRMPAAKTPIAP-MT----WDCAIEKSAQAVAN------
-TCVFAHSKNRQ----N--------LGENLYTMWSSNK-M-SFTGM--GTKASNSWENEF
QQFGWPDVK-LTPAAFSSGI---------GHATQ--MAWAKSTKLGCGMKLC-------D
GDKK-----VLVVCQ--Y
>PS312-mkr-S10-7.29-mRNA-1_CAP
LAAHNKLRASISSGSYV-AKGKRMPAAKTPIAP-MT----WDCAIEKSAQAVAN------
-TCVFAHSKNRQ----N--------LGENLYTMWSSNK-M-SFTGM--GTKASNSWENEF
QQFGWPDVK-LTPAAFSSGI---------GHATQ--MAWAKSTKLGCGMKLC-------D
GDKK-----VLVVCQ--Y
>PS312-mkr-S10-8.18-mRNA-1_CAP
LAAHNKLRASISSGSYV-AKGKRMPAAKTPIAP-MT----WDCAIEKSAQAVAN------
-TCVFAHSKNRQ----N--------LGENLYTMWSSNK-M-SFTGM--ATKASNSWENEF
QQFGWPDVK-LTPAGFSSGI---------GHATQ--MAWAKSTKLGCGMKLC-------D
GDKK-----VLVVCQ--Y
>PS312-mkr-S112-0.5-mRNA-1_CAP
LTAHNKLRAAISSGSYV-AKGKRMPAAKTPIAP-MVRFYILGCAIEKSAQAVAN------
-TCVFAHSQNRQ----N--------LGENLYTMWSSNK-M-TFTGM--GKKASDSWENEF
QQFGWPDVK-LTPAGFSSGI---------GHATQ--MAWAKSTKLGCGMKLC-------D
GDKK-----VLVVCQ--Y
>fissidentatus-mkr-S491-0.43-mRNA-1_CAP
LAAHNKLRNSISSGNYV-AKGRRMPAAKTPIMN-MT----WDCEIEKSAQAVAN------
-TCVFAHSKNRQ----N--------LGENLYTMWSSNK-V-SFSGM--GNKSSNSWENEF
QQYGWNDVK-LTPAGFSSGI---------GHATQ--MAWAKSTKLGCGMKLC-------D
GEKK-----VLVVCH--Y
>fissidentatus-mkr-S407-1.25-mRNA-1_CAP_1
LAAHNKLRSSISSGNYV-AKGRRMPAAKTPIANGTT----WDCNIEKSAQKVAD------
-TCVFAHSQNRQ----N--------LGENLYTMWSSNK-V-SFTGM--GTKASNSWENEF
QQFGWNDVK-LTRAGFSSGI---------GHATQ--MAWAKSTKLGCGMKLC-------D
GDKK-----VLVVCQ--Y
>fissidentatus-mkr-S407-1.25-mRNA-1_CAP_2
LDAHNKLRSSISSGNYV-AKGRRMPAAKTPIPN-MT----WDCNIEKSAQKVAD------
-TCVFAHSQNRQ----N--------LGENLYTMWSSSK-V-SFSGM--GTKASNSWENEF
QQFGWNDVK-LTRAGFSSGI---------GHATQ--MAWAKSTKLGCGMKLC-------D
GDKK-----VLVVCQ--Y
>fissidentatus-mkr-S407-1.25-mRNA-1_CAP_3
LDAHNKLRSSISSGNYV-AKGRRMPAAKTPIPN-MT----WDCNIEKSAQKVAD------
-TCVFAHSQNRQ----N--------LGENLYTMWSSNK-V-SFTGM--GTKASNSWENEF
QQFGWNDVK-LTRAGFSSGI---------GHATQ--MAWAKSTKLGCGMKLC-------D
GEKK-----VLVVCQ--Y
>fissidentatus-mkr-S407-1.25-mRNA-1_CAP_4
LDAHNKLRSSISSGNYV-AKGRRMPAAKTPISN-MT----WDCNIEESAQKVAD------
-TCVFAHSQNRQ----N--------LGENLYTMWSSNN-V-SFAGM--GAKASNSWENEF
QQFGWNDVK-LTRAGFSSGI---------GHATQ--MAWAKSTKLGCGMKLC-------D
GDKK-----VLVVCQ--Y
>fissidentatus-mkr-S78-2.20-mRNA-1_CAP
LAAHNKLRSSISSGSYV-AKGRRMPAAKTPIPN-MT----WDCNIEKSAQKVAD------
-TCVFAHSKNRQ----N--------LGENLYTMWSSNK----------------------
------------------------------------MAWAKSTKLGCGMKLC-------D
GDKK-----VLVVCQ--Y
>fissidentatus-mkr-S78-2.29-mRNA-1_CAP
---QNMLRLCIALSA--------LSAAKTPIPN-MT----WDCNIEKSAQRVDD------
-TCVFAHSKNRQ----N--------LGENLYTMWSSNK-V-SFTGM--GTKASNSWENEF
QQFGWNDVK-LTRAGFSSGI---------GHATQ--MAWAKSTKLGCGMKLC-------D
GDKK-----VLVVCQ--Y
>fissidentatus-mkr-S702-0.21-mRNA-1_CAP_2
-DVHNKLQSTISAGNYV-AKGRKMHAAKNPIAN-MT----WDCSIEKSAQAVAD------
-TCVFAHSKNRV----N--------LGENLYTNWTSGK-M-TFNGM--GTSSSNAWESEF
QQFGWSDIK-LTREVFNSGI---------GHATQ--MAWAGSTKLGCGMKLC-------D
NDKK-----IIVACQ--Y
>fissidentatus-mkr-S122-1.10-mRNA-1_CAP
LSAHNKLRSSISSGSYV-AKGRRLPAARTPIPP-MT----WDCSIEKSAQSVAD------
-RCVFAHSGMK-----G--------LGENLYMKWSSAG-M-SFSGM--GASASKSWEDEF
QQFGLNGVR-MTSAVFSSGV---------GHATQ--MAWAKSTKIGCGMKLC-------D
GNKK-----VIVVCQ--Y
>fissidentatus-mkr-S702-0.21-mRNA-1_CAP_3
--------------------------AKNPIAN-MT----WDCEIEKSAQAVSD------
-TCVNEHSSNRG----N--------LGENLYQAWSSAK-L-TLTGS--GEKASNYWENEF
QEHGWPGVK-LTREIFDSGI---------GHATQ--MAWADSTKIGCGMTLC-------D
DEKV-----LLIACQ---
>fissidentatus-mkr-S246-1.17-mRNA-1_CAP
LDVHNKLRSTISSGNYV-AKGNKMPAAKNPIAN-MT----WDCEIEKSAQAVSD------
-TCVNEHSSNRG----N--------LGENLYQAWSSRK-L-TLTGS--GEKSSNYWENEF
QEHGWPGVK-LTREIFDSGI---------GHATQ--MAWADSTKIGCGMTLC-------D
DDKV-----ILIACQ--Y
>fissidentatus-mkr-S702-0.21-mRNA-1_CAP_1
LDVHNKLRSTISAGNYV-AKGKQMPASKNPIAN-MT----WDCEIEKSAQAVSD------
-TCVMKHSSNRD----N--------LGENLYKSWSTKK----LTGW--GEWAANSWESEF
QKFGWPDVK-LTEELSTTGILLSQIHNNKAISLQ--MAWADSTKIGCGMTLC-------D
DDKV-----ILIACQ--Y
>PS312-mkr-S58-2.26-mRNA-1_CAP
LDAHNTLRSTISAGKYV-ANGKNMPAAKTPIAN-MT----WDCEIEKSTQKVSD------
-TCIFAHSKNRT----N--------LGENIWTMWASYK-L-SVNGM--AKNACNSWEVEF
QKFGWADIK-LTPSVFSSGI---------GHATQ--MAWARSTKLGCGISLC-------K
DNQK-----VLVACQ--Y
>PS312-mkr-S58-2.37-mRNA-1_CAP
LDAHNTLRSTISAGKYV-ANGKNMPAAKTPIAN-MT----WDCEIEKSAQKVSD------
-TCIFAHSKNRT----N--------LGENIWTMWASYKVL-SVNGM--AKKACNSWEVEF
QKFGWADIK-LTPSVFSSGI---------GHATQ--IL----------------------
------------------
>fissidentatus-mkr-S17-6.4-mRNA-1_CAP
LNAHNSLRRSISDGKYV-ARGKKMPAAKTPIEN-MT----WDCEIENNAQKEID------
-SCIFAHSQNRM----N--------LGENIWMMWMYDK-L-KVEGM--ANKACNSWEIEF
QKFGWKDIK-LTLEVFNTGI---------GHATQ--------------------------
------------------
>PS312-mkr-S1-2.93-mRNA-1_CAP
LEAHNKLRSDISSGNYV-AKGKKMPAAKSPIPN-LA----WDCSIEQSAQKVAD------
-TCVFEHSES------D--------YGENIYASW--------YESD--GKAASQNWENEF
QQNGWSDVN-FTEELFKSGV---------GHATQ--MAWASSTKIGCGMKLC-------D
GDKQ-----VIVVCQ--Y
>PS312-mkr-S317-0.63-mRNA-1_CAP
------------------------------------------------------------
------HCDCLN----N--------LGENLYMMWSSVK-V-TIDGQ--GKAASDSWANEF
QEYGWSDIK-FTMDVFNSGV---------GHATQ--MAWQKTTQIGCGMALC-------K
GEKS-----VLVTCQ--Y
>fissidentatus-mkr-S64-5.35-mRNA-1_CAP
LDVHNTLRETISSGNFV-AKGKKMPAAKGGIPD-LT----WDCGIEQSAQKHSS------
-QCKFEHSRGLN----N--------LGENLYMVTSSAK-I-TIDGQ--GRAASNSWANEF
QEYGWPDIK-LTPAVYNSGI---------GHATQ--MAWQKTTKIGCGMTVC-------D
GGKS-----VLVTCQ--Y
>PS312-mkr-S109-4.45-mRNA-1_CAP_1
LTAHNRLRQTISAGKYA-ANRKWMPAAKTPIPN-LT----WDCGLERSAQSVAN------
-TCRFDHSEYSK----V--------FGENLFMTAGG-----SFTGQ--GKAASDDWESEF
QVYGWPGVR-LTKKDYESEI---------GHATQ--MAWAKTTKIGCGMAMC-------Q
GKRR-----VMVVCH--Y
>PS312-mkr-S109-4.45-mRNA-1_CAP_2
--SHNRLRQSISSGNYV-AKGRRMPAAKTPIPN-LA----WDCGLERSAQSVAR------
-TCRFDHSDYSK----N--------LGESLFMSGG------SIYGQ--GKAASDAWESEF
QVKGWPGVR-FTQAINDLGV---------GHATQ--MAWARTTRIGCGMAAC-------E
SGR------VIIVCH--Y
>PS312-sn_msk-S272-0.65-mRNA-1_CAP
LNVHNEVRESISNGTFV-AKNKTMPAAATPIPE-L-------------------------
---------------------------------------I-TIKGQ--GKRSSEDWANEF
QKLGWPSVK-FTKAVVES-I---------GHAAQ--MAWADTTEIGCGMTRC-------M
GGKD-----VYVVCH--Y
>PS312-mkr-S220-0.37-mRNA-1_CAP
-KSHNVFRDNISKGKYI-VKGKKMPAAKRKLPA-LK----YDCGLETAAQAVAS------
-ECRNVHSSNRH----Y--------VGENLWSKSASS-----------------------
EEYGWPSLT-FTLDLFYSGV---------DHATQ--MAWQNTTAIGCGIALC-------N
EKKW-----AIVACQ--Y
>PS312-mkr-S218-1.53-mRNA-1_CAP
LALHNKLRTDISEGKFV-AKGKKMPASKKKIAN-LS----WDCQLEKAAAAAAA------
-GCKIAPNMS---------------KGANVYFHNGTSV-LTTTSGQ--IATAAGIWAGEF
TKYGWPTVN-YTSAVAKLGV---------SDATQ--MAWAKTRKVGCGAALC-------N
SKKS-----ALVVCK--Y
>fissidentatus-mkr-S107-0.22-mRNA-1_CAP
LAAHNNLRSLISSGKFM-VKGKAMPAATKPIPN-LK----WDCKLEKAAQAVAN------
-TCKVAAP-TKK----T--------IGQNVYLANSTTT-FTTVNGQ--FSTAASAWSGEF
AKFGWPTVN-YTSAVAKLGV---------SEATQ--MVWSGTKSIGCGVALC-------S
GKKS-----ALVICR--Y
>PS312-mkr-S15-3.9-mRNA-1_CAP
LAAHNKLRSMIAMGQYG-AMGKMFVGASN-MEK-MV----WDCDIENTAQSWAN------
-GCNFVHS-KSK----I--------SGENLYMYWSWQE-V-KTSEV--TQRACDSWSAEF
QQHGLNSTT-LTFDQFAAGI---------GHATQ--MAWATSSKLGCGVSLCG------D
GNKQ-----ALVVCQ--Y
>fissidentatus-mkr-S341-1.45-mRNA-1_CAP
LAAHNKLRSAIAMGQYS-GLGKTFIGAAN-MEA-MQ----WNCDLENAAQAWAN------
-GCVFQHS-TRK----D--------SGENLYMYWNWQE-V-KTSDV--TQKGCDSWSSEF
QKYGLNGTT-LTLAQFTAGI---------GHATQ--MAWATSSQLGCGIALCG------D
GNKQ-----ALMVCR--Y
>fissidentatus-mkr-S144-2.17-mRNA-1_CAP
LKAHNTLRATIASGKYT-AQGKTFPSASN-MQA-ME----WDCDVENSAQSWAN------
-GCLYEHS-KKN----A--------TGENMYQYWSWQA-V-NLSVV--PQKGCDSWSTEF
QQRGLNSTT-LTVQQFLAGI---------GHATQ--MAWAASTKLGCGVSLCG------E
GGKS-----AIMVCQ--Y
>PS312-mkr-S78-6.27-mRNA-1_CAP_2
LNAHNSLRSRIALGRMT-ANGKSVPQAANMEKM-VE----WDCDLEQESQKWSEST----
-GCAMTHSPTSA----S--------YGENIYRNSADKP-T-KYTTSVGAEDAITRWENEY
NTCEFTSNVFLSIAEHPCTV---------GHATQFRMAWAASNKLGCGVMTGV-----EC
GKDQFGRYPTFIVCR--Y
>fissidentatus-mkr-S42-2.26-mRNA-1_CAP
--------------------------------K-ME----WDCELEKSAQAWSEST----
-SCMMNHSRA---------------GGENLYWGWDSNP-I-QISNV--AATGSNGWAGEF
DKCKYASNNYIGMYHNNCTI---------GHATQ--MAWWSSHRLGCGIETCA-----EN
GGNT-----VFMVCR--Y
>PS312-mkr-S78-6.27-mRNA-1_CAP_1
LNFHNEFRSKVALGKHT-GGGVPVAAAAD-MMK-ME----WDCELEKSAQEWTESLD---
-QCQSKHSRA--------------------------------------------------
-----------------------------GHTTQ--MAWGSSYRLGCGITVC-------E
KPEDFWAFPKILVCR--Y
>PS312-mkr-S31-5.122-mRNA-1_CAP_2
-DWHNAFRSSIAFGKEEDGEGAYAPMAKN-MLK-MH----YDCVLERTAQEAVE------
-RCRFSPY-KHG----K--------TGENIFMTETESG-KHDQITL--LQQATKQWWDEL
KQGGVGYNNTFSRQNLLHHV---------THFTQ--MAWGVTYRVGCATNVC-------G
GR-------YFAVCH--Y
>fissidentatus-mkr-S152-5.27-mRNA-1_CAP_2
--WHNAFRSNLAFGKEEDGEGSYAPMARG-MLK-MH----YDCVLERSAQEAVE------
-RCRFAPY-KIN----K--------GGENIFVTEQEDA-RQDQITI--LQQATKQWWDEL
KQGGIGYNNTFGRKDITNHV---------DHFTQ--MAWSATYRVGCATKNC-------G
GK-------YFAVCH--Y
>PS312-mkr-S147-0.20-mRNA-1_CAP
---H--------------------------LPN-LT----WNNKLTTEAEKVAA------
-HCEPTPS--------S--------PGQNTLYFPGTVH-LFSKSSM--VSYSAKYWCVEM
VYRAWRSMN-RTVPIEDSGV---------TEAIQ--MARPETREVGCAVSFCG------V
DDES-----ALVVCR--Y
>PS312-mkr-S39-1.2-mRNA-1_CAP
LEAHNYHRSRVARGLYV-AKDKILPQSSD-MIQ-LR----WSCDLERAAQKWAD------
-GCEWKHDTPLP----L--------HSESLWRIWGPES-YLRKFRI--GVNATNRWASEF
EDLG--------TAAEFHKI---------GHAML--MTYSDQFLMGCGFARC-------Q
GPTYTQ---LYVVCR--Y
>fissidentatus-mkr-S371-0.11-mRNA-1_CAP
LEAHNYHRSRVARGLYI-AKDKTLPHASD-MIQ-LR----WSCDLERAAQKWAD------
-RCEWKHDTPLP----L--------HSESLWRIWGPES-YLQKFRI--GVNATNRWAREF
EDLG--------TVADFHQI---------GHAII--MTYSDQFLMGCGYARC-------K
GPTYTH---LYAVCR--Y
>PS312-mkr-S31-5.122-mRNA-1_CAP_1
LAAHNDMRESIAKGTEV-AKKGMLPRSTN-MYK-LN----WSCDLEIQAREWTR------
-KCEKLEADHIL----G--------QGQNFIIIDNFSG---DLPNA--ITKKIGEWRRQI
LTADVED---DIKYNIALDI---------QQWAN--MANSETTEIGCSVHQCG------T
G--------LALSC----
>fissidentatus-mkr-S152-5.27-mRNA-1_CAP_1
LNAHNDMRQSIAEGTEV-SKNGMLPRATN-MYK-LK----WSCDLESQARAWAS------
-KCENLEADHIM----G--------QGQNFVIIEKFSG---DIPNT--ITKKLGEWRKEV
MFADLDD---EIRYNIALNI---------QEWAN--MANAETTKVGCSVHKCG------E
S--------LA-------
>PS312-mkr-S163-0.6-mRNA-1_CAP
-YEHNRFRRMVPASD---------------MHM-LY----WSDELARSAQRHAD------
-RCDFRHSRDRV----N--------VGENIWAAPYSN-----------YSDAISIWFDEV
NDPRCGC-----NHAYKHCC---------GHYVQ--VVWAKTNLVGCGFSRCRDVWGVQG
RGHR-----NVFVCH--Y
>fissidentatus-mkr-S31-7.95-mRNA-1_CAP
-YEHNRFRRMVPSSD---------------MHM-LY----WSDELARSAQRHAD------
-RCDFRHSRDRV----N--------VGENIWAAPYSN-----------YSDAISIWFNEV
NDPSCGC-----NHAYKHCC---------GHYVQ--VVWAKTNLVGCGFSRCRDIQGVQG
RGHR-----NVFVCH--Y
>PS312-mkr-S135-1.34-mRNA-1_CAP
-SDHNNYRARHGSPA-------------------LR----FDSNLNRNAQAHAERLAR--
QDSGLSHS--------S--------HNENLFMGNGYY-----------ATSATHSWYSEE
SSYNYN------YGGHSSST---------GHFTA--LVWRSSTHLGVGIAQS-------S
SGN------TYVVAQ--Y
>PS312-mkr-S194-2.26-mRNA-1_CAP
LDDHNHYRAKHGAQA-------------------LR----LDGNLNSSAQAWAQHLAW--
QDSGLPHSSG------N--------YGENLFCCGGTA-----------ATDATHLWYNEV
SMYNFH------TGGYSTAT---------GHFTA--LVWRGTSSLGVGIAQS-------G
SGR------TYVVAH--Y
>fissidentatus-mkr-S357-2.8-mRNA-1_CAP
-SDHNKYRAMHGCAS-------------------LR----LTDELNRSAQEYAKELSR--
------------------------------------------------ATDATKLWYDEI
SSYDFS------AGQFSIAT---------GNFTA--MVWTTTTSLGVGIAVS-------K
TGK------QFVVAH--Y
>fissidentatus-mkr-S204-0.12-mRNA-1_CAP_2
-SDHNEYRAKHRAPP-------------------LR----YDDSLNKSAQAYADKLAK--
DDKGMCHSETARAG--K--------HGENIYCSTGHP-----------ASDASRAWYSEI
AQYDFA------AGKFAPST---------GHFTA--LVWKSTTSMGVGIATT-------K
SGK------QFVVAQ--Y
>fissidentatus-mkr-S401-0.35-mRNA-1_CAP
LNDHNQYRARHHANP-------------------LK----LTTALNKSAQAYANQLAR--
NDAGLKHSGT------E--------YGENLAL--GQP-----------VENVTSAWYDEV
ANYNFQ------NGGFSSST---------GHFTA--IVWKSTTSMGVGIARS-------K
TGR------LFIVA----
>PS312-mkr-S13-7.111-mRNA-1_CAP
---YNFFREIHDVPA-------------------LT----MDRKLTRSAQLWAEYLSTAP
GKICLHHSLY---------------GGENIYFYYSSKN-I-TPEEL--AQKAVTAFYEEI
KFYDFR------NPGMVWPA---------AHFTQ--MTWKSAERMGVGVYTA--------
------------------
>fissidentatus-mkr-S82-2.23-mRNA-1_CAP
----NFFRDIHEVPP-------------------LE----EDKKLTRSAQLWAEYLSTAP
GRICLHHSLY---------------GGENIYFYYTSQN-I-TPAEL--AQKAVKAFYEEI
KYYDFR------NPGMVWPA---------AHFTQ--MTWKSAERMGVGIYTA--------
------------------
>PS312-mkr-S44-5.32-mRNA-1_CAP_1
LDYHNKIRSVHNAPS-------------------LV----EDHNLENGAALWAYHLATFP
NPYCLYHNQA---------------GGQNIYFAWQSKP-M-SEYDL--ARAAMKAFYDEQ
KYYDYS------RPLFVKPA---------AHFTN--IIWKSVQKIGISVY----------
------------------
>fissidentatus-ag_msk-S186-1.17-mRNA-1_CAP_2
-NYHHNLRSIHDAPQP------------------LI----VDSYLENGAGVWAYHLATFS
NPTCLYHNQA---------------GGQNIYFAWQEKP-I-SEYDL--ARAAMKAFYEEK
NLYDFS------RPNFYLPA---------AHFTN--LVWKSVQRIGVAVY----------
------------------
>fissidentatus-ag_msk-S186-1.17-mRNA-1_CAP_1
LNYHNYIRWLHDAPA-------------------LV----EDQGLANSAALWGYHLANNP
SSRCLHHNQA---------------GGQNIYFAWQERE-M-SEYDL--AHAAMKAFYDEI
KLYDYS------RPNFYLPA---------AHFTN--LVWKSVQKIGISVY----------
------------------
>fissidentatus-mkr-S39-6.21-mRNA-1_CAP_1
LNYQNYMRWLHDAPP-------------------VV----EDQELADSALEWGIHLANNP
SERCLHHNQA---------------GGQNIYFAWQEKE-M-SEYEL--AHAAMKAFYEEI
KLYDYS------NPNFYLPA---------AHFTN--LVWKSVKKIGIAVYSR--------
---------TYT------
>fissidentatus-mkr-S39-6.21-mRNA-1_CAP_2
LNYQNYMRWLHDAPP-------------------VV----EDQELADSALEWGIHLANNP
SERCLHHNQA---------------GGQNIYFAWQAKE-M-SEYEL--AHAAMKAFYEEI
KLYDYS------NPNFYLPA---------AHFTN--LVWKSVKKIGIAVYSR--------
---------PYTNSHGAC
>PS312-mkr-S44-5.32-mRNA-1_CAP_2
FNYYNYIRWVHNAPP-------------------LV----EDKTLENGAYYWAYYLSTYP
SPQCLHHNQA---------------GGQNIYFTWHPQE-I-SEYDL--ARATIQAFYSEK
RYYDYS------RPNFNHAA---------SHFTN--LIWKSTQRIGIA------------
------------------
>fissidentatus-mkr-S219-0.3-mRNA-1_CAP
LEHHNFLRSLHEAPS-------------------LT----VDKELEVSAMAWARHLGKIA
NDKCLYHSQAEKLLHSGVEEMKTIIGGENIYFIWSTSD-V-SEEEL--ARNAMKAFYEEI
KFYNYN------RPQLQIRA---------AHFTN--LVWKSVEKMGVGLYM---------
------------------
>PS312-mkr-S17-3.11-mRNA-1_CAP
-AHHNEIRALHGVSS-------------------LE----YDPYLEAEAQRWASMLGS--
RGSCIAHDPNRR-------------HGECLFYFGGLTL-P-NARTL--AALTVQSFYLEK
NSYDYNN----YRPVFFYRT---------GHFTQ--LVWKSSRRIGVGVH----------
------------------
>fissidentatus-mkr-S6-9.6-mRNA-1_CAP
-AHHNAIRSLHGSPP-------------------LE----YDGYLEGEAQRWASMLGA--
RSSCIAHDPNRR-------------HGECLFYFGGLTL-P-NARTL--AALTVQSFYLER
NFYDYDN----YRPVFFYRT---------GHFTQ--LVWRASRRIGVGVH----------
------------------
>fissidentatus-mkr-S204-0.12-mRNA-1_CAP_1
-TEHNRIRVLNNVSP-------------------IS----FEEKMNKAAQEAANSMAK--
-KEKLETSNT--------------VYGEILYSCSGTGV---------RAENVVNHFYS--
------------NPQRGGSN---------PQLSQ--MLSPNSRKLGVGVSKS-------Q
RG-------TLFIC----
>PS312-ag_msk-S141-0.57-mRNA-1_CAP
LDAHNNVRQKYGNPP-------------------LQ----WSQELADLAHSWATKVAD--
RGKVLYPEMP------G--------IGENMTVKTASDH---THLPT--GDEIVAEWESEA
GAFDFD------RPRWHSKC---------QHFSQ--MVWRDSQEMGVARE----------
------------------
