# Supplementary material for: Conserved nuclear hormone receptors controlling a novel plastic trait target fast-evolving genes expressed in a single cell
Source: PLoS Genet. 2020 Apr 13;16(4):e1008687. doi: 10.1371/journal.pgen.1008687 (PMC7179942; doi:10.1371/journal.pgen.1008687)
Supplement: S2 Data — (ZIP) [file pgen.1008687.s008.zip › SData2/CAPs_Ppa_Pfi/subtree_alignment.fas]

>PS312-mkr-S109-4.45-mRNA-1_CAP_1
------------------------------------------------------------
------------------------------------------------------------
----------------------------------------------ctcacagcacacaa
tcggttgcggcagaccatctcagccgggaaatatgccgccaatcgaaag--------tgg
atgcccgcggcgaagactcccattccgaa---cttgacatgg------------gactgc
ggactggaaaggagtgcgcagtcagtggcaaacacctgtcgattcgatcattccgaatac
tcgaaagttttcggagaaaatctgttcatga---------ctgctggg---ggttctttc
actggccaaggcaaggctgcctcagacgattgggaatcagagttccaagtgtatggatgg
ccgggcgttagattgacgaaaaaggactacgagtcggaaatcgggcatg-----------
----------------ctacgcagatggcatgggcaaagacaacaaagattggctgtgga
atggcgatgtgtcagggtaaacgacgagtgatggtcgtttgccactat
>PS312-mkr-S109-4.45-mRNA-1_CAP_2
------------------------------------------------------------
------------------------------------------------------------
----------------------------------------------------agccacaa
tagactgcggcagtcaatatcttccgggaattatgtcgccaagggaaga--------cgg
atgccagcagcgaagactcccattccgaa---tctggcttgg------------gactgc
ggtctggagaggagtgcgcagtcagtcgcgcgaacttgccgctttgatcattcggattac
tccaagaatctaggagaaagtttgttcatg------------tctggg---ggttccatc
tatggacagggaaaggcggcgtcagacgcttgggagtccgagttccaagtgaagggatgg
ccgggagtccgattcacgcaagcaatcaacgatttgggagtcgggcacg-----------
----------------ctacgcagatggcctgggcacgtacaacaaggatcgggtgcgga
atggctgcgtgcgagagcg---gacgagtcatcatcgtgtgtcactat
>PS312-mkr-S142-1.13-mRNA-1_CAP
------------------------------------------------------------
------------------------------------------------------------
----------------------------------------------ctcgatgctcacaa
caaacttcgtcagtcaatctcggccggaacctacgtcgccaagggaaag--------aca
atgcccgcggccaagactcccattccgaa---tctgacctgg------------gactgc
gacattgagaagagtgctcagaaagtggcaagcacttgcgtcttcgcccattcgacgaac
agagttaatctgggagagaatctgtacacgtacatgtcttcggctgct---gtttcattc
actggaaagggcaaggcggcgtcggattcgtgggagaaagagttccaggatttcggatgg
tcggacatcaaactgactgccgctgtcttcaacactggcatcggacacg-----------
----------------ctactcagatggcttgggccaaatcgacgaagatcggatgtgga
atggctctttgtcagtctggaaagcaagtcatcgttgcatgc------
>PS312-mkr-S398-0.50-mRNA-1_CAP
------------------------------------------------------------
-------------------------ga---------------------------------
-------------------------------------------tttctcgatgctcataa
caaacttcgtcaatctatctcagccggaacatatgtggccaagggaaag--------aaa
atgcccgctgctaagacgacaattcccaa---tctgacttgg------------gattgt
gacattgagaagagtgctcaggcagttgcaagcacttgtgtatttgcccattccaagaat
agaaataatctaggagagaatttgtacatgtacatgtcttctgcagga---gtttcattc
aacggacagggaaaggcggcttcggactcgtgggaatcagagttcaaagattacggatgg
tctgatattaaattgaccaatgcagttttcagctccggtgtgggacatg-----------
----------------caactcagatggcttgggccaaatcgaccaagatgggatgtggt
atggctacttgtcagggtggaaaacaggttatcgtcgcttgcc-----
>PS312-mkr-S77-7.42-mRNA-1_CAP
------------------------------------------------------------
------------------------------------------------------------
----------------------------------------------ctcgatgctcacaa
caaacttcgtcaatccatctcagccggaacatatgtcgccaagggaaag--------aca
atgcccgctgccaagactcccattcctaa---tctgacctgg------------gattgc
gatcttgagaagagcgcacagaaagtggcagccacttgtgtattcgcccattcacaaaac
agaaataatacgggagaaaatctgtacacgtattggtcctctgacaaa---atttcgttc
gctggtcaaggaaaggccgcatcggattattgggagaaggaattccaagattacggatgg
ccaagcatcaaaatgaccaatgctctattcagttccggagtcggacatg-----------
----------------ctactcagatggcatgggcaaagactacgaagatgggatgtgga
atgtctttgtgcgatggaggaaagaagatcatcgttgcctgtcagtat
>fissidentatus-mkr-S32-6.14-mRNA-1_CAP_1
------------------------------------------------------------
------------------------------------------------------------
---------------------------------agtgacagctttcctcgctgtgcacaa
caaactaagggcttcgatttccgcaggaacttacgtcgccaagggaaag--------aag
atgcccgcagccaagacgcccatccccgc---tatgacctgg------------gactac
tgcatcgaaaagagtgcacaagctgttgccaacacatgcgttttcgcccactcgaccaac
agagtcaacctgggagagaatctctacacgtacatgtcgtcagct------ccttccttc
gccggattgggtaagaaggcatctgactcttgggagaaagaattccaggactttggctgg
tctgacatcaagttgaccaatgccgtcttcagttcgggc---------------------
------------------------atggcgtgggccaagtctacaaagatcggttgcggc
attgctaaatgcaatggtggcaagcaagtgatcat-------------
>fissidentatus-mkr-S32-6.14-mRNA-1_CAP_2
------------------------------------------------------------
------------------------------------------------------------
---------------------------------agtgacagctttcctcgctgtgcacaa
cagactgagggcttcgatctccgcaggaacttacgtcgccaagggaaag--------aag
atgcccgcagccaagacgcccatccccgc---tatgacctgg------------gactac
tgcatcgaaaagagtgcacaggctgtagctaacacgtgcgttttcgcccactcgaccaac
agagtcaacttgggagagaatctctacacgtacatgtcgtcagctgtcattccttccttc
gctggattgggtaaaaaagcatcggattcttgggagaaagaattccaggactttggctgg
tcagacatcaagttgacgaatgctgtctttagttcgggcgttggacatg-----------
----------------caactcagatggcgtgggccaagtcgactaagatcggttgcggc
atggctaaatgcaatggtggcaagcaagtgatcat-------------
>fissidentatus-mkr-S32-6.14-mRNA-1_CAP_3
------------------------------------------------------------
------------------------------------------------------------
------------------------------------tctcggtttcatcagcgctcacaa
caaggtgcgctatgcgatatcgtcgggtgcgtacatcgccaagggcaag--------cag
atgcccggagcgaagacgcccatccccag---tgtgtcgtgg------------gattgc
ggcatcgaagcgagcgctcaggcagtgtccgatacttgcgtgtttgcccactctactaac
agagtgaacctgggagagaacctgtacaccatgatgtcttcggccgtcattccttcattt
tcgggtctgggtaaggcagcaacggacgcttgggtgcaggagttccaggactttggctgg
cttagcgttaatctgaccagggaagcgttcgacacgggcatcggacacg-----------
----------------caacgcaagtggcttgggccaagtcgaccaagatcggctgtgga
atgactaaatgcgacggcggaaagcaagtgatcgt-------------
>PS312-mkr-S58-2.26-mRNA-1_CAP
------------------------------------------------------------
------------------------------------------------------------
----------------------------------------------ttggatgctcacaa
cactctcagaagcaccatttctgctggaaaatacgttgcaaatgggaag--------aat
atgccagcagcgaagactccaatcgcgaa---tatgacttgg------------gattgt
gagattgagaagagtactcagaaagtatcggatacttgcatcttcgctcattccaagaat
agaacgaatcttggagagaatatttggactatgtgggcatcgtacaaa---ttgtctgtt
aatggaatggcgaagaacgcttgtaactcatgggaagttgaattccagaaattcggatgg
gctgatattaaattgactccttctgtcttcagttctggaattgggcatg-----------
----------------ctactcagatggcttgggctcgttccaccaaactcggttgtgga
atttctctgtgtaaggacaatcaaaaagttcttgttgcttgccaatac
>PS312-mkr-S58-2.37-mRNA-1_CAP
------------------------------------------------------------
------------------------------------------------------------
----------------------------------------------ttggatgctcacaa
cactctcagaagcaccatttctgctggaaaatacgttgcaaatggaaag--------aat
atgccagcagcgaagactccaatcgcgaa---tatgacttgg------------gattgt
gagattgagaagagtgctcagaaagtatcggatacttgcatcttcgctcattccaagaat
agaacgaatcttggagagaatatttggactatgtgggcatcgtacaaagtgttgtctgtt
aatggaatggcgaagaaagcttgtaactcatgggaagttgaattccagaaattcggatgg
gctgatattaaattgactccttctgtcttcagttctggaattgggcatg-----------
----------------ctactcagat----------------------------------
--------------------------------------------tctc
>fissidentatus-mkr-S17-6.4-mRNA-1_CAP
------------------------------------------------------------
------------------------------------------------------------
---------------------------------------------cttgaatgctcacaa
ttctctccgtcgatcaatttccgatggaaaatatgttgccaggggaaag--------aaa
atgcccgcggcgaagactccgattgagaa---tatgacatgg------------gattgt
gagatcgagaataatgctcagaaagaaattgattcatgtatcttcgcccattctcagaac
aggatgaatttgggagaaaacatttggatgatgtggatgtatgataag---ctcaaagtc
gaaggaatggcaaataaagcgtgcaattcatgggaaatcgagtttcagaagtttggatgg
aaagacattaaattaactctcgaagtgttcaacacgggaattggacacg-----------
----------------ctactca-------------------------------------
------------------------------------------------
>PS312-mkr-S112-0.24-mRNA-1_CAP
------------------------------------------------------------
--------------------------------------------------------tgtc
ttgggctcaatcctgtgggattccttcctcggaggcttctgctttcctcgccgctcacaa
caaacttcgagctgccatctcttctggttcatacgtagccaagggaaag--------cga
atgcctgcggctaagactcccatcgctcc---catgacttgg------------gattgt
gctatcgagaagagcgctcaggcagtggctaacacttgtgtattcgctcattctcagaac
agacagaaccttggagagaatctgtacactatgtggtcatccaacaag---atgaccttc
actggtatgggtaaaaaggcgtcggactcttgggagaatgagttccaacagtttggatgg
cccgatgttaagctgacccctgctggtttcagctctggaatcggacatg-----------
----------------cgactcagatggcttgggcgaagtcgactaaacttggctgtg--
------------------------------------------------
>PS312-mkr-S112-0.5-mRNA-1_CAP
------------------------------------------------------------
----------------------------------------------------------tc
ttgggctcaatcctgtgggattccttcctcggaggcttctgctttcctcaccgctcacaa
caaacttcgagctgccatctcttctggttcatacgtagccaagggaaag--------cga
atgcctgcggctaagactcccatcgctcc---catggtaagattttacatacttgggtgt
gctatcgagaagagcgctcaggcagtggctaacacttgtgtattcgctcattctcagaac
agacagaaccttggagagaatctgtacactatgtggtcatccaacaag---atgaccttc
actggtatgggtaaaaaggcgtcggactcttgggagaatgagttccaacagtttggatgg
cccgatgttaagctgacccctgctggtttcagctctggaatcggacatg-----------
----------------cgactcagatggcttgggcgaagtcgactaaacttggctgtgga
------------------------------------------------
>PS312-mkr-S10-7.1-mRNA-1_CAP
------------------------------------------------------------
-------------------------------------------------------gtgtc
ttgggctcaatcctgtgggattccttcctcggaggcttctgctttcctcgccgctcacaa
caaacttcgtgcttccatctcttctggttcttacgtagccaagggaaag--------cga
atgcctgcggctaagactcccatcgctcc---catgacctgg------------gactgt
gctatcgagaagagtgctcaggcagtcgctaacacttgtgtgttcgctcattctaagaat
agacagaaccttggagagaatctgtacactatgtggtcatccaacaag---atgtccttc
actggtatgggaaccaaggcttcaaactcatgggagaatgagttccaacagttcggatgg
cctgatgtgaagctgactcccgctgctttcagctctggaattggacacg-----------
----------------ctactcagatggcttgggcgaagtcgaccaaacttggttgt---
------------------------------------------------
>PS312-mkr-S10-7.29-mRNA-1_CAP
------------------------------------------------------------
---------------------------------------------------------gtc
ttgggctcaatcctgtgggattccttcctcggaggcttctgctttcctcgccgctcacaa
caaacttcgtgcttccatctcttctggttcttacgtagccaagggaaag--------cga
atgcctgcggctaagactcccatcgctcc---catgacctgg------------gactgt
gctatcgagaagagtgctcaggcagtcgctaacacttgtgtgttcgctcattctaagaat
agacagaaccttggagagaatctgtacactatgtggtcatccaacaag---atgtccttc
actggtatgggaaccaaggcttcaaactcatgggagaatgagttccaacagttcggatgg
cctgatgtgaagctgactcccgctgctttcagctctggaattggacacg-----------
----------------ctactcagatggcttgggcgaagtcgaccaaacttggttgtgg-
------------------------------------------------
>PS312-mkr-S10-8.18-mRNA-1_CAP
------------------------------------------------------------
------------------------------------------------------------
------------ctgtgggattccttcctcggaggcttctgctttcctcgccgctcacaa
caaacttcgtgcttccatctcttctggttcttacgtagccaagggaaag--------cga
atgcctgcggctaagactcccatcgctcc---catgacctgg------------gactgt
gctatcgagaagagtgctcaggcagtcgctaacacttgtgtgttcgctcattctaagaat
agacagaaccttggagagaatctgtacactatgtggtcatccaacaag---atgtccttc
actggtatggcaaccaaggcgtcgaactcatgggagaatgagttccaacagttcggatgg
cctgatgtcaagctgactcccgctggtttcagctctggaatcggacacg-----------
----------------caactcagatggcttgggcgaagtcgaccaaacttggttgtgga
atgaagttgtgcga----------------------------------
>fissidentatus-mkr-S491-0.43-mRNA-1_CAP
------------------------------------------------------------
------------------------------------------------------------
-------------------------------------aaggattttctcgctgcacacaa
caaactccgtaattccatctcatccggaaactacgtcgccaagggaaga--------agg
atgcctgctgcaaaaacacccattatgaa---tatgacctgg------------gactgt
gaaatcgagaagagtgcccaagcggtggctaatacttgtgtattcgcccattccaagaac
agacagaacctcggggagaatctgtacacgatgtggtcgtctaacaag---gtgtctttc
agtggaatgggcaacaagtcttcaaactcgtgggagaacgaattccaacagtatggatgg
aacgatgtcaagttgactcccgccgggttcagctccggaatcggacatg-----------
----------------caactcaaatggcttgggccaagtcgaccaaactcggctgtggc
atgaagctttgcgatggggagaagaaggttctcgtcgtg---------
>fissidentatus-mkr-S78-2.20-mRNA-1_CAP_2
------------------------------------------------------------
------------------------------------------------------------
----------------------------------------------ctggctgctcacaa
taaactgagaagctccatctcttctggaagttacgtcgccaagggaaga--------aga
atgcccgcagctaagactccaattcccaa---tatgacctgg------------gattgc
aacatcgagaagagtgctcagagagttgctgacacttgtgtctttgcccattcgaagaac
agacagaaccttggagagaatctgtacacaatgtggtcatctaacaag---gtgtctttc
actggaatgggaacaaaagcatcgaattcgtgggagaacgaattccagcagtttggatgg
aatgatgtcaaactcacccgagctggcttcagctctggaatcggtcatg-----------
----------------ctactcagct----------------------------------
--------ttgtgatggg------------------------------
>fissidentatus-mkr-S407-1.25-mRNA-1_CAP_1
------------------------------------------------------------
------------------------------------------------------------
----------------------------------gcaaaggctttcctggcggctcacaa
caaacttagaagctccatttcctctggaaattatgtagcaaagggaaga--------aga
atgcctgccgctaagactccgattgccaatggtacgacctgg------------gattgc
aatatcgagaagagtgctcagaaagttgctgatacttgtgtattcgcccattctcagaac
agacagaaccttggagagaatctgtacacaatgtggtcatccaacaag---gtctctttc
actggaatgggaacaaaagcatcgaactcgtgggagaacgaattccagcaatttggatgg
aatgatgtgaaactcacccgagctggtttcagctctggaatcggacatg-----------
----------------ctactcagatggcttgggctaagtcgaccaaacttggatgtgga
atgaagttatgcgatggggacaagaaggttcttgtt------------
>fissidentatus-mkr-S407-1.25-mRNA-1_CAP_2
------------------------------------------------------------
------------------------------------------------------------
----------------------------------gcaaaggctttcctggatgctcacaa
taaactcagaagctccatttcatctggaaattatgtagccaagggaaga--------aga
atgcctgcagccaagactccgattcccaa---tatgacctgg------------gattgc
aatatcgagaagagtgctcagaaagttgctgatacttgtgtattcgcccattctcagaac
agacagaaccttggagagaatctgtacacaatgtggtcatccagcaag---gtctctttc
tctggaatgggaacaaaagcatcgaactcgtgggaaaacgaattccagcagtttggatgg
aatgatgtgaaactcactcgagctggtttcagctctggaattggacatg-----------
----------------ctactcagatggcttgggccaagtcgaccaaacttggatgtgga
atgaagctttgtgatggagataagaaagttctcgtt------------
>fissidentatus-mkr-S407-1.25-mRNA-1_CAP_3
------------------------------------------------------------
------------------------------------------------------------
----------------------------------gcaaaggctttcctggatgctcacaa
taaactcagaagctccatttcatctggaaattatgtagccaagggaaga--------aga
atgcctgcagctaagactccgattcccaa---tatgacctgg------------gattgc
aatatcgagaagagtgctcagaaagttgctgatacttgtgtattcgcccattctcagaac
agacagaaccttggagagaatctgtacacaatgtggtcatccaacaag---gtctctttc
actggaatgggaacaaaagcatcgaactcgtgggaaaacgaattccagcagtttggatgg
aatgatgtgaaactcacccgagctggtttcagttctggaattgggcatg-----------
----------------ctactcagatggcttgggccaagtcgaccaaacttggatgtgga
atgaagctttgtgatggggaaaagaaggttctcgtt------------
>fissidentatus-mkr-S407-1.25-mRNA-1_CAP_4
------------------------------------------------------------
------------------------------------------------------------
----------------------------------gcaaaggctttcctggatgctcacaa
caaactcagaagctccatttcctcgggaaattatgtcgcgaagggaaga--------aga
atgcctgccgctaagactccgatttccaa---tatgacctgg------------gattgc
aatatcgaggagagtgctcagaaagtggctgatacttgtgtatttgcccattctcagaac
agacagaatcttggagagaatctatacacaatgtggtcgtctaacaat---gtctctttc
gctggaatgggagcaaaagcttcaaactcgtgggaaaacgaattccagcagtttggatgg
aatgatgtgaaactcacccgagctggtttcagctctggaattggacatg-----------
----------------ctactcagatggcttgggctaagtcgaccaaacttggatgtgga
atgaagctctgtgatggagataagaaggttctcgtt------------
>fissidentatus-mkr-S78-2.29-mRNA-1_CAP
------------------------------------------------------------
------------------------------------------------------------
--------------------------------------------------------agaa
tgggcttcg----ccaactctctccagaatatgcttcgtctgtgcatcgctctttccgct
ctctccgcggctaagactccaattcccaa---tatgacctgg------------gattgc
aacatcgagaagagtgctcagagagttgatgacacttgtgtatttgcccattcgaagaac
agacagaacctcggagagaatctgtacacaatgtggtcatctaacaag---gtgtctttc
actggaatgggaacaaaagcttcgaattcgtgggagaacgaattccagcagtttggatgg
aatgatgtcaaactcacccgagctggcttcagctctggaatcggtcatg-----------
----------------ctactcagatggcttgggccaagtcgaccaaacttggatgtgga
atgaagctttgtgatggggacaag------------------------
>fissidentatus-mkr-S78-2.20-mRNA-1_CAP_1
------------------------------------------------------------
------------------------------------------------------------
----------------------------------------------ctcgctgctcacaa
taaactgagaagctccatctcttctggaagttacgtcgccaagggaaga--------aga
atgcccgcagctaagactccaattcccaa---tatgacctgg------------gattgc
aacatcgagaagagtgctcagaaagttgctgacacttgtgtctttgcccattcgaagaac
agacagaaccttggagagaatctgtacacaatgtggtcatctaacaag------------
------------------------------------------------------------
------------------------------------------------------------
------------------------atggcttgggccaagtcgaccaaacttggatgtgga
atgaagctttgtgatggggacaagaaggttctcgttgtgtgccagtac
>fissidentatus-mkr-S702-0.21-mRNA-1_CAP_1
------------------------------------------------------------
------------------------------------------------------------
----------------------------------------------ctcgatgttcacaa
taaacttcgatccacgatttcggccggaaattacgttgcaaaaggaaaa--------caa
atgcctgcatcaaagaatccgattgctaa---tatgacgtgg------------gactgt
gagatcgagaaaagtgcccaagccgtgtctgatacatgtgttatgaaacactcatctaac
agagacaacctcggcgaaaatctatacaaatcctggtcgacgaaaaag---------ttg
actggttggggcgaatgggctgctaacagctgggaaagtgaatttcaaaagtttggatgg
ccggatgtcaaattgacggaggaactatccactactggaatcctactcagtcaaatacac
aacaacaaagcaatatcacttcagatggcttgggcggattcaactaaaattggttgtggg
atgacgctttgtgatgatgataaagtgattctcattgcttgtcaatac
>fissidentatus-mkr-S702-0.21-mRNA-1_CAP_3
------------------------------------------------------------
------------------------------------------------------------
------------------------------------------------------------
------------------------------------------------------------
---------gcaaagaatccaatcgctaa---tatgacatgg------------gactgt
gagatcgagaaaagtgcccaagccgtttctgatacgtgtgttaacgaacactcatctaac
agaggtaaccttggagagaatctataccaagcctggtcgtcggcaaag---ttgactcta
actggatcgggtgaaaaggcttcaaactactgggaaaatgaattccaagagcatggatgg
cctggtgtcaaattgacgagggaaatattcgattctggaataggtcatg-----------
----------------ctactcagatggcttgggctgattctactaaaattggttgtgga
atgacgctttgtgatgatgaaaaagtgcttctcattgcttgtcaa---
>fissidentatus-mkr-S246-1.17-mRNA-1_CAP
------------------------------------------------------------
------------------------------------------------------------
----------------------------------------------ctggatgttcacaa
caaacttcgatcaacgatttcgtccggaaattacgttgcgaagggaaac--------aaa
atgcctgctgcaaagaatccaatcgctaa---tatgacctgg------------gactgt
gaaatcgagaaaagtgcccaagccgtttctgatacttgtgttaacgaacactcatctaac
agaggtaaccttggagagaatctataccaagcctggtcgtcgagaaag---ttgacttta
actggatcgggagaaaagtcttcaaactactgggagaatgaattccaagagcatggatgg
cctggtgtcaaattgacgagggaaatattcgattctggaatcggtcatg-----------
----------------ctactcagatggcttgggccgattctactaaaattggttgtgga
atgacgctttgtgatgatgataaagtgattctcatagcttgtcaatac
>fissidentatus-mkr-S702-0.21-mRNA-1_CAP_2
------------------------------------------------------------
------------------------------------------------------------
-------------------------------------------------gatgttcacaa
caaacttcaatccacaatttctgccggaaattacgtcgcaaagggaagg--------aaa
atgcatgcggcaaagaatccaatcgctaa---tatgacatgg------------gactgt
tcgattgagaaaagtgcccaggccgtagctgatacatgcgtgtttgcccattccaagaac
agagtcaatctaggagagaacctctacactaattggacttctggaaag---atgactttc
aatggaatgggcacatcttcttccaacgcatgggaaagcgaattccaacagttcggatgg
tctgatatcaagctgacaagggaagtattcaacagtggaatcggacatg-----------
----------------cgactcagatggcttgggctggttcaaccaaactcggctgtgga
atgaagctatgcgacaatgacaagaagatcatcgttgcatgccagtac
>fissidentatus-mkr-S122-1.10-mRNA-1_CAP
------------------------------------------------------------
------------------------------------------------------------
----------------------------------------------ctctccgctcacaa
taaactgcgtagttctatctcatcagggagttatgttgccaagggaaga--------aga
ttacctgctgccaggactcccataccgcc---aatgacatgg------------gattgc
tcaatcgagaaaagtgcgcaatcagtggcagatagatgtgtatttgctcactctggaatg
aaa---ggactgggggagaatctctacatgaagtggtcatcggccggg---atgtctttc
tctggaatgggagcttcagcatcgaaatcgtgggaagacgagttccagcaattcggtttg
aatggtgttagaatgacctcggctgttttcagctcgggagtgggccacg-----------
----------------cgacccagatggcgtgggcgaaatcgaccaagattggatgcgga
atgaagctgtgtgatgggaacaagaaggttatcgttgtttgtcaatat
>fissidentatus-mkr-S64-5.35-mRNA-1_CAP
------------------------------------------------------------
------------------------------------------------------------
----------------------------------------------ctcgatgtgcacaa
cactctgcgtgagacaatctcatcgggcaattttgttgccaagggcaag--------aaa
atgcccgcggctaagggaggaattcctga---tttgacctgg------------gactgc
ggaatcgagcagagtgcacagaaacactcgagtcaatgcaaattcgaacattccaggggc
ctgaacaatcttggagagaatctctacatggtgacatcaagtgccaag---atcacaatc
gatggacagggaagagcagcttccaattcatgggccaacgaattccaggagtacggctgg
ccagacatcaagttgactccagctgtgtacaatagcggaatcgggcatg-----------
----------------ccactcaaatggcatggcagaagaccacaaagattggatgtgga
atgactgtgtgtgatgggggaaagagtgttctggtcacttgtcagtac
>PS312-mkr-S1-2.93-mRNA-1_CAP
------------------------------------------------------------
------------------------------------------------------------
----------------------------------------------ctcgaagctcataa
taagcttcgaagtgacatctcttccggcaattatgtcgcaaagggaaag--------aaa
atgccggcagccaagagtccgatccccaa---tctggcgtgg------------gattgc
tccattgagcagagtgctcagaaagtggccgatacttgtgtattcgaacattcggagagt
------gattacggagagaatatctatgcttcgtggta---------------------c
gagtcagacggaaaggctgcttctcaaaattgggagaatgaattccaacagaatggatgg
agtgatgtgaacttcactgaagaattgttcaaatctggagtgggacatg-----------
----------------ctacgcagatggcttgggcttcgtcgacgaagattggatgtgga
atgaaattgtgtgatggggacaagcaggttatcgttgtatgccaatat
>PS312-mkr-S473-0.8-mRNA-1_CAP
ct----------------------------------------------------------
--------------------------------------------------------actc
tcagtcgtgcaccggaggcatccccgccgctgaggtgaccgccatcctctcttctcacaa
tgccctccgtcgttcgatctccgccggaacatacgttgccaagggaaag--------aag
atgccggccgctgtcacgcccattcctga---tctgacatgg------------gactgc
gacatcgcaaagagtgctcaggccgtatcgaacacttgcgtcttcgcccattccaccaac
agagtcaatctgggagagaacctctacaccatgtggagcagcaacaag---gtgtcgttc
actggacaaggcaaggctgcctctgacagctgggctaacgaattccagcagtatggatgg
gctgatgtcaagctgactgctgcagtgttcaacactgcagc---acacg-----------
----------------ctacgcagatggcatgggcgaaatcgacgaagatcgg-------
------------------------------------------------
>fissidentatus-mkr-S74-4.1-mRNA-1_CAP
------------------------------------------------------------
------------------------------------------------------------
---------------------------------ggtttccgccattctggctgcccacaa
caacctgcgacgtgcaatttccaatggctcgttcgtagcgaaaggcaag--------cgc
atgccggccgcggccacgcccattcccga---tctgacgtac------------gactgc
tcgattgagaagagcgctcaggcagttacaaacacttgcgtgttcgcccattcgacgaac
cgagtgaatctgggcgagaacctgtacgcgtactggagcagcgccaag---gtgacattc
gctggccaaggaaaggcggcctccgaaagctggtc-------------------------
------------------------------------------------------------
------------------------------------------------------------
------------------------------------------------
>PS312-mkr-S57-6.30-mRNA-1_CAP
ctcacgagggagaaggaaccctcccgaatagcctctcccagttccgaaagattaacgggc
catcattgcagtaatgctcttccgcgagtgcctagttctctgcgctctcaccgctgtcgc
ctggacccagtcctgcggcattccgcagtcagaagccgcagccttcctggctgtgcacaa
caagcttcgagcgtccatttcggcaggcacctatgtagccaagggcaag--------aag
atgccggcagcgaagaccccgattaaacc---tatgacctgg------------gactgc
aacatcgagaaaagcgctcaagccgtcgcgaacacttgcgtattcgcccattccaataac
aggaacaatctgggagagaatctgtacacgatgtggagctcgaacaag---gtctctttc
accggcatgggcacgaaagcctctcaatcatggga-------------------------
------------------------------------------------------------
------------------------------------------------------------
------------------------------------------------
>PS312-mkr-S218-1.53-mRNA-1_CAP
------------------------------------------------------------
------------------------------------------------------------
----------------------------------------tccatcctggctctgcacaa
caagctgcgcacagatatttcggaaggaaaattcgtcgccaagggcaag--------aaa
atgcccgcgtcaaagaagaagattgcaaa---cttgtcatgg------------gactgc
cagctggagaaggctgctgcggcggccgccgccggctgcaagatcgcgcccaacatgagc
aag---------ggagcgaacgtgtacttccacaacggcacctccgtgctcaccacgacc
tcgggccagatcgcgaccgcagccggcatttgggcgggcgagttcaccaagtacggctgg
cccacggtcaactacacgtcggctgtggcgaagctgggcgtgtccgatg-----------
----------------ccacgcagatggcctgggccaagacgagaaaggtgggatgcggc
gcagctctttgcaattcgaagaagtctgcgctcgtcgtgtgc------
>fissidentatus-mkr-S107-0.22-mRNA-1_CAP
------------------------------------------------------------
------------------------------------------------------------
----------------------------------------------ttggctgcccacaa
caacctgcgttcgctcatttctagtggaaaattcatggtgaagggcaag--------gcc
atgccggcggcaacaaagccaatccccaa---tctgaagtgg------------gattgc
aaacttgagaaagcggcgcaagcagtagcaaacacttgcaaggtcgccgctccaacgaag
aag---accattggacagaacgtttacctcgccaactcgacaaccacattcacgacagtc
aacgggcagttttcgactgccgcctctgcttggagcggagaattcgccaagttcggatgg
cccacagtcaactacacctcagccgtcgccaaactgggcgtatcagaag-----------
----------------cgactcagatggtatggtcgggtacgaagtcgattggttgcggc
gtcgctctctgttctggaaagaagtccgccttagtgatctgtcgctac
