# Supplementary material for: Conserved nuclear hormone receptors controlling a novel plastic trait target fast-evolving genes expressed in a single cell
Source: PLoS Genet. 2020 Apr 13;16(4):e1008687. doi: 10.1371/journal.pgen.1008687 (PMC7179942; doi:10.1371/journal.pgen.1008687)
Supplement: S2 Data — (ZIP) [file pgen.1008687.s008.zip › SData2/chitinases_Ppa_Cel/alignment.fas]

>UMA-S296-5.61-mRNA-1/832-1177
-----------------FGEDFEDEASRLTHVIFAFFH---TSPNGTVSL-----------KDGQARARLTQ
LKQVA-ARHSHLKLLYAIGGW--ENSEYFS-LLAADEMRREVLIRSIAAALEEYGMDGVDIDWEYP---VTG
GSQEGDPVDRNNYVDLLRELRLKLDELQREKGRRERYLISFAGAAGQWV--LKPGFDLINLMRHADFVNVMS
YDYFGAWK-SKWGAFTGPPAPLH---FASP-KGSSGKMNVHATIKYYACQLKSSDKINMGIPFYGRFWKRVS
EPMD-GGDEMWRKAEPLEDNEFKG-GHVEWRYLE-STFPTAQRKFHTVAKTPYLWLAE--NRTFVGYEDPES
IGHKMEYGLSNELGGVMIWAIDQDD----------DSDTLLRSVVD
>WBGene00011757/34-386
RVGYITS--------WGKHPFRDDQAEKLTHLVFAFFV---VDSDGSVKL-----------EGDAAKARLEH
VKEVA-SRHPDLKLLYAVGGW--ENSQYFS-VLTADHSRRSILISNFVKVIKEYGFDGVDIDWEYP---VTG
GAVEGTPADRRNYVNLMRELRNELRDLESETGK--SYLISFAGAAGHWV--LKPGYDLQQLMKYCDFVNVMS
YDYFGAWA-SKWGAYTGPPAPLQ---FAMP-KKFSGRMNVHATMKDYSCQIKATDKINMGVPFYGRFWKNVG
DAVD-STDDMWRTATATNSTKFEG-GDVQWRDLH-EKFDTTKTKFHSGSKTPFIWLSE--QKTFVGYENAES
LKHKVDYIVENNIGGVMIWAIDFDD----------DQGTLLNSAAA
>UMS-S60-16.58-mRNA-1/1-137
------------------------------------------------------------------------
------------------------------------------------------------------------
------------------------------------------------------------------------
-------------------------------------MNADFTMKFYACRSKKPSQLNMGVPFYGRYWENVG
GAIN-STDEMWRTADAVGG-KFQG-GYVAWKDIG-SSWDLSSARLHDKSRAPYIWSAG--VRKFLGFENQES
LREKAKYAIEKNLGGLMIWAIDQDD----------EADSLLSVVSS
>WBGene00017233/1481-1841
IVGYYTG--------WGDREITENQLKKLTHVIFAFVA---MYEDGSVKFGAVSEDDSGPQAAKKAERRFLN
MKKKARAANSGVRVLFAVGGW--DNSQYFS-SVAADSGKRKKFVDSIASFVEDQKIDGVDLDWEYP---DSN
G------KDAKNHVQLIKEIREKFSEMAKKKKRKDPYVITLASAAGEWN--LRKGYDLKGILKYADFINVMT
YDYYGAWE-SKWGAYTGTPAPLY---FGSL-KGFSGKLNADFSMKFYACKTEKPSQLNMGVPFYGRYWKNVL
GPID-KSDNMWRTAAPQNG-KYEG-GYVGWRNLAKEGWNKGSASWHEKTKTPYIMNNG--AKKFLGFENERS
LKEKMKYATDRNLGGLMIWALDLDD----------DADTLLNLVSS
>WBGene00020141/992-1352
IVGYYTG--------WGEREITENQLKKLTHVIFAFVA---MYADGSVKFGPVSADDPGPQAGKKAERRFVD
MKKKARAVNSGVRVLFAVGGW--DNSQYFS-SVAADSGKRRNFVDSVASFIEHHKIDGVDLDWEYP---EMK
G------GDKQNHVTLIRELRERFNGMASRNNRKDPYLITLASAAGEWN--LREGYDLKGILNYADFINVMT
YDYYGAWE-SKWGAYTGTPAPLY---FGSL-KGFSGKLNADFSMKFYACNTKKPSQLTMGVPFYGRYWKNVL
EPID-ASDNMWRTAAPQNG-KYEG-GYVGWRNLEKEGWNKGSATWHKKTKTPYIMNNG--ARMFLGFENERS
LKEKMDYATNRNLGGLMIWALDLDD----------DADTLLNLVSS
>UMA-S60-16.12-mRNA-1/861-1083
NDGIYYG--------TNPKEVSIEQLRKLTHAIFAFIA---TSSDGSVDFGVVSEDDSSPDAAALARQRFFD
LKTKARRASAGVRVLFAVGGW--DNSQHFS-SIASDEGKRRRFIDSCADFLKNTGVDGVDVDWEYP---VTG
GAHEGVPADKENYVRLLRELRERLDRLQRDIGRKERYIISLASAAGEWT--IRPGYDLKGILEYADFINVMT
YDYYGAWG-SKWGAYTGPPAPLY---YGQP------------------------------------------
------------------------------------------------------------------------
----------------------------------------------
>WBGene00007469/112-440
IVGYFAE--------FENTALTRKQLQMLTHIIYLFA----IPKNGNMTF-----------GGERSRRKFEE
MKNEARKANSTLKVMISIGGQ--SNSRSFS-RLVSNETSRNVFVNSIVSFVQKYDIDGIEIFWTWP---KY-
-------EDANNYLIFIQELRYAFIELQKKLNRKEDYVISIIVNCY-----DNQLSNLMGFSKFVDFFNIYS
IHYQ--------SRQVGPSSPLY---GGGS-------RNIDETMKYYICRTGQPSKFNMMVLFHGTFWKGAE
LPLRNDSDDIFKDQ-----NSAKGGFAVRWRELLQQKWDMSNIKFHNLTKTSYMWIPG--SSLFLTLEDEQS
LRVKNRYVADHNIGGITMWTIDQDD----------GDHTLLKVVSS
>WBGene00007471/114-443
IVGYFAE--------FENSPLSKKQLQMLTHIIYLFA----IPKNGSLTF-----------RDESSRRKFVA
MKNEARKESSTLKVMISIGGQ--YSSGEFS-GLVSKETSRNLFTNSIVSFVQNYDIDGVDIFWTWP---KY-
-------SDENNYLMFIRELRYAFTELQKKLNRKETFVISLVISRN-----VNHLSNLVEFSNFVDFLNIYL
FNSF--------LNQIGPDSPLY---GGGS-------RIVDENMKYYICKSGQPSKFNIIVSFHATYWNGAE
LPLRDDSDDIWKDN-----NSGRLPIALPRRQLRQYNWNLTDIKFHNLTKTSYIWIPG-PPTRFMTLEEERS
LREKNRYVADHNIGGITMWTIDQDD----------DDHTLLKVVSS
>WBGene00014162/114-443
IVGYFAE--------FENTALTRKQLRMLTHIVFLFA----FPKNGTITF-----------GGESSSQKFEE
MRRNVRKASSTLKVMISIGGQ--YNSGEFS-GLVSNETSRNLFVNSIATFVRDYDIDGVDIFWTWP---KH-
-------SDENNYLMFIRELRYAFTELQKKLNRKETFVISLVISRN-----VNHLSKLVEFSNFVDFINIYS
FNSY--------LYQVGPDSPLY---GGGS-------RNVDEIMKYYICKTGQPSKFNIIVSFHATYWEGAE
LPLRDDSDDIFKDQ-----NSAKGGFAVRWRELLQQKWDMSNIKFHNLTKTSYMWIPG-PPTRFMTLEDEKS
LREKNRYVADHNIGGITMWTIDQDD----------GDHTLLKVVSS
>WBGene00007470/113-442
IVGYFAE--------FENAGLSRKQLHMLTHIIYLFA----RPTNGVITL-----------DGEQTRRKFEE
MKSKAREASSTLKVMISVGGH--DYYKEYS-RLVSNETSRNVFVKSIVSFFKKNDIDGIEIFWTRP---KY-
-------EDIKSYSSFIQELRSAFTELQKRWNRKNEYIISLIVPKE-----KHWSFDLKDFSKFVDFFNIYS
TQFR--------EKQVGPDSPLY---GGEG-------RNIDETMKYYICKTGQPSKFNIMVSFHGTFWEGAE
LPLRDYSDDIWKEK-----NVARGPFAVRWRHLRQRNWNLTDIKFHNLTKTSYIWIPG-PPTWFLTLEDEKS
LREKNRYVADHNIGGITMWTIDQDD----------DDHTLLKVVSS
>WBGene00007467/101-430
IVGYFAE--------FENSGLTRRHLQMVTHIIYLFA----RPTNGVMTL-----------DGERTRRKFQE
MRSKAREVSSTVKVMISVGGH--DHSGAFS-AIMSNEASRSVFIKSIVSFVKNEDIDGIEIFWMWP---KH-
-------RDVNNYSIFIQDLRNEFTELQKRTNRKNEYIISLLVPKK-----SYWSFDFEDFLKFVDFFNIYS
TQFR--------EKQVGPDSPLY---GGEG-------RNIDETMKYYTCKTGQPSKFNIFVSFHGTFWKDAE
LPLRNDFDDIFKDK-----NLTKGAFAVRWRELLQQKWNLEDIKFHNLTKTSYIWIPG-PPTWFMTLEDKRS
LREKTKYVADYNIGGITMWTIDQDD----------DDHTLLKVVSS
>WBGene00007472/128-465
IVGYYTD--------WEPRKISAKQLQKLTHLIFTNVP---MNSSGHVFF-----------ENLAQRRRFLE
INRKA--QLMNVKVMFSIGGH--KNAEHYS-TVVADSTKRSVFIDSIVSFIKSNNASGVDLFWEWP---NI-
-------SEMNDFITTIKELRKKLAALTKAQPKGTRYLLSIIVPSSPSD--LEYYLRMDGLLHYVDFLNVLT
YGYYAPWS-GVNGKFVGPNAPLY---GGNR-------ENVDETMQYLICKTRTPSKLNMALSFYGRYWENVN
DNVP---DEMFKEADLING-KAQG-MFVAWKNLAGRGWDKSEALWHEETQIPYIWNSE--ERKFFVFENERS
LQAKMDYAADHNIGGVYIWALGADD----------NNDTLLNVVSS
>WBGene00007473/50-378
IIGYVSS--------DEGSEITIKQLEKLTHVIFAFIL---VHKDGTIKF-----------KYG-TKDGFFD
MKRKSMELNRGLKVMVSIGGY--ESSPLFS-DVLVK--KKKKLIASIALLVKKFDLDGVDIFWNWP---SI-
-------TDQSNYLIFIRELRKKLTNLKDENGRSNEYVISVIAPSSSSH--SEYPYKWTEILENVDFINVIT
FEYF------YEANKIGPHSPLY---GGSF-------GNVDDTLKYLICRTRTPNKLNMVVSFNGIYWGNTT
LPFD---KGVWIPD-----DSAQGPYSYGWKQFASHGFDQNDFEWNEETRTPYIWKAD--TQQFLTFENEKS
LTEKMNYAVAHNIGGVAMYTIDDDD----------EENTLLNVVVT
>WBGene00016665/14-355
IIGYYIQ--------KESSEISTVGLSRLTHAVFGSLR---VQLNGTFEI-----------GNAFSKRKFKN
WQRAVKNSSSNVKSMISIGRW--DSVTQLS-SVLLNVKSRRMFIESIVDFLKEHQLDGIDLFWRWV---PL-
-------AVQSEFCLFLEEVKIEFLN------QEKQYILSITAPPVGIEN-YEDGYDIEEIIERVDFVNVYS
MNYAAPWS-NQWGTPTGPSAPLY---GGLD---ARRKFSVDYTMKYYIRYTRKPEKFNLIIPFYVRHWRNVE
NAIK-PGIEVFRNVTLQNN-GAIGEVYMSRWTAESDGIELSNPSWDDTTKTLYIWKPE--TKTFITFETEKS
IEAKANYVKSMNLGGVWIWLMENDD----------QDNSMIEAVSG
>WBGene00010945/82-423
IVGYFSE--------IESTEISKSQIDKLTHAVFAFVR---IKYDGTLQF-----------DNSKADLRFSI
LKD--KTRGSNVEMMVSIGGGY-ENAHYFA-SALSDSQKKKNFIDSILAFLVEHRIDGVDFFWQWP---TV-
-------QDTFNYVTFIRELRQKLDE-----NKRKHFLISMTVPAAGVDN-WELGFDLEELQNHVDFFNVYS
MDYAGPWP-NQWGVPTGPSSPMF---YNIG---ARKNFYVDWTMKHYTCKLKQPSMLNMVIPFSARIWNNVQ
EAID-NRTEVFRNAELKNN-MAEGRTQISRWTAEHEGLELSPSSWDNLTMTPYILDLK--AKTFLTFEDKRS
IKIKTDYAKKMDLGGVWLWSVDMDD----------RLNSLLSDVFS
>WBGene00011159/78-419
IVGYYSE--------YDSTDISKNQLAKLTHAVFAFVD---IKYDGTLQF-----------KNLITEQKFFS
LKSKARSLHSNLKLMFSIGGD--ENSFDFS-SALANTQMKSTLITSIIAFIHSHMIDGVDLHWKWP---TS-
-------RDKSNYATLIREIREKVDE------LDAKIIISITIPPVGVSD-WESGFDLDAIQKHVDFINVHS
MDYAKPLP-NQWGTPTGPSASMN---FNIG---LRQHYNVDWTMKHYTCELKKPSMINLVIPFYVRMWKNVQ
KAID-NRTEVFRNVELKDN-EVEGRSQLSRYTVEHEDMELSPESWDNATQTPYVLDLK--TRTFFTYENEKS
IKVKLDYVNKMDLGGVWIWSVDMDD----------RLNTLLSFVFP
>WBGene00011157/77-416
IIGYYSE--------NETTDITKRQLSQLTHAIFAFIK---LQPDGTLQF-----------QSGSAKQRFLI
LKTNA--ESSTLKVMISIGGM--DINSDFS-LVISDEKKRRSLIESIVSFLTEHQIDGVDIFWKWS---SS-
-------RDKFNFSVFMRDLREKLDK------QLKSYIVSILLPPAGVDI-WEMGYDLDEIIDHIDFMNVYS
MDYSGPWD-NKWGTPTGPSAPMN---YNIG---PRKHFTVDWTMKYYACKTRQPNKFNIVIPFYARIWRSVG
EAIT-LKTEVFRNAKLING-KADGDPYISRLSVKQKGIELFPYSWDNATKSSYIWKPK--EKTFLTFENERS
IEKKLQYVNEMNLGGVWIWSVDMDD----------RINTLLDAVSS
>WBGene00011158/88-424
IVGYYYR--------NGNDSIMMGQLAKLTHAVFAFLE---LHPDGTIHF-----------ESRKAKESFLY
LRKLASILKFDAKIMFSIGGP--ANTQFFS-PIIQNEEMKRKFIDSIIYFLKQYKLDGVDLFWKWS---SS-
-------GDKFTYSSFLQELKHKLRS------HRQNYIISIVLPPAGVDT-WELGYDLEEIMEHVDFMNVYS
MDYSGPWD-NQWGTPTGPSAPLA---FNIG---PRKNFNVDWTMKYYSCKTQQPGKFNMVIPFYARYWNNVQ
EAVD-PRTEVFRNAEIRNN-RADGVPYMDRSSADYKM-----ASWDNLTSTPYIWKPD--ERRFFTFENQKS
IAIKTRYAIDMNLGGVWIWSVDMGD----------HGNVLLSAVAS
>WBGene00011161/71-413
VVGYYSE--------WEGTEITRSQLGKLTHAVFAFIH---MDSEGKLQF-----------KTN-QKERFEK
LKTAVKNANSDTKVMISIGGD--HNSENFG-SVLSDSEKKSMFIDSIARFIRQHKIHGVDIYWKWLGN-SE-
-------TEHHDFPSFLKDLKEKLKT------VRDDSIISIVAPQAKMDR-RHDGYKFDDFMEYIDFVNVFS
MDYYGPWP-NQWGTPTGPSAPLY---GGIG---VKKHFNVDSTMKYYTCMTEDPSKFNMVIPFYVRLWKNVK
EPIS-SGTEVFRRADLKNG-AAVGNSYMSRWTVDHEGWELTPALWDDVTKTPYVWNQE--TGNFLTFENKKS
IEAKLAYAIEHNLGGVWIHLVDKDN----------ENEELLRAVAS
>WBGene00020407/56-387
IVGFYAD--------WERTDITSHQVAKLTHAVFAYVQ---MKFDGSLGF-----------KNDAARIRFSN
LRDKVRNEDSNVKMMISIGGF--ENSQHFY-PVLSNVEMKKAFLNSISSFLAYHELHGVDIFWKWP---SP-
-------EDKAHYSRFLADLRQHL---------GYEFIISVAVPQAEVSN-LELGYDLRTISSHVDFFNVHS
MDYYGPWP-NEWGKPTGPISPLY----------GPTRHNVDWTLRYYAEKTGEPGKLNMVIPFFVRLWKNVP
EPVE-PGRQVFRDVELVDN-KPQGEAYMSRWSAQHEELDLSPADWDEETRSSYTWNPD--TRNFVTFETDKS
IQEKMKYVKEKNLGGVWIWHVDANE-------------KLLDSVRF
>WBGene00010799/95-432
IIGYYSG--------TSDSEITINQVSKLTHAIFAFVQ---LTFDGTLVF-----------RN---KNRFMA
LRNIAKTENSTVKFMFSIGGP--GHSQNFS-PVVRNQEKKRRFIKSIFSFLEEHKLDGVDIFWKWP---HL-
-------ADKHAYSQFLLELNEILKT------R-KDYILSILVPPQGIG--FASGFKMNEIVENVDFINIFA
MDYYGPWA-SGWGNPTGPISPIY---GGSE---RREQWNVDNTAAIYSCETMRSSKFNIVIPFFARLWNNVG
KPIDFPGKEVYRNVTLIDG-KAVGEVYMPRRSALQKGYNLSSYNYDDLSETAFIYNST--TKEYLTFEVKRS
IAAKLDYVQNMNLGGVWIWQMDMDD----------ESDKLLDTVVF
>WBGene00011166/83-425
VIGYFSE--------SHTSEITINHISKLTHAVFAFVI---MKSDGTVMF-----------RDKLAQERFLK
IRDIANQASPKLKMLISIGGP--ANSDNFL-PVISSPDRKKIFINSIVSFLKKYDIDGVDLFWKWP---RL-
-------EDKYYYSRFISMLKERFQM------EEKNYILSIIIPPCGFGG-WNNKFDIENIVAVADFINIYS
MDYYGPWK-NPYGNPTGPISPIY---NGAQ---GREAYNVHSSALTYSCKVKQSKKFNIVIPFFARLWKNVE
KPIQHPGREVYRNVHLVHG-SAVGESFMSRKSVLEKGYKLNSYSYDELSRSAFIYNST--TKEYLTFETEKS
IEAKVNYVKDRALAGVWIWFVDLDD----------EENSLINAVNF
>WBGene00011170/45-150
IIGYYFA--------TQTSVITSDQVSNLTHAVFAFVN---ITSDGQLQI-----------DGDLAKNRFTN
LIEIAKQQTPQVKVMISIGGN--DNSNNFK-PVLSSPDRKKLFINSTVSFLQTYDIDGV-------------
------------------------------------------------------------------------
------------------------------------------------------------------------
------------------------------------------------------------------------
----------------------------------------------
>WBGene00011162/93-438
IIGYYFA--------TQTSVITRDQVSKLTHAVFAFVN---MTSDGHLQI-----------DGDLAKNRFTN
LIEIAKQQTPQVKVMISIGGN--DNSNNFK-PGLSSPDRKKLFINSTVSFLQTYDIDGVDLYWKWP---GK-
-------TSKDIYSQFINDLRYSLQR------QKRNYIMSIVLPPPDMGANYEAGIDIENIFDNVDFLNIFT
MGYFGPWQ-NDAGMITGAASQLFNGVNGVP---GRKTYNIHHSTERYVCKTGQSDKYNIAIPFYTMLWKHVK
GPVNPPNIEIYRNATF-QG-GVVGETSMSRKLVQEEGYDFSNPTYNPEIRAAFKYNAT--TETFLTFETNDT
IAAKIDYVKDRILGGVWIWAVDMDD----------DSNNLLNLVKF
>WBGene00011164/111-456
IIGYYFA--------TQTSVITRDQVSKLTHAVFAFVN---MTSDGHLQI-----------DGDLAKNRFTN
LIEIAKQQTPQVKVMISIGGN--DNSNNFK-PVLSSPDRKKLFINSTVSFLQTYDIDGVDLYWKWP---GK-
-------TSKDIYSQFINDLRYSLQR------QKRNYIMSIVLPPPDMGANYEAGIDIENIFDNVDFLNIFT
MGYFGPWQ-NDAGMITGAASQLFNGVNGVP---GRKTYNIHHSTERYVCKTGQSDKYNIAIPFYTMLWKHVK
GPVNPPNIEIYRNATF-QG-GVVGETSMSRKLVQEEGYDFSNPTYNPEIRAAFKYNAT--TETFLTFETNDT
IAAKIDYVKDRILGGVWIWAVDMDD----------DSNNLLNLVKF
>WBGene00011163/13-355
VVGYFSS--------NQNSTITEDQVSKLTHAVFAFVN---MTQGGNLNI--------------INRQRFLS
LTKIAKQQTPPVKVMISIGGD--DNSNNFY-KVLNSPNRRKVFLNATTSFLQIYGIDGIDLFWKWP---GG-
-------ASKTLYTKFISDLRHNLQQ------KNKNYILSIVLPPPDLEGNYEAGINITSIVNNVDFLNIFT
MGYFGPWP-NPKGMITGATSQLFYGVNGVL---GRRNYNIHHSVQSYVCKTDQSNKYNIAIPFYTMLWKHVQ
GPINPPNIEIYRNATF-NG-TVFGEANMSRKLVQQEGYDLSHPTFNSEIRAAFKYNAT--TETFLTFETNDT
IAAKIDYVKDRILGGVWIWGVDMDD----------NSNSLLSLVKF
>WBGene00011846/103-443
VVGYYSR--------SETSKITSVQVSKLTHAVFAFVY---MNSDGTLKF-----------EKQDEEDRFMQ
LKDIVNMGTSPVKIMISIGGK--ENSQNFS-PVIESEYRRQIFINSILTFLKENDLDGIDLFWEWP---CS-
-------TYKSVYLHFICELKQQLQT------KDKDYILSIVVPPPEVGG-WIDGFDMNNIVQIVDFINVFS
LDYYGPTQ-NDFGKITGPTAPMF---NGVP---GRETFNVDHTSKVLSCETMQSNKFNIAIPFYTTLWENVQ
GPID--KIEIFRNVNKVHG-KIVGQSHMSRMIVQQKGFVLTPYSFDNATRNAFIYNSS--TKIYLTFETDQS
IVAKIEYVSEHLLGGICIWTVDKDD----------EGNSQLNAISF
>WBGene00011167/75-417
IIGYYSG--------SGTSNITSTQLSNLTHTVFAFVY---MTPDGTLLF-----------NNQIEKNRFLK
LKEVVRNGNSKIKLMFSIGGK--DNSKYFS-SVIPSEERIQTFIESILEFLEAYDLDGVDLFWKWP---EE-
-------EYRDAYFAFINQLRKTFEA------KKKYYILSIVIPPPTLDG-WGKK-RLNKIIESVDFINAYS
TDYYTPLADNLSDDIAGPSAPIY---FGAQ---GKSERNVHHTARNYSCLTKQASKFNIVIPFYATLWENVY
ETVLDSKRGVYRHVAPFYG-RTVGKTYLSRLAVKQEGFQVESYSYDPAPRAAFSYNRT--IGIYLTFETKES
IRAKIDYVKDRILGGVWIFSVDMDD----------ETNSQLKAVSF
>WBGene00044807/70-284
VIGYYAG--------TEKSQITIEEVSELTHAVFAFVY---MATDGTLMF-----------SNQAQRNRFLK
LKELTKNENSTVKMMFSIGGK--DNSQNFS-PVTASPDRKKSFINAILELLEKYDLDGVDLFWRWP---KS-
-------DDKDEYAVFLRELKKQLKA------RRKDYILSVVVAPLDINR-WDSKFDIKKIIKHADFISIYG
L----------AKNTTDSESPMF---ASAW---GAASSSMLEGIQQLTCS-------NIL------------
---------------------------LTRSL----------------------------------------
----------------------------------------------
>WBGene00007466/43-356
VVAYSAK--------F----LSNHQLKKLTHFIFTSIS---IFPNGTIKW-----------PNC---ENFES
YARKAKMDNPNLKIMVEINGK-------FF-SVLAEDEKKNSFIKSISSFVVDHKFDGVDIFWSWP------
-------EDEDTFHLFIKEFREKLE---------KHMIISIAIPRLAQQ--LE-GFNLKLLMNHIDFLNVLS
INYYEPLP-GN-GANIGPISPLY---GGQR-------GNVDGTLKYLTCITKRPSILNMGVTFTGIFWNGVK
DGLN-EQDDIWKVAQNENG---PGKS-IGWRKFI-KDRRNTIPQWHDSSKSSYAWDPK--SKIFLAFENEKS
LSEKVIYVRNKNIGGLVIWNVDQDD----------NDNSLLNALTS
>WBGene00011847/66-333
---------------LNKQGVTFVKVSYITYAVFAFAQ---LNTNGSLQF-----------ESAISKQKFLN
LNRKSKHINNNVNRILSIGGT--NYSEKLS-IMLQDLKKTRRFIMSIIRFLKDNELDGVELLWNRN------
-------TEETLYCELLQHLKMGLEK------QEKQYSISLRVPQTGIGK-WHIGCELED-QENADSINLIS
MAEY-------ENQLFGSGGVIR----------ISEAFNTAWEMKYHACNSNQSSKFNLVIPT---------
------------------------------------------IEQTEQIDMQYVWNPE--KKEIQRFNSSTK
----TEYTK-LQMGGVSIWSRDMDY----------HNNIQLDSYFF
>WBGene00011848/81-371
IIPTVPL--------LTDSSGSEKPPDKVTFVLFAADR---IGFDGSVEV-------------DHSSRTFSK
LKEKSKIESSHFKKLLSIGGR--SNTQFLP-LVIADPRRKRRFFKSIISILEEYQLDGVDLLWKWA---KN-
-------SNTKKCSRFLCELKQKLKE------RKKNYVLSVQILPDEPSS-WELFNPANG-----SPLNI--
---------QVEDCNTGPDTEVVSELESTE--NNSKKLTVDI---FKFCYITSDGNLQFEDEIAMKLFLKLK
EQAR------------------------------SENLKLELFKIDGRTNT-FLF-----SSVILAHDKKRK
INSVISFLKEYRLGNSLIW---KST----------RSSFRVEYFRF
>UMM-S112-35.90-mRNA-1/21-363
VVACYTE--------YHHPSTASIPSGLCTHYQLIGQT---VDWLGNFVP-----------PNETVTDEFLE
IRNREKDESKKPVLLLCVTGA----NPHWS-RLVSFDNNMRKFATNAAKFLKESGLQGLDLDWEFPYW-SSD
----GVIWDYEGFARLLEILHETFAP------Q--GLLLTAAVSGPPTI--TRVSYNVAALNNFADLVFVMN
YDFH-VWTP--SAPFVGFNAPLH---AMPSERSELREMNSEASMRAYVKLGLDRKKAIFGMPVYNLAFVLAN
GKFHIPYAFADDITYDYTS-------HNLVCNLTSKGWN---RVWNKYAASSYLYHEE--QKLWISEETEDS
VRAKAGYAREQAFGGIMIFSLGTDDVSGDCGN---EVFPLTNLAAR
>WBGene00021252/19-355
PVACYYI--------LNQPDISKVPKNLCTHIILINSA---VSEDGRLQGF------------EQDLEHFSE
L------FDGKIELFVSITSS----NPSFS-FLTSNTTLMHNFSSTVTQVLQKYRLNGVDIDWEFPVW-SRD
----AQKSDKAHFATFLRILKSHLKP------A--DLKLSVAVSGPPTI--SRKAYDVDALKMYADMVQIMN
YDFH-VFN-RYSNPFVGFNAPLH---PMRAEISVLGEMNAEASMKTWYDLGLPRNISFFGIPTYARAFQLLT
HYLHKPYSPAIRARPEITN-------LPDVCIFAQSGYYT--TVWNHHAQAPYLYGDD---GIWVSYENQQS
ILAKMAFARKLQVGGVMVFSIGSDDVTGKCGH---GPYPLLTKISK
>UMM-S13-51.8-mRNA-1/6-337
IHACYYTNWAIYRPEPYKFTPDKVPLGLCTHIFYAFAAVNVATFEARLTD----------DWSDVGLHNMEG
I-NNLRKKQPGLKTILSFGGWTESQSGIYAQRLASDPAKRATFVRTAWKLANKHGFDGVDLDWEYP---GA-
-------GDRANFVAIIKELKAASGG------K----LVTAAVTPNKEK--IEVGYDVAAIEPNLDLLLVMT
YDFHGGWE-----QTIGHVAAYS---EATT------------AMDYWASKGFPKSKLVMGIAAYGRGWQANT
CVKGGSTTGLAPAG-PFTR-EAGIASYFELLKFG--------GTSMDTPEGPYLETTINGAKVCYGYDDRNA
VLKKMSFIKDRGFAGAFTWTIDFDA----------IDFTVHKAIVE
>UMM-S283-11.38-mRNA-1/40-370
IHGCYFTNWAVYRPEPAKFTPEKIPVGLCTHIFYAFAAVNIATYEAKLTD----------SWSDIDLKSMSG
V-QSLKKKQPGLKTLLSFGGWTESASGIYA-KVASDPVKRSKFVKSAWVLANSNGFDGIDLDWEYP---DA-
-------ANKANFVSLIKELKSQSGG------K----LLTAAVSAGAAT--INAGYDVPSFEKYVDYLTVMS
YDFHFGSE-----PKIAHQGAYS---ETIA------------AMNIWNQKGMPKNKLLMGIGAYGRGWNAQT
CALGAAGNGAIAAQ-AITK-EDGYAAYFEIANMG--------GKTISTPEGAFLEATVNGQKVCIGFDDRNS
IFKKTDFIKKNGFAGAFTWTIDFDG----------PGFPLHNAIKD
>UMM-S283-11.45-mRNA-1/535-865
IHGCYFTNWAVYRPEPAKFTPEKIPVGLCTHIFYAFAAVNIATYEAKLTD----------SWSDIDLKSMSG
V-QSLKKKQPGLKTLLSFGGWTESASGIYA-KVASDPVKRSKFVKSAWALANSNGFDGIDLDWEYP---DA-
-------ANKANFVSLIKELKSQSGG------K----LLTAAVSAGAAT--INAGYDVPSFEKYVDYLTVMS
YDFHFGSE-----PKIAHQGAYS---ETIV------------AMNIWNQKGMPKNKLLMGIGAYGRGWNAQT
CALGAAGNGAIAAQ-AITK-EDGYAAYFEIANMG--------GKTISTPEGAFLEATVNGQKVCIGFDDRNS
IFKKTDFIKKNGFAGAFTWTIDFDG----------PGFPLHNAIKD
>UMM-S60-30.0-mRNA-1/302-624
IHGCYITNWA--------FTPDRVPVGLCTHIFYAFAALNVASFEARMTD----------EWSDIGLGNFAK
T-HALKKTNPGMKALLSFGGWTESLSGIYN-TMAADPAKRAKFIASAWKLANDNGFDGIDMDWEYP---GV-
-------ADRATFVSLIKELKAASGG------K----LVTAAVSAGIEK--IDAGYDVPAFEPYIDLLTVMT
YDFHGSWE-----NVVGHHAPYS---ETTA------------AMAHWNAIGMPKSKLLMGIGAYGRGWIANP
CAPGTVSTGIAPAQ-RITQ-EAGIAAFFELVTMN--------GQTLQFPDGPFLQATLNGQNACIGYDDRAA
ILRKMAFVKNEGYAGAFSWTVDFDD----------SFFTVHNAIKD
>UMM-S2838-8.70-mRNA-1/7-337
VHACHYANWGVYTDEPYKFKSDKIPLHLCTHIFYTFAAVNLTTFETSLSD----------VNSDIDLGSIEG
I-NELKEKQPELKTILSFGGYITSQHGTFS-KLAADPGNRAKFAKSAWNLVNRYGFDGMNLDWEFP---ER-
-------TDRSNYVTLLKDLKETSNG------K----LLTASVSSESKK--IDTVYDAEEMKLYLDLLLVMT
YDFNGSWS-----KNIGHFAAYD---IATA------------GMDYWANNGFPKHKLIMGIDAYARGWRAHQ
CVIGYHAIGASPKM-PFTK-EIGYASLFELKRME--------GESIETPEGPFYEVEIDGENVCYGFENKES
ILRKMSFVKRRGFGGAFTWKIDNDD----------EHFTVHRAVLE
>UMM-S2840-55.51-mRNA-1/111-434
VQGCYIANWAVYNAPLHKFTPAKIPIGLCTHIFYAFAAVNVTTFEATSSD----------NNADVTLGNFDA
L-NNLKKQQSGLKTILSFGGWGESQTGIYS-VLASDPAKIATFVKSAWAMADEYGFDGIDVDWEYP---EA-
-------NDRFNYIHLLKMSRCSSGG------K----LLTAAVPGSDNL----IGYNTLEMDEYLDLFNIMT
YDFYGDDD-----PEVQHHAAYS---ETIH------------SLQLWNLRGASKSKLLMGIPAYGVGWTADV
CALGAPASG--PAD-PYND-E---AAYYDLVAMT--------GQVIDTPEGPLRQTTIKGKKKCYGFDNPEC
VSKKMAFITSQGYAGAFTWSVDMDD----------AAFDIHYAIKQ
>UMM-S2840-99.51-mRNA-1/381-711
INGCYLANWAIYRPEPYKFTPHNIPIGLCTHIFYAFAAVNVTTFQATSSD----------DYADITLKNFDA
L-NKLKKQQPGLTTMLSFGGWTESQTGIYS-VIAADPVKRSTFVQSAWAMAAQYGFDGIDLDWEYP---GA-
-------PDRYNYIDLLKDLKSGSVG------K----MLTAAVPAKHED---MIGYNVYEMNDYLDYFNVMT
YDLYGADE-----TEVQHHASYS---GIVN------------TLQLWKIRGADRSKLLMGIPAYGVGWIADR
CFAGTPDSGPIPAQ-KISG-EDGKAAYFELKKMT--------GQTIDSADGPYFQTTINGKNGCYGFDNPTS
ILKKMEYVKQQGLAGAFTWTVDFDDL---------ATFELHYAIKT
>UMM-S293-0.58-mRNA-1/49-410
IRPCYFTNWAQYRNGRAKFMPEDYVPGLCTHILFAFGW---MNEDFTVRA--FDPADVPNDWA--GQGMFRR
I-NALKQKDPQLKTLLSIGGWS-FGTALFK-SMSATPHGRQKFIDSAIEFVRKWEFDGIDIDWEYPN--GT-
-------DDMANYSHLIKELREGTEA------EKDRLLVTAAVSGGEAT--ITQAYDIPALAEKFDFILLMN
YDFHGAWA-----TETGHNSPLY---ARENMIEYQKVWNIDWAANHWAQKGMPKEKIIVGIATYGRGWTLKD
PKNFTVGAAGTPARTKFVG-EAGVGAYYEFCEMLADGAK---RHWDSEQQVPYLVYGD----QWFGYDDEES
VSNKIAWVKRNHFGGAFVWTLDFDDFNAKCSKSNGQPYPLISIIAK
>WBGene00000503/54-415
IRPCYFTNWAQYRQGRAKFVPEDYTPGLCTHILFAFGW---MNADYTVRA--YDPADLPNDWA--GEGMYRR
V-NKLKVTDTQLKTLLSFGGWS-FGTALFQ-GMAASSASRKVFIDSAITFVRTWGFDGIDIDWEYPS--GA-
-------TDMANYVALVKELKAACES------EKDRLLVTAAVAAGPAT--IDAGYDIPNLAPNFDFILLMS
YDFFGAWA-----SLVGFNSPLY---ATTELPAEWNGWNVDSSARYWNQKGMPKEKIIVGMPTYGRGWTLNN
ASAINPGTSGSPAKTQYVQ-EAGVGAYFEFCEMLANGAT---RYWDSQSQVPYLVQGN----QWWSYDDEES
FANKMAYVKREGYGGAFVWTLDFDDFNAGCSNSNGQLYPLISVIAK
>UMM-S2854-19.25-mRNA-1/369-705
TRLCYIN---------SPHQLHQLHPAACSHIVVEATLSASIFMLGEVKL----------SEDGAATARWIR
G----WHVPRKPKLVISLGPR--ATSDIWR-IVTSLQYYRQSVIRQLQALMTEWRASGVEISWTLG---QL-
----DLPSDATNLEQLVGEMRKAVGT---------NTTVALAVSHLST---VSKRYSMTTLNKTVDFVVLHS
HRFH-----STRQPFTGHHSPLF---AKSE-ILPDTRNTVEGMVAEWATLKMKRSQIIMGITAEPLSMNLHG
NDRADASMPLLRSE-----GDKRAVNGKRVCELERDGASR--TEFIESIGVPFLVNGA----QFVAYENERS
VAMKTTWASLNQLGGIALFEVQLDNPEGECPK---QPFNLLNTIIR
>WBGene00016084/373-713
TRLCYLDPEEV----EETFPIDNLKSDYCSHIVVPYFA---LDLSDKMI------------EEDKAEDLVKK
IDDWRKIVEVAPRLILSVGSK--QASTIWQ-FLLGNDFHRKELAEGLVKAINSTNADGLEISWTSQPMVSD-
-------FDKKNLKSFINDIVAADTA------K----MVEIVVATSQQSA-YSDFYDYEHLNKTASLIVLHS
HRLH-----SDSLPFTGHPSPLR---ATSS--MTNQKMSWESLLSHWVEKRVLPSKLVLSLSASTLSMQSLA
DVRSSAAVSMLRSK------KGDIHSQQEICESLKSGTGV--THWVDGAEVPYLRRYD----QMVAYENTRS
AHIKAVWASMEGVGGLALHNMHQDDPSAVCDNR--TAFPILNALSR
>UMM-S139-23.23-mRNA-1/98-412
PTMAYITPWN-----NAGYDRAVRVASRLSIVAPVWLQLK-EEMNSRECR--------ITGTHDIDQGWIER
L----RTANPKLKILPRLIVEE-FSPEQMK-DLFTSEAASANCIRKVIDLLESAGLDGVVLEGWLPVLRAAH
----QAAFDVGDAIETFASWGRALHK------KEKMIVLPIPPPVDASMQLMQSVWYWDLLGDSIDYVQIMT
HDYYP----MERGTTVFPQAPAR----------------VEQNLRAVGRHGEHANRVLLGLYHYGFK-----
-------TDFSRQQ---QG-AVMAKEFLETLANEAE------LEWDSDVQEHFVRLGK----MQMFFPTLPS
LEIRTRIAHEYG-SGISIWDLGQGL----------EYFSRVL----
>WBGene00016642/60-367
TQLAYITPWN-----RHGYELAEKTAHKLTHVSPVWFQAKAFSENGKLDGC------KIEGTHEINRDWIEK
L----REKNENIAIVPRILFDG-WSAQEMK-NLLMDAKVARHCFEDIANFYSRNQFEGAVVELYMQALISV-
----QSLEVKEFIIESIQDLSRQMKKL------HMQVILTVPAPLEWNNQPNNLVTDFKKITAVSDFVQIMT
YDYRGNKP--------AGVAPYD----------------FESCIFYL----GGGHKTLAGLNFYGYEFSKGN
V------------------EAITADRYLTLLKSESK------LEFDEKSMEHRVKTSN----SIAYFPSLTS
LELRINMAHRYDV-GIAIWDYGQGL----------DYFTNLLI---
