# Supplementary material for: Conserved nuclear hormone receptors controlling a novel plastic trait target fast-evolving genes expressed in a single cell
Source: PLoS Genet. 2020 Apr 13;16(4):e1008687. doi: 10.1371/journal.pgen.1008687 (PMC7179942; doi:10.1371/journal.pgen.1008687)
Supplement: S2 Data — (ZIP) [file pgen.1008687.s008.zip › SData2/NHRs_Ppa_Cel/alignment.fas]

>ppa_stranded_DN30570_c1_g1_i1/1-300
-------------------CKGFFRRSVWEKRLYTCTGSDDCEIDKRCRLCRFHKCLIMGMDAMSVQSDREL
PSTYSIIQYLLDVESCSFTA-TNDPGI---VKRTTPKWSARKRI---IQLS----DLQFMWCRSF-------
---------AIIMD-WAM-QIKDFKELGSQDQMMMLFHRLVPLSNMQHGWKMYQ-----TGSSDMV------
-FID----GTYYPRDKE-------------QQKSLDWGC--NYL---SNLADLTYSELALPMKDIQMDNSEY
ALLKALCFFTP-DL--------YLSNDGKE--RVIRIRDR-LTDSLYTHIRETK-P-ELSLSKTMERVSHIL
LMLPSVS-KI--ASEEDS--AVQ---ALAVFD---VGN--HGLP-YE------IHS
>ppa_stranded_DN30570_c6_g3_i1/61-379
CRVCGSRAGRHYGTIACNGCKGFFRRSIWEQREYTCRFGGKCQVVQRCRACRLVKCFEVGMDARAVQSERDG
PSTSSIVEYLMNLETQCIET-AKQPGI---AKRTPPRWLALDRL---TTLE----DVHIAWCRSF-------
---------VLCVD-WAI-LLKDYTELSTSDQYVLLRNRVVSVNWLVHTFKTFK-----SGADGVA------
-LVN----GSFYPRNKQ-------------LQSTLHPGC--NYF---QNIAEHLMCDLVFPMREMTMDDGEF
CILKALILFTV-DR--------RLTEAGRL--HVQRIRDK-YIDALYVHVKSQH-T-SATEMQIAQRISKLL
LLLPSIT-LL--SQQEDD--TVQ---FLALFN---IAN--NGLP-YE------LHS
>UMM-S2845-18.43-mRNA-1/9-317
CRVCGNKAGRHYGTIACSGCKGFFRRSVWEQREYECR---------RCRACRLAKCIEVGMDMRAVQSERD-
PSVHTVVAHLMQLEAKCIET-ARQPGI---AKRTPPRWLALDRL---TTLE----DVQIAWCRSF-------
---------VLCVD-WAT-LLKDYTDLSTPDQYVLLRNRIVSVNWLVHTYKTYQ-----SGVDGVA------
-LVN----GSYYPRDKQ-------------LQAMLHPGC--NYF---QNIAEHLMCDLVFPMRELKMDEGEF
CILKALILFTE-DM--------RLSEVGRS--HVKRVREK-YIDSLHIHVSSQH-Q-SFPQIQTVRRISRLL
MLLPSIT-LL--SQQEDD--TVQ---FLALFN---IAN--NGLP-YE------LHS
>WBGene00003627/19-337
CRVCGSRAGRHYGTIACNGCKGFFRRSIWEQRDYVCRFGGKCLVVQRCRACRLRKCFTVGMDARAVQSERDE
GSTSPLVRYLIDLEKATIEA-ARQPGV---AKRTPPRWLALERL---TTLE----DVHIAWCRSF-------
---------VLCID-YAK-IMKDYQELSPTDQFTLLRNRVISVNWLCHTYKTFK-----AGCDGVA------
-LVN----GSWYPRDKE-------------LQKQLDPGC--NYF---RILSEHLMEDLVIPMREMDMDEGEF
VILKALILFRA-HR--------RLSEEGRA--HIKRVRDK-YIEALYQHVQHQH-R-HFSSVQTSMRISKIL
LLLPSIE-HL--SQQEDD--NVQ---FLALFN---LAN--NGLP-YE------LHS
>WBGene00003728/15-330
CLVCGDKASRHYGTVACNGCKGFFRRSVWEKRTYFCIANEDCEVLQRCRACRFNKCVMVGMDARAVQSERE-
PNETAIVKHLFNIQRRVLQS-AENPEK---ATRTKLEWGNTSRL---ADIH----DLKVTWCRTF-------
---------VWFHD-YLS-SFEELERLNYLDREQLFKLRFAPVSWNLYAWHSYQ-----NNIDGVT------
-FTN----DAWYPLDKE-------------KQAFMDKPC--NYY---SKIADTMIHGLVYRMKGINMTEEEF
SCMLAITLFRP-DY--------RLSSDANK--LLQLTGDV-FTKALSEYVLSRE-T-S--ELKAMERMATLM
IMLTSVQ-SL--ARQEDD--NVT---FLAIFD---MAD--VGLP-YE------VHS
>UMM-S10-67.18-mRNA-1/78-389
CAVCGTALGKHYGVLACNGCKGFFRRTVWKKRTYKCRGDGQCPVNTRCRACRYSQCIRVGMNPRAVQGDLNP
PTTSTIDELVKRFKRVCFAV-IKHPEL---CARSKLDSSA-ARI---ADLD----DILGDYRRAF-------
---------VLFCD-LLH-ATPEIMEMDENDQLMLAKKSFGSFYWMMTAIWSQT-----SHKPGVC------
-YAN----GSYFPTEKE-------------HQRFPDAKD----------CASRCVFHLNEPIRALVLTDAEQ
AVAAYLACFID-GV----PK---LSADGCK--KYSAMRDL-Y-ELCGKTM-VSR-G-MRGELAVAGRVSRII
SIYPSIT-DL--CMRASD--NME---VCEVLQ---TVK--DSWM-TK------VSC
>WBGene00003620/30-341
CAVCGTALGKHYGVTACNGCKGFFRRSIWKNRTYACRYQGKCGVAKRCRSCRLKECIKVGMNPRAVQGDID-
PYTKEYDYLLASLSRIFFEH-AYNPHL---CNRTKLTPTG-ERI---ATLP----EVLQDFRRIF-------
---------VLFTD-VLS-ILPEFSRLDESDRMVLAKSRFSFFYWWLTCCWTAK-----VGCPGVC------
-YAN----GAYHPSDKR-------------QQAFPD------NY---RGVTELSVETVSKPLANINITDAEM
LVGSVFAIFYEYPL---PPK---VSYASTH--ILNEARDL-YTQ----CMTVSP-Y-SQLEAKSASRLAEIS
LIFSSIT-NL--KYLTSD--NIE---LSDVLH---VME--DQLI-TE------AFD
>WBGene00003651/30-342
CAVCGVALGKHYGVNACNGCKGFFRRSIWKNRTYACRHGGKCLVAKRCRSCRLTRCLDVGMNPRAVQGD---
PETLSKEQIIDNLRAIYFRY-AHNTKV---SPRTPLTPTA-ERI---ATLN----DVVADFRRAF-------
---------VLFVD-ILK-SIDQLRDVQEDDKMKIAKSRFAAFYWWLCSTWSAK-----AGCNGVC------
-YSN----GSYHPASIS-------------DMPKSEGKHGVRDY---SGVSQKSLENLVEPLRRMELSDEER
IVGAVMVILAD-PV----PN---VSTKTEK--ILAEARDF-YLELLGYCI-------KLPEEQQGIRVSTMV
LLLASIM-EL--VHLTTD--NIQ---LSDVLH---VID--GDWS-QE------LRD
>UMM-S60-18.34-mRNA-1/55-366
CVVCGQAFGKHYGVNACNGCKGFFRRSVWNNRTYLCRFEGNCAIAKRCRACRLKQCFLSGMNPRAVQSER-Q
PEMHSLARVEATLEAAYFTD-AFSPTL---SIRTPITPTG-LKV---AEMP----DVLQDWRRCF-------
---------VLFAD-WCQ-GLLEFGRMCAEDQIVVAKNRFGPFYWWICAEWSAR-----AGCDGVC------
-YAN----GTYFPADKA-------------LQCLPDVSQ----------VAERMMTSIVRPLLDLKIDDVEK
SLMCGIIVFQD-EL----TA---LTEEGKA--AVRDARAL-FVKALHHYV-QSK---IKDANLSAMRIGNLT
LLLAAAT-NL--VHLTND--NVE---LNDVLH---LVD--GDWSLLE------FFC
>WBGene00003652/98-410
CVVCGQAFGKHYGVNACNGCKGFFRRSVWHNRQYLCRFEGRCAIAKRCRACRLKQCFVAGMNPRAVQSERVS
PDTCSLSEQIVEMHRAVFMN-AYNPEM---GPRTPLDITG-RRV---ATVK----DVMDEWKRNF-------
---------VLFSD-WLR-ALPEYNQMSIEDQIVLAKNRYGTFHWWMCANWTVQ-----AGCEGVC------
-YSN----GAYFPKQPE-------------AQCIPDVKG----------SSGRMYDSLSIPIKELNLDETEI
VLMLAVIIFSD-EI----TELADLTPAGKE--HVRMVGNR-FVRMLHHHV-NSKTQ-NSSESQAAVRIAKMM
ILLSATT-NL--VYLTSD--NIQ---LMEVLH---VVP-------SE------YLC
>UMM-S230-8.28-mRNA-1/99-390
CRVCGIAFGKHYGVNACNGCKGFFRRSVWSRRLYNCRFDGDCPVIKRCRSCRLKKCLDVGMNADSVQNEREI
KE--E--EMLIKLEDETFDV-AKRPEL---ESRYLMNFKN-RRV---ASST----QVCQGFRRHF-------
---------VMCTD-WLF-SLDEFNLLDECDQYVIGKRAYHMHGWLSHSFIVSQ-----SREEGLI------
-FSN----GAIVPYDNE-------------RGVCSSGDAHVDLF---GQSLPRMMQFLVKPMREMEMDRIEY
ILLMMVMIFAE-------SS--GLSHSGRH--ICETTRDR-HLSLLYSYIKKEK---KRMSDEATLRLTKFL
LMISTVT-VS--SHSL----------------------------------------
>WBGene00003603/50-356
CDVCGVAFGKHYGINACNGCKGFFRRSVWSRRQYSCRFGGDCPVVKRCRSCRLKKCFEVGMNPDSVQNERDR
PETVEIHSAVLDIEQKVFEV-VRQPHL---CNRYPMRFSN-TRV---LTPE----DLIDGWRRHF-------
---------TYYSD-WCH-AMDEFKALSPEDQIVLAKKKIILHGWLVHAYYSYK-----SGCNGIC------
-FAN----GAALP---------------------EGGHPSITFY---KECMPRYLNYVIYPMHNFQMDDAEM
VLIKCIMFFSS-------ES--GLSAAGRQ--IVSAAREK-YLSALYNYGRANK---CTTSAQATLRIAKFM
IMLSAIT-SL--THLMNE--GVH---VTSLFN---IIE--DELI------------
>UMA-S2857-3.23-mRNA-1/84-395
CSVCREASGRHYGVVACFGCKGFFRRTVRAGKTYHCRYDQKCRIDKRCRACRFKKCLEVGMEPDAIRPDRD-
PRRSMVLETLKTIEEICPFD-LIRPTL---AARSVMRY-------SGGSAG----NYADSLRRLL-------
---------VLLID-YTN-TLKPLADLSPDEKVSTIRNCAPAFCLLTLAYHTVE--SGAP-GGTLL------
-LPS----GHILTKHDS---------------LIESRDADDDKI---RSMLSRVLDQIVSLVRRLSPTADEF
VALKAILALDP-QG-----S--PLGDLATT--LLTIARDS-VMGSLYTKILS-----TCGSAEAANRFGSLL
MLVANVS-KH--GSLACS--TMQ---FCKEMG-----A--DPLL-ED------LLY
>WBGene00003602/53-361
CSVCCEASGRHYGVVACFGCKGFFRRTVRAGKNYVCRYSKKCRIDKRCRSCRFQKCLEVGMEPDAIRPDRD-
PRRNTVLTTLTEIENIV--E-ATKPSL---AARTLLNF-------NGADAN----CVSSNLRRMI-------
---------VFTFD-YIN-TLRPIADLHPSEKLVIARSIISPFCILFCGYQSVA--IEAPEHDSIY------
-LPS----GHKLPA-SQ---------------LLFTKDS-DQKA---DNVRRNMTEMIIQQLRRLNVTKTEM
VALKAIMALDH-NV-----K--GLSAESCE--LLVVARES-VQNALFSHLIA-----TFGTAEATSRFAHLL
LLIASAT-RV--AYSLSS--FFQ---LSRDVN-----E--DYVL-EE------LLF
>UMM-S57-2.1-mRNA-1/42-352
CVVCSEASGKHYGVMTCNGCKGFFRRSVRAPKPYECRANGNCPIDRRCRACRFKRCLDVGMDTDAIRPDRDT
PSQSSVLITLKQCDDQVLID-ATHPTL---SPRFPMAT-------DSANCT----DIAKNCRRLF-------
---------CQLVD-FIN-SLRPVADFEVIEKASIAKNVAPSFILYNIVQYSIN--QDSP-GHCLS------
-LPL----GQTVSRDAS---------------LLESPSE-DSRV---ADIKSAVLEQLTNYAKDLDLSDLEQ
SAVRALIILEA-NY-----S---VSKPSTA--LLEAARAS-IMDALQVYLLT-----KYSKQESIYRFGNIM
LLIGKVQ-QH--ATLVLS--FLQ---FAKDNS-----P--DPVI-DR------FLL
>UMM-S10-53.17-mRNA-1/17-328
CSVCGASAGKHYGVAACYGCKGFFRRTIRNNQTYSCRFEKKCAIDRRCRYCRFQRCIAVGMEPDAIRPDRD-
PRRRRFIAFLHNIEVQVLLG-LTNRAA-YTHEMFPMNY-------SPTV-E----ELMTAMRRSV-------
---------FACAS-WID-SLCTASSISVPEKIALLRAVFPIFYVHGLAANTHR--CCPGQRDAVS------
-LCN----GTTLPRNSP----------------LAATNM----S---KRFVSRLLDEVVGPMAQLGLSADES
IILQVMILCDA-EC-----P--DVSQQTRS--ILWNLRER-VQGLLFHAISSND-A-ESSAQSMFTRFGRVM
LLITLIS-KV--ATVFHE--NMA---VAGVFP-------DDPLV-AE------LMA
>WBGene00003678/36-348
CMVCGRSAGKHYGVMACYGCKGFFRRTIRSQQTYTCRFTQKCAIDKRCRYCRFQRCLTVGMEPEAIRPDRD-
PRKKKILSFLLDVEDQAVST-LHSQYV-RNQESFPITY-------AVSV-E----QLIAALRRYV-------
---------LSAVH-WID-ALFNLAHLEIHDKTTLLKSVIGPFTIFNIAARTAQ--ISDG--DLIC------
-LCN----KSTINRQPA----------------LLDTNL----G---NNFVGRVIDDLVFPTKKLALTNPEI
TILSALIILDP-DA-----R--GLSQETSQ--ALLGIRDR-VQNALFNLIRDN----SNNMTSVTSRFGNLL
LLFPPLA-KL--SSLIGE--NVQ---LAKMFG--PIDSVEDADS-PE------LIS
>UMS-S245-11.0-mRNA-1/29-337
CRVCGVPAKMHYGVLACFGCKGFFRRTLKRPQEYTCRYNGRCIVDRRCRFCRFKKCIEAGMDPKAVRPDRD-
SRLQRTLMQLMNIELMVLRA-IEDPTV-LDGKRTEMRY-------DGESVQ----QLIAVAHRGI-------
---------IAAVD-WVD-HLFDLIDINVEDKMLLVKYGFSSLMVFSTACATAK--ARAA-RNQLN------
-LAN----FGFVPADVG----------------FEEPYH----G---GRVVPRILDEVVGPLKMMHLRDEEA
VLFKAIIMLNP-QL-----R--GLSQDGSE--AVADLRDR-IQETLYHVVRE-----THPKEVASSRFGNIL
LMLPSVM-IL--GNMICE--NLS---FVQSFG-------TDQLM-AD------VLA
>WBGene00003709/35-341
CKVCGGNAKTHYGVVTCFGCKGFFRRTLKRPSEYTCRHNGHCVVDRRCRFCRFKKCIEVGMDPKAVRPDRD-
GRQRRTLMQLLNIDLIVIRQ-LEDPTL-LDGKRTEMRY-------ETNP-D----ELPCIAHRRL-------
---------IAMID-WAD-HLFDMMDVNMDDKIAIVKASYGPLMIFS-LCANTS--RHKM-SDIVC------
-LST----FGYISRYAP----------------WAEPYH----G---NQLAERCIDELIDPLKKMNLKEEEI
TLIKAIIVLNP-YL-----K--TLTQDGSE--AIMDLRDR-IQETLYHVVRE-----THPKEVASSRFGNLL
LFVPSVM-ML--GRLVTE--NLS---FVDSFG-------QDALV-HD------LLQ
>UMS-S2838-27.9-mRNA-1/100-405
CAVCGGQAKLHYGVLACYGCKGFFRRTLTGKYRYACRFDNACTVDKRCRYCRFQRCLQVGMDPKAVRPDRD-
PRAKKLLMQLMQVESKVLRD-MEQKPN--PSERTEMSY-------EPKV-E----DLSEIAHRRA-------
---------VAAVD-WVD-ALSEMAEVDTEDKVTLVKQCYSPLTIFNFSVRTAQ--NTQN-KDILC------
-LAG----RYFVPRKLP----------------FNEQNQ----S---NNLIDRCLHELVGPLRKLNLREEEI
VPLKAIIILDP-NA-----K--GLSPVTAK--QIEILREK-AQDLLFHVAGQ------SQMGSPSARFGNLL
MLLPTVA-SL--SNIMSE--NMQ---FCQTFG-------SDPLL-RE------MFG
>WBGene00003625/82-389
CAVCGGIAKLHYGVLACYGCKGFFRRTLTGKYRYACRFSNNCIVDKRCRYCRFQRCIQAGMDPKAVRPDRD-
PRIKKLLMQLMSIEDKVLRE-MESKPA-LDGRRMEIGY-------EPRT-E----ELGVIAHRRA-------
---------IAAVD-WVD-SLTEIADADTEDKVALVKSCYSPLTIFNFSARTAQ--NTKN-PDILC------
-LCS----HSFVPRRLP----------------FNETNH----S---NFLIDRTLNELVAPLRKLNLKEEEI
VPLKAIIILNP-NA-----K--GLSEHARH--AISELRDK-VQDMLFQIVKE-----LHPIYSASSRFGNLL
LLLPTIT-TL--SGLMSE--NMH---FCQALG-------GDNLL-AE------MFG
>ppa_stranded_DN27389_c0_g1_i3/11-315
CAVCGRSTGQHYGVISCNGCKGFFRRTILRNQKFTCRFAKRCVIDKRCRYCRFQKCVSVGMKREAIQLERD-
PVKKGVITNLMAMEFKI-ST-LTEKMA-FHAEEQNQQQ----------TPA----VMNEISKMTL-------
---------LLMVE-WAK-HIAPFSELPIEDKVILLKNYAPQHLILMPAFRSPD--STKS-----C------
-LFS----NTYIGKDQS----------------LNGFAA---KT---SNITPRVLDEIVWPMRQLAMKEEEF
VCLKALAFLHP-EA-----K--GLSSTSQFAHLVRDARNK-VLKALYAFIMD------NSPEEAPTRYGNIL
LLAPALK-AL--TQLLIE--NMT---LTKFFG---LAE--DSLL-AE------FIL
>WBGene00003639/11-324
CAVCGKSTGTHYGVISCNGCKGFFRRTVLRDQKFTCRFNKRCVIDKRCRYCRFQKCVQVGMKREAIQFERD-
PFKKDVIDALMEMEARVRSQ-IANGSG-SNGNDTDIQQGSDSGAAPPTTEV----DLNEISRTTL-------
---------LLMVE-WAK-TINPFMDLSMEDKIILLKNYAPQHLILMPAFRSPD--TTRV-----C------
-LFN----NTYMTRDNN----------------LNGFAA---KT---SNITPRVLDEIVWPMRQLQMREQEF
VCLKALAFLHP-EA-----K--GLSNSSQI--MIRDARNR-VLKALYAFILD------QMPDDAPTRYGNIL
LLAPALK-AL--TQLLIE--NMT---LTKFFG---LAE--DSLL-SE------FIL
>Iso_D.13720.1/88-359
CMICHRATGRHYGAISCDGCKGFFRRSIRKAQVYTCRFGHNCDVTKRCRSCRMDRCIAVGMQSNAIQSERD-
-RKKPIMQSLLNSERLVLRT-SIKSTE----TRAKIEP-------SDTV-D----DVGKSIHQQL-------
---------VLIVE-WAK-SLHPFSLLSKEDQTALLKANAGQIIVLGVAFRS------RGENNALF------
-LSN----EKLLEQQ-------------------DAVSV---DV---NNVVRRIMDEIVVPIRRMHMDLMEC
VALKAIIFFNP-VS-----C--GLSDYE-----VEAARLE-FVQALERR--------GERFHRGKSRASALL
LLLPSCV-AI--AQQW----------------------------------------
>WBGene00003659/6-308
CHICNKSTGKHYGAISCDGCKGFFRRSIRKRYHYQCRFEQNCDVTKRCRACRLQKCVKAGMKSNAIQNERD-
-RKKTIDQ-LVAAETLCLRS-SIKNTS----GKVKWNY-------EDTL-D----DIGKSIHQQL-------
---------VLFIE-WAK-SLPQFSFLAQADQAALLKGGAASIIVLGVAYRSI----CLTVENTIC------
-LAN----DTLLPKE-------------------HATQV---DI---NCVVGRIIDEIVNPMRRLNMDLIEY
VALKAILFFNP-VV-----R--EINDQS-----VENARYA-FLRSLQRRCTDKALE-NMEDESMDCRSGKLL
LLLPSLQ-AI--AQQLVE--DVQ---LARLFG---LVN--DSLM-EE------LIL
>UMM-S196-12.13-mRNA-1/93-391
CQVCGQATGRHYGATTCNGCKGFFRRTVRRGYKYSCRFNGACNIDKRCRYCRYMRCVNAGMKEDAVQSERD-
-RQHSLLSSLLRSEASILRD-SIKQTEPEEPQKSDMSG-------CGTV-N----DIFTSIHSQL-------
---------LLVIE-WAK-TLPPFAALSTDDQTALLRHFASQQLVLCVAYRS------INAANTLK------
-LIN----DSYIPRVTR-------------D-----FYA---DC---E----RVLDELVAPMRFLKIDETEF
VAMKACILFNP-VA-----R--GLSSATVM---VLATRRK-IFAALESHC-------RRQRPDDPNRMGDLF
FILGPLQ-SL--ANCVSD--DVL---VSKLSG---AAR--DLLM-EE------LIL
>WBGene00003628/77-376
CHICSVATGRHYGAIACNGCKGFFRRTVRRNYEYHCRFESKCEIDKRCRYCRFMKCISSGMRDDQVQSERD-
-REKKLLESLLKSEMTILRD-TITQTG----SKNRLSH-------TDTL-N----DVLKSMHSQL-------
---------LLVIE-WAK-TLPEFKQLSGADQAVLLKNFAGQHVTLCVAYRS------VGANDALK------
-LLN----DLYIPRASK-------------KEYVDGFYL---DC---E----KVMDQLVEPMRFLKLDNKEF
VALKACVLFNP-VA-----P--GLSNHAVN---VLNARRK-IFAAFEKYV-------RVNKPLETTRVGDLF
FILTPLS-VL--SKSISE--DIM---FTKVSG---VAR--DVLM-EE------LIL
>ppa_stranded_DN27451_c0_g1_i1/48-340
CVICGKATGKHYGALSCDGCKGFFRRSVRKKHNYSCRFGGQCIVDKRCRRCRYEMCLRKGMKADSVQNERD-
-TSDRLLDKLITVEGQLLRS-SITKTA--R-----------------AT-R----DVTDSMHQQL-------
---------RLLTE-WAK-KIDVYNELSSKTRKLLLSSYAAQHLVLCAAFRS------THLSNSLW------
-LTN----DTCLPK--------------------DSPSI---DV---NRVTGKIINTITASMRKLGIRSYEY
IAIKGIAFFDP-LA-----C--INSSQEEI--RVEETRIQ-LITSLEARI---SSE-SSSSSSTSLRLSQLL
LLLPAAT-SV--SRDLIE--DVH---LCTIFG---LAD--DIFM-SN------LLL
>WBGene00003654/27-315
CAICGRATGKHYGAMSCDGCKGFFRRTIRKRHSYVCRFGEKCQVDKRCRKCRFDVCLRKGMRRDAVQTERD-
-AN--LLDTLIRAEASTLRT-TITKTA--R-----------------TT-N----DVTDSMNQQL-------
---------TLMVE-WAK-VLEGFQRVDNITQVALLRHFSAQHLVMCAAFRS------IHLSDAVW------
-LTN----ETCLHK--------------------DSPKI---DM---NRVAERIIDQVTNPMRSLHMNEIEY
IALKAIAFFDP-LA-----K--GITSESYS---VEEMRQR-ILESFERHV----RY-VSPYKDMPLRFANLL
LLLPPML-AI--SRDLVE--DVQ---LAKLFG---LAS--DNLM-LE------LML
>UMM-S139-24.20-mRNA-1/124-410
CVVCGKAIGRHYGATACNGCKGFFRRSVWQNLQYTCRFSKTCQVDKRCRYCRFQKCLADGMRPEAIQNERD-
KRRKRMIEIIVDIEERMMAA-LRDS-------------------------P----DSRSASQRAV-------
---------ANLIG-WTS-ALHPIPELPFDDRVRVMKHATAAFTLLSIAQRSLN-------LPHLI------
-LPN----DNVLS--------------------LSTLH----SL---MRPLQRVSEELQQPLRRLRVEHTEL
CALKAIVLLSP-DI-----P--EISHIGRE--RLREARDS-LLRALFSFLST-----AHGAMDASLRVSSLM
LVLPPLF-SL--ASTLSD--HPV---LATILG---LNE-ESPSA-PS------MQS
>WBGene00003613/20-307
CVVCGKAIGKHYGAVACNGCKGFFRRSVWQNLQYTCRFNKQCNIDKRCRYCRFQKCLADGMKPEAIQNERD-
KRRKRLIEMLLDIEHRLMNA-LRDE-------------------------S----EMKNSRQRAV-------
---------NYLIG-WTN-MLHPLPEVPLADKVLLLKKFSSAFTLLGTLQRSMA-------LPHFV------
-LPN----DQVLS--------------------ISASHP---EL---FEALTRIIDELLTPLRRLRTDHAEF
SCLKALLLLNP-DV-----V--GISNNTRE--RIREARDA-LLKTLFAYMSN-----TQNSIDASLRVSSLL
MIIPSLI-SV--SSSIME--FPA---LSDLFG---LGD-IDTIS-PK------IE-
>UMM-S112-23.23-mRNA-1/61-371
CLVCQASTGYHYGVPSCNGCKTFFRRTIMKKQTFTCQNDGNCPVDKRCRHCRFEKCIKVGMDRNAIQQNRDT
KRTRRFLEKLAKFEATCLIQ-ACGPCK------LDPSFMEAVAMAEPATQS----DYALWHERDW-------
---------CVMIE-WAK-ILPPYCQLALDDKLALLRHSAITFPSLMACFYTPN-----VGPDRII------
-LLNV--PGAYFDRTP-------------------EPT----GF---NKKKYQMLDQLLAPMRKMDIDMTEF
SAFKAIFFLNP-DA-----D--DVSAVCKQ--ILSDGRGG-LTNALYRYMVK-----KHGVDEAGDRFGRLL
LLGTVLA-TM--AVEMKE--AVV---VADFFD---QIA--SHFA-KQ------LLF
>WBGene00003609/18-326
CLVCSISTGYHYGVPSCNGCKTFFRRTIMKNQTFSCQFQGKCPVDKRCRHCRFEKCLQVGMDRNAIQQNRDT
KRTRRFLTLLSSTEQKCLIE-AVSDCL------TDEVFMAEHAIVTSANQS----DYHYWHERDW-------
---------FVMIE-WAK-TLPVFQSLPFTDKLALLRHSAITYPSLVHVFNSPD-----HGLDTIV------
-FPD----GAYFDRTP-------------------EPT----GF---NKKKYQMLDQLLKPMRSMEIDMTEF
AAFKAIFFLNP-DA-----D--DVDSNAKK--TLSDGRSA-ITNALYRYMVK-----KKGAEDAGDRFGRLL
LLGTVLA-TM--AVEMKE--AVL---VADFFD---QIQ--STFA-KQ------LLF
>WBGene00003658/7-314
CLVCQFSSGYHYGIPSCNGCKTFFRRTVMKKQKFVCQFDQNCPVDKRCRFCRFEKCLKVGMDKTSLQASRDT
KRNKKSLNFLAVRERSALKQ-ACSKPL------NDPIFMSKHATFEKITQD----DYHYWHERDW-------
---------FVLTE-YAK-TFKVFKNMPYHDKTELVCHAAIVIPVLNQVYNSPD-----YGLDTVV------
-FPD----GTYYDRTH-------------------EPT----GL---NRKKYQVLDLVLKPFREMEINFNEF
AAFKAITFLNP-DA--------DISLESKH--AINEERVL-ITKQLYAYMVQ-----KDGLEKAIYRFGRLI
LMGTSMS-KM--ACESKE--AVW---IADFFE---NIG--TSFA-KE------LIF
>WBGene00003691/7-314
CLVCNLSSGYHYGVPSCNGCKTFFRRTIMKKQLFVCQHEKNCPVDKRCRFCRFEKCIQVGMDKSALQASRDT
KRTRKYWSYVVSREKASLKE-ACSKSL------NDPIFLSKYALYTSITQT----DYHYWHERDW-------
---------FVLTE-YAK-TFKIFEALSYADKAELVRHSAITLPALNQVYNSPD-----HGLDTVV------
-FPD----GTYYDRTH-------------------EPT----GL---NRKKYQVLDLVLKPFREIDINFNEF
AAFKAITFLNP-DA--------DVSLQAKL--AINEERIS-VTKQLYDYMVR-----NDGIEKAIKRFSRLI
LIGTSMS-KM--ACESKE--AVW---IADFFE---NIG--TSFA-KE------LFF
>WBGene00003704/15-322
CLVCQFASGYHYGVPSCVGCKTFFRRTIMKKQKYICQFEGNCPVDKRCRYCRFEKCLSVGMDRNALQQNRDT
KRTRRILQTLAEREKCALHE-ACSKAL------NDTAFLEKWGQIFDVNHD----DYHYWHERDW-------
---------FLLTE-YAK-TFDVFEALDYQDKAELVRHAAITVPVLVQVWNSPD-----YGPDTIV------
-FPD----GAYFDRTP-------------------EPT----GL---NRKKYQMLDLVLKPFRDLQLDATEF
AAFKAVTFLNP-DA--------DISLPARK--LVNNERVR-ITKQLYGYMAM-----KDDVDTAIERFARLV
LMGTSMS-KM--ACESKE--AVW---IADFFE---NIG--SAFA-RQ------LFF
>ppa_stranded_DN31087_c6_g1_i1/39-350
CVVCDLATGNHYSVPSCNGCKTFFRRAVVNNRNFACMGNEDCPVNKRCRHCRFKKCLLVGMDKGSIQNDRDT
KRTRKYLARLTTLENNFLDE-GIANSK----------FHEQITVSDPPSSL----DMPFWRSRII-------
---------ALYID-WAK-TFPTFRNLPHSDKVALITNHASSYMIMCEAFRTPE-----HHNDKIV------
-HPD----GHYFTRYPP---------------DYGDPSAGLEGL---TPVMAAMIDYVMKPFRRLKISTTEF
ATLQAIMFFDP-DT-----D--GLDSASQR--NVAAEQKK-LMAALSKHINR-----LYG-TSGNERFANIL
LRIPTIR-KV--AAKKNE--SLQ---IIDMFN---LFR--NSLV-RE------TTL
>WBGene00003637/11-314
CAVCDIATGKHYSVASCNGCKTFFRRALVNNREFVCQGNKDCPVNKRCRYCRLQKCLAVGMDKNSIQNDRDT
KRKR-IADRLTTLENNFLED-ANAPSR----------FMQPISCSDNTNRD----DLPFWRQRLI-------
---------ALYID-WAK-TFSTFRSLPYADKVAMVTNHASSFMIMCEAFRTPE-----HMKSDVVR-----
-RPD----------------------------DYGHPTAGHEGI---TPVLTMMIDLVMKPFRQLNFSTTEF
ALLQAIMFFDP-DT-----E--GLDSASQR--NVVAEQKK-LLAVLFRHLQK-----AYNPQAASERYASII
LRMPSIR-RA--AAKKNE--SLQ---VLDMLQ---MHE--NSLV-KE------TSL
>ppa_stranded_DN28508_c0_g1_i2/132-434
CAVCSLATGYHYGVASCNGCKTFFRRTIVSEQTFICQYNGNCDVNKRCRHCRFNKCIQVGMDAKAIQNDRDT
KKIK-TVEHLLHVENLCVEN-ANSPCL-YDIG---TEFKELYPA----SMK----DVRMWNIKEM-------
---------RICIE-WVK-TFDLYCKINPYDQFALLRNFAFAFNVLNRVYYSPD-----HGPDKIV------
-YLS----GAFILRNT--------------------------GC---RLIYTRQMDEIMIPLRRLQISTAEF
ALFKAALFFNP-DA-----P--DLSSDMKI--EVYEERNK-YLSALFMLIVS-----KVGLASAIQKYGALL
MMTASIQ-NI--ITANEE--NMQ---VMELFK---NWE--DPFV-KE------LCL
>WBGene00003600/73-378
CAVCSLATGYHYGVASCNGCKTFFRRTIVSEQTFICQYNGNCDVNKRCRHCRFNKCLLVGMDAKAIQNDRDT
KKIK-IIDQLTQVEGLCVTH-ATSPCL-VDVSLTNTIFKELFPA----SMN----DIRMWNIREM-------
---------RICIE-WAK-TFDVYQRLNLFDQFALVRNFAFAFNLLNRVFYSPD-----HGPDKIV------
-FQN----GAFIMRQP--------------------------GC---RPIYTRQMDEIMIPFRKLQLSVAEF
ATFKAALFFNP-DA-----L--DLSPQAKQ--EVFEERNK-YLGGLFTCITQ-----KIGIPTGVQKYGSLL
MMTASIQ-NI--LAQNEE--NMQ---VMELFK---NWE--DPFV-KE------LCM
>UMM-S139-0.12-mRNA-1/162-460
CRVCGTASGIHYNVESCNGCKTFFRRVVMENRTYSCKDNGHCDINKRCRHCRFKKCLRVGMDVTNVEQRR--
KRKARLIKLLMGKELKFIEA-AS-SGR------NDVSTYAKAPM----GPS----DFSTWRAKIL-------
---------STIAE-WAK-SFEVFVRLPLKDQKTLYIHSAFANLCLCEAWYTPT-----KYTDRIV------
-FPD----GLVGYRNV--------------------------GL---MPTVVAVINSILVPIRRMQMTRIEY
LLLMAIVFFDP-DC-----V--TLSEFGRN--LIGAKRRR-LLLSLKAYLDQ-----KNDPIEASCRYGALL
LRLTNVQ-KV--AAYKRD--TMS---TIDTFR---LMS--HPLT-ME------LA-
>UMM-S2840-48.0-mRNA-1/164-463
CHVCGTASGIHYGVESCNGCKTFFRRVVMENRTYSCKESGRCEISKRCRHCRFKKCLRVGMDVSTVEQRR--
QRKSRLINLLMRKERSFIDD-ANLSSR------DTVDMYANSTM----GPS----DFSTWRAKIL-------
---------SSIAE-WAK-SFEIFCRLPLVDQRTLFTHSSMANLCLAEAWYTPA-----KYTDRIV------
-FPD----GLVGYRNV--------------------------GL---IPTVVAVINSILVPMRRMQMTYVEY
LLLMAIVFFDP-EC-----V--TLSETAHN--LVGAKRKR-LLLSLKCYLDQ-----KHDPAEAAFRFGAIL
LRLTNVQ-KV--AAYRRE--TMS---TIDTFR---LMS--HPLT-ME------LA-
>WBGene00003616/31-330
CSVCGVASGIHYSVAACNGCKTFFRRVVLENRTYSCKNNGDCIIDKRCRHCRYKKCIIAGMDRGSMERRR--
KRKKLLINLLLYKETLYLRE-ADMTQI------NDENHTYDERM----DPK----YFSYWRAKIL-------
---------TVLVE-WAK-SFEVFSHLIPEDQKRLFIHTAFSNLVLAEAFHTPE-----KYNDRIV------
-FPD----GLCGFRNV--------------------------GL---TPTVVAVINDVLVPIRRMRLTKVEY
VLLQAIIFFDP-DC-----L--SLTKHGSQ--LIAAKRKR-LLDSLQKWLHQ-----QKDSIEASTRFAEIL
LRICNVQ-KV--AAFKRE--TLC---TIETFE---LMQ--HPFT-ME------IS-
>UMM-S322-8.125-mRNA-1/117-451
CVVCDSASGIHYSVASCNGCKTFFRRALVNKQTFTCQFEGKCLVGK------EYTSFTILMDASAVSRSVST
RKAKKNLRELMRIEKKVMY---GSRAM------SEDDWLSATTQTSPITPW----SLREWFQRDL-------
---------TLMME-WVK-LIPGINDLITSDKVILQKNFALTFAVYQLTFYTMDTTLAKRIKDEILEDEPTC
SFPSNMPSGFFSALHNSDEVLSTSS-----NNIKDEPESPEE-----DELYGLLIDGIWKIFRRENVDQETF
VLFKMMSFFNT-ELTHKGDH--KLSEDGVK--YVEKMRQK-MYTQLLLHLQK-----TKG-KDGLRIFSSLL
LMGSTIA-RV--RNALRK--MFT---MTSIFV-----P--NDLV-DQ------LIL
>WBGene00003630/15-304
CVVCSFASGIHYSVASCNGCKTFFRRALVNKQTFTCQFSGDCVVGKRCRSCRLKKCFDMGMDPKAIQHDRDT
KALKKVIEDLLRLESRVMYS-SFFSCL------DDITYMAENTHIEP-SVE----KLREWFVRDL-------
---------SLMLE-WGK-CLPIMERLLLNDKLALMKAFAPIFPLIQLAFYTR-------------------
-F------------------------------IKLEPD----TW---EEMHTMLIDGCYKMMRQLKIKESTF
VLYKMLLFHNP-DA-----D--GLSSLGKK--TIENERMR-LLTQLFSYLST-----ERG-KEAQTIFSNLL
MMSATLS-KT--ASFIKR--VFD---FNHIFN-----R--NDLI-DQ------LII
>WBGene00003618/80-393
CLICGPSTGKHYGIVACLGCKTFFRRAVVQRQDTECKREKPCDVTTRCRACRYRKCLESGMSKEALQPRRD-
RRIRSLLENLTTIDDRLITD-T--------SGPSTSRYVPGGTS-GDMLGT----DISVSTQSEL-------
---------LMMLE-WTR-TLPVFASLPVQDRSVILKRFAVHCLILEHGYYTAQ----ANIDDVWL------
-ITN----GTCMPRNVE---------------KLEEGCK---LY---KQMTDCCIDEVATPLRNLKLSPQEI
VVIKIIVLFNC-GCSSDY-S--EITEASRR--IVLTFRNK-VVSALFAYYES------VGLQNYAERFGNLV
LMLSGVS-SA--ASSMLE--AYQ---VMRLFK---ITP--DPLS-QE------LLF
>UMM-S2838-27.35-mRNA-3_curated/20-317
CAVCGSPAKIHYGVLACFGCKGFFRRAVKDGRKYQCRYEKNCPVSRRCRYCRFRKCLQAGMNPDAVRPDRGG
NDSSTVLLDLMTLSKKVLKS-LADRTL---QANNYSSQVP-------STSH----DTSFTSIGRI-------
---------VAVVD-WID-GLVRLFETTAEDKACLIQSSFAPLTLLTLMAHVSA--Q--PSLNDLN------
-VEN--------------------------------------PV---KDLVRRLSAELVSPLRYAGLSDTDY
VMLRALVALNP-DC-----P--GLCTAAVT--RLREIRST-LFDVLVKSIKRSR----KTAISPSAIFGQLL
AILPPLK-HM--AGDIYA--SLSVKILTDIFS-------PNDLVHNE------VNL
>WBGene00003606/9-302
CAVCGTPAKIHYGVLACFGCKGFFRRAVKDGRKYVCRFEKNCEVTKRCRYCRFRKCLLVGMNPDYVRPDR--
EKSKKQLSEIGKLAET-LKS-LADRSL---RKTGDSEAMD-------CSNSPRQLNEQFLGIERI-------
---------VQCVD-YID-RLVMLEEE--EDKSALISDTMIHLLLFESTSRFVA--KGAPGLEDLK------
-LPI---------------------------------------------LTQKIADVFETYLRKPP-SIIEY
SVLKAYIVLSA-ES-----T--VLSNSLNE--SLSLAREN-LSELLFKVIKHSR----KTSISAANSLSTIL
HFVYESR-NL--ASRIRQ--SQQHKILTDIIN-------PSDLLCRK------LST
>UMM-S2838-8.65-mRNA-1/62-356
CAVCGNALKVHYGVLSCFGCKGFFRRAVRNGRKYVCRLSKNCIVSKRCRYCRFRACLRAGMNPDAVRPDREA
QDSDEILFGLARVSRTILKS-LAFRSL---GSTLNATF----------SSS----DRSITAIWRI-------
---------VNVVD-WVE-GLVKMMEATVHDKACLVQHSFMPLTLLAELSSIAA--R--SRMNELV------
-MEA--------------------------------------PT---NDILRRLACETLVPLRHASLSPTDL
LLLKAIIVFNP-EC-----P--GLFSMATF--RIREIRSR-LFDLLFQSISNTR----SVNLSAPSNYGQVL
SLMAPLT-HV--SGDISN--SLRSTLRTDVFN-------PNDLIVRE------VRE
>ppa_stranded_DN16719_c0_g1_i1/79-341
CVICGGASGKHYGVQSCEGCKGFFKRTVRKDLSYTCRHQGCCVIDKRCQHCRYQKCAEMGMKRDAVQEER-K
CKPVS------------LDR-AVDHRA--------------------SLSD-----------FHL-------
---------SRLRS-WSL-GIPAFAALPTKEQATMLHCGWTELILLEMVYRSNG--------DRIW------
-LKD----DQTMGRNEA-------------------------GY---ADLFDS-LLLLCSKFHSLQVDPMEY
GALRLIVLFNP-DF-------TSLERPG----EMEIHRER-VTASLVEHC--------RSSPNDTSRSTRLL
LRLPSLR-YL--S-TRLR--NQS---LSDLTY---TLS--TALA-AA------LPY
>UMM-S139-21.47-mRNA-1/66-267
CLVCGRSSGRHYGVQSCDGCRGFFKRSVRRNLQYTCKDGDSCIVDVRCQSCRLKKCFLVNMNKHAVQHER-L
PKQSE------------LDS-SASPSL--------------------PLRLPLL-ESAPSWSMFL-------
---------SSSIG-WCS-MLPPTSQLSTPDKKILFANSWHTLFINSTYTHF--------------------
------------------------------------------GF---ASLMNN--------LEAL-------
--------------------------------------------LLAECQ--------DSSDLTRARGVSVS
LILPSLA-QI--SPDDVR--S-----LADM----------EKLC-DA------L--
>WBGene00021417/13-253
CRVCGRASGRHYGVLSCDGCRGFFKRSIRRNLRYSCKESGDCVIDVRCQACRFQKCITVAMNRHAVQHERLE
PKPTQ--------------K-RRKPGI--------------------EVIDPIS-DPISC----L-------
---------SAVIR-WWS-SLPPANGFPASDRRIIFSNCWHSLFLFHVICQS--------------------
------------------------------------------G----TSLVNDCLRSISKTIKALNLNVVEQ
WAITVIIIYRS-ED-------GRLESKS----ETLSTQIG-AMQILAENH--------AARFQSRSTRCAQL
LLIPTIA-QI--AETEIR--E-----VLD------------TVC-MA------VH-
>UMA-S233-2.25-mRNA-1/49-352
CVACNTRVSIHYNAMSCHGCKAFFRRTVFERRKYCCSAEGRCEITDRCRACRFQKCVKGGMNPKHVREERA-
-----ITERLRELERAMIPD-I----------SEERNFNC-ERI---MNDA----DLTNSYYLAF-------
---------LLLSE-WAG-DIPEFRVLPQADQMLLFRQNFMIFGWMHFVYRSVIL---KQERVGVA------
-LGN----GSYIPYREE-------E-----RSMMELKWQ---TY---GIIAKKLVDMVGIPMAEMDVDYEEY
CILKAMSLFQF-DN--------QLSEEGQR--AVSTFRDH-LLTALIAHIERRY----MTPTQRSQRSVKLT
LLFPSLMGQI--GHLEAQ--YVQ---LSTKMA-AMAAA--SSVS------------
>UMM-S2840-61.0-mRNA-1/47-339
CVACNTRVSIHYNALSCHGCKAFFRRTIFERREYCCAAEGRCEITDRCRACRFQKCVKGGMNPKHVREERI-
-----ITELLCALERRIIPD-I-------------QNFNC-ERI---MNEA----DVLNSFYLGF-------
---------LLLSE-WAE-DIPEFRALPIADQLLLFRQNFMVFGWLHYVYQSIER---RQERVGVP------
-LGN----GSYIPYREE-------E-----ARTMEPKWL---TY---GVLARKLVEMVGIPLRDLDVDFEEY
CILKTMSLFQI-DN--------QLSPEGQK--AATAFVDH-LMAALFAHIERRF----LTPSQRSHRSMQLT
LLFPSLM-QI--GHLEAL--YVQ---LS--------AA--PRAS------------
>WBGene00003636/98-407
CVGCGEAIRVHYGASSCHGCKAFFRRSVFEGRVYMCSADNHCDITNRCRACRLRNCLEGGMNPKHVREERSM
PGNTCFSFSLSTIAPSTDDD-VQHPQM---IKRLPLKYSC-DRI---MEAA----DLYLSWYRSF-------
---------VFAAD-WAM-GIPEFRVLPLADQTTLFKQNFMAFGWITFAYKCFEL---KQHLTGMP------
-LGN----GAYIPYNDE-------D-----QKKLPERWA---TY---GVVCRKLIDLIVKAMIELQITEEEY
CLIKTISLFQQ-DC--------ILSEAGQG--ICSRMRDR-LLDALSAHIEKRY----HTTSQRMTRALKIS
LMLPSFS-HI--GQVEST--LIT---LT-------AAD--HQLS------------
>UMM-S230-0.21-mRNA-1/16-268
CEVCQHSSGKHYNKFSCDGCAGFFKRSIRRHRHYLCKNKGRCVVDKRCRACRLRKCVEIGMNKDAVQHER-G
PRNST------------LPS-S-------------------------SNNF----NLPSTAAKIL-------
---------FEMLL-WSR-HLTL----STSDQISSLCSAWPTLFILQGIETNS-------------------
-LPN----DQL-------------I-----KEMEKNGGEGRD------------IIDTLDSLRPFHLDITET
RILKLIALYRD--------R--PMMKDGLT--QLNVYQTK-YPDQPLRSF-------RLSISTNLNEESVVL
FFRSTIQ-SM--RQLIES--LVLM--MVAAFLLP---S--SPI-------------
>WBGene00003657/21-270
CRVCEHSSGKHYSIFSCDGCAGFFKRSIRRHRQYVCKNKGQCKVDKRCRACRLRKCLEIGMNKDAVQHER-G
PRNSS--------------S-S-------------------------MNRD----TVAGTAARIF-------
---------FALVG-FCQ-NLN-----PKERQMTMFQQNWAALLVLHATETRA-------------------
-ITS----KQI-------------R-----TETISGSSEQRN------------VANAFEIIERLQLDNREY
MMLKHFTMWRD--------T--PSAIQ-IV--QLASIQNT-HRTEPTRYI-------QINAIAAIPTTSIIV
LFRPSIG-SM--PRLIQD--M---------FKQPTPTS--FPMA-LN------FLL
>UMM-S139-24.21-mRNA-1/177-450
CAICERASGLHYGITTCEGCKGFFKRTVQNKRIYSCAQADHCSIRRRCQYCRFCRCLSEGM---AVREDRTQ
NRRRKLIEDMIEID---LKG-L--------------------RV---TTKD---SDLSRIGDEIV-------
---------EQLVE-WTK-QLPFFTELPIDVHTHLLTQRWAELVLLSACFYALSHTTTTTDDDEIS------
-LVD----GKEIPLDHV-------------------------EA---GSLVDK-FTALLYTFSRLNLNIDAY
VCLKAITLLNF-------AP--PASGVSLM--KVQLIQDQ-FVKALQIQL--------IGEKDGGARLSDIL
TWLPLLH-SA--ASVL---------LHSKMFY--------VPFL------------
>WBGene00003681/100-365
CSVCGKSTGLHYGAATCEGCKGFFKRSVQNKKVYHCSQDN-CEIDKRCQSCRFRKCISKGM---AVREDRMQ
RR---LIKELVEMD---LKG-L--------------------RI---PSAN---CDLTRIGDEIV-------
---------EQLVE-WTK-TLPFFDELPVEAHTHLLTQRWAELVLLSAGYYACS--EMIDETDEIS------
-FTN----GKEIPLEHV-------------------------EA---GPLVTR-FTTLLHSFSNLKVSPEAY
VCIKAITLLHL-------------SADSTL--KVNTLQDH-FVKTLQIHL-----H-QPGEDAQTTSLAQIL
DWLPDLR-NA--SSVL---------LHSKMFY--------VPFL------------
>Contig67-snapTAU.71/14-306
CDVCGAATGHHYQVPSCNGCKNFFRRAILGMKVFKCPYDGEC-LSTNCRACRFTCSVRAGMKPLCVVSPVPR
LRKNTMIDELSFLEKVHLAE-IRGHSK-----------------PDPKRSSCLEKF-KVWPHADL-------
---------VYAIE-YLK-TFQAFHKLNADEQRLLVRWVIVICSHFTASYYSFK---MKS--SVTY------
-HPD----GST----------------------TESPQ------------KREYHYESIDRIRALEMDEKEY
VLLKAIIVCDP--T----ID--GLCDYSRT--ILEEQRGR-YAKAFFSYM----SA-RRGPHKVPRNFVEML
KLIDWFR-GV--NER-RK--EHH--LLRAAVG---LRPKP-LLQ-DE------IFL
>Contig67-snapTAU.72/14-302
CVVCGAATGYHYQTAACNRCKAFFRRAVLGMKLF----EGGC-QQHECRFCRFALCVEGGMNPLCIDSVVPK
MRNDLLIDELAFLEKAHLIE-LQGHSK-----------------ENPKKRSCLQQF-KVWPHADL-------
---------VYAIE-YLK-AFEVFHRLNDDEKLHLARWVVALCAHLTVSFFSYK---TKC--TVTY------
-HPD----GST----------------------MDTPQ------------KIEYHFESIQRMRSLEMDEKEY
VLIKAIVVCDP--T----ID--GLSDYGRN--ALDEQRSR-YAKSLFSYM----CA-KRGTHKAPALFLEML
KLIDWFR-SV--NER-RK--EHH--LLRSVVG---ARPKP-LLE-DE------IFL
>ppa_stranded_DN8067_c0_g1_i1/20-311
CVVCGAATGYHYQAAACNRCKAFFRRTILNGRVMHCNKEGSC-LHPRCRACRFYRCVEGGMNPLCIGSEA-K
LRKDLLIDELIFLEFAHLVV-LRGHSK-----------------PDPKTISCLENN-KVWPHADL-------
---------VYAIE-YLK-TFEFFHRLSDDEKIHLVRWVVAICAHVTCSYFSNK---MKS--NRTF------
-HPD----GSM----------------------ASSPR------------IREFHFDSIERLRELGMNEKEY
VLLKAIIVCDP--A----ID--GLSDYSRT--MLDEQRTR-YAKSLFSYM----TA-QRGPHNAPGRFLEML
KLIDWFR-GV--NER-RK--EHH--LLRVAAG---LRPKP-VLQ-DE------IFL
>UMA-S50-15.53-mRNA-1/17-290
CAVCGKATGYHYEIGSCSGCKTFFRRTIQANRRYQCRGDGKC-KEI-CRACRFDRCVEAGMNPLGINAVTDK
KRGTRTLRELLFREAAHMSW-VQEPSR----------IRLRDRIPQP---AKFPLN-KKWIMTDL-------
---------LYSIE-WLK-TFSVFQKLTESEKRLHVKAVSRMVALFTAAFWSHD--ERRS--EVTV------
-MPD----GII---------------------PREAKM------------DRAFHFEIIHRIRQLRMDKQEY
VLLKGIMACNS--V----HD--GFSHLSRM--MMQCQRER-FTNALFRYL----IT-RRGM-----------
----------------EE--DLH--VLFSALG---LK-IP-AVM-DE------LYS
>ppa_stranded_DN20505_c0_g1_i2/46-347
CAVCGKAAGYHYDIGSCSGCKTFFRRTIQTERRFFCRFNGAC-KESKCRACRFDRCVDVGMNPLAITSIPVR
KRGLETIEELLFLEIAHLQC-VECPSR----RHIPIEIRIRDRIRKP---A--PPY-KPWLTVDL-------
---------FYTIE-WIK-TFEFFSELSYQEKRILVRAVTRKVTLLTAAFFSYD--TMKS--DVTV------
-MPD----GVV---------------------PKEALQ------------DRDHNFGLIDKIRNLEMDKTEY
VLLKAMIACDP--T----HE--DLSSTART--GLQEQRDR-FSKSMMSYL----LA-KRGLVDGPAAYVEIL
ALIAWLS-KI--IKRGKE--NC---LLLSALG---LK-IP-VLL-EE------ILS
>ppa_stranded_DN28227_c0_g1_i1/71-370
CSVCGKAIGYNYNVPSCNGCKSFFRRTVQHNRRFVCEQPEKC-K-NICRSCRFARCIAVGMNVRAVGITKAE
ER---LIEDMLYLETSHVEW-CLGPSR----PFVPMEERLRCRI---PCGMSLPPT-KYWITVDL-------
---------AYTIE-WLK-TLSFFPTLRECEKFLLARNVTQAVAYLTAAFDSYE--RTHS--DVTI------
-YPD----GTM---------------------LKESTV------------EHNKWFGIISRLKAIGMDKREY
VLLKAIMACDP--Y----DD--GFCAQTRE--MLRKYREK-YAISLMSYV----MA-SRGPDKGPYAYSQML
SLINWQK-AA--IAK-VK--NTY--FLLSALK---IF-HT-QFL-DE------VNS
>Contig11-snap.31/68-298
CAVCGKASGLNYEVPSCYGCKSFFRRTLQNQKRFECSNGGQC-KAAKCRSCRFDRCVELGMNPLAVNAVK--
-----IIEEMIHLDEAHVEW-CIGPSR----PFLPLQVRIRDRI-KP----TLPPT-KKWVMVDL-------
---------IYTIE-WIK-TFAFFNQLEEKEKLQLVKNVTQMVTILAAAFYSYE--VRRS--DVTV------
-MPD----GQI---------------------PKEATI------------ERANNFEIIKRFKSIQMDKKEY
VLLKAIMACDP--D----HD--CFCLESRR--ALQSQE----------------------------------
--------------------------------------------------------
>UMM-S196-14.44-mRNA-1/117-423
CEVCGVATGYHYEVPSCNGCKTFFRRAVLGQRQFACKKNGEC-KNSKCRKCRFDRCVEVGMNPLAILSETNS
KRKLLLIDELMHLEFAYLNS-AEGHSQ----KFIPMEKRIRERI-PPECSNPRP---KMWPLLDL-------
---------VHAIE-YLK-TFDFFHKLPENDKRALAKNVTLMTVYITNSFYAFE---AKS--DVTI------
-HPD----GCI-----------E-W-----AGHEDAKH------------DLEMHYETVQRVKALNLDKKEY
VLIKALITCNP--A----IE--DLTSASRE--IMQEQRDR-YAKTLMSYV----MA-RRGFLDGPSTYTEIM
AHVDWLT-RL--AKR-NK--DIH--VLICALG---LK-MA-PLM-DE------IFG
>ppa_stranded_DN30474_c0_g1_i1/53-356
CAVCGPASGHNYEAVSCTGCKSFFRRAVLGKRKMSCREGGNCGMNSKCRACRFARCLAVGMNPLAITGESKV
KK---LIDELVHLEVAHIDE-CRGHSK----KFIPMKVRIRDRI-PPKCNHPLP---MMWPHLDL-------
---------VHTIE-YVK-TYDFFHNLTEAEKYSLVKHVVAIVSFLTNSFHSLD---MNS--DVTM------
-YPD----GAI-----------Q-W-----S-ESDARH------------DREVHYETIERMRRMRMDRREY
ALIKALITCDP--A----IA--DLSSSSRN--LLQQQRER-YAKALMSYV----LS-RRGTSEGPSAYASIL
AHVDWLT-RL--VKR-NK--DLH--TLICALG---LS-MS-TIV-NQ------VYG
>UMM-S2838-5.42-mRNA-1/3-296
CEVCGKATGYHYDVISCGGCKTFFRRAIISQRKFQCTREDKC-KKRECRKCRFDRCVQVGMNPLAILAVKEE
RR---VIFELISVENAHLDE-LVGHSR----TYIPMEIRIRDRL-IP----------KYWPHEDV-------
---------GYTIE-YLK-ALPLFNRLETRDKFLLTRYVVSMCSLLTCAFYSFD---RRV--ECTI------
-YPD----GSY---------------------PSEAVL------------ERELHYGIIRALNTARLDVNEY
VLLKALLVYNP--A----IE--GLSASAQI--EISKEQRI-FGKTLLSYL----MA-KRGISQGPTAYVEML
SLLSRLT-SL--AKRHST--EQH--LLSVSLG---IL-KR-VLI-DD------IYQ
>ppa_stranded_DN29565_c1_g1_i3/18-311
CVACGAATGYHYEAPSCTSCKTFFRRTVLQEKLYTCLKSGDCAKEERCRACRFDKCVSGGMNPLLIVSLKNG
MKGIDLIGGLLHLEKAHLDT-VRSRSI------------------DPPHGEKIP-W-KMWPYIDL-------
---------LLAIE-YMK-TFEFFHYLSHDDKKALIRHASIMCAHLTLAYFSYE---NKS--DITL------
-HPD----GSS---------------------SKDNKH------------ERMLHHGIIQIIHHLELDKKEY
VLLKALIVCNP--A----IE--DLSRSDKE--ELEKERLK-YSTSLMSYV----MY-RRGHQKGPAAFAAMM
IVIDTLN-HF--MKQ-HK--NWW--ILNQAMR---YTPTPSSLF-SD------IFF
>ppa_stranded_DN12862_c0_g1_i1_ppa_stranded_DN26679_c0_g1_i1/18-311
CVACDQATGFHYEAPSCTSCKTFFRRTVLMERVYTCLNDGVCNTNDNCRACRFDRCVKGGMNPLFIISIKNQ
HYSRDIIGGLLYLENAHLDT-VMSHSL------------------NPPPMPMLPKA-KFWPFADL-------
---------LFSIE-YLK-TFEFFHYLSHEDKKALIRHVSVMCSHLTLAFFSYD---NKS--EVTL------
-HPD----GTR---------------------PTERAH------------EWQLHHGIIQILRHLELDKKEY
VLLKALIVCNP--A----IE--DLSCSHKD--ILELERLK-YTKSLMSYV----MC-RRGHEMGPAAFTAMI
AIIDTLT-HL--MKK-HK--DWH--IVNQALK---YTPTP-SLF-ND------VYE
>UMM-S2838-17.63-mRNA-1_truncated_curated/18-295
CIACGAATGYHYDAPSCIPCKTFFRRTVLEERVLNCAKAGMCDKNKKCRFCRLNRCVEGGMNPLLILNLEN-
-------------RTCPVVI-FLAKGR------------------DF-PMTSTPGA-KFWPFADL-------
---------FLSIE-YMK-TFEFFHFLSHEDKKELARPVSVMCSHLTLAYFSFE---NKS--DVTY------
-HPD----GTI---------------------SGGLKH------------KALLHHGIIEILRTLDLDKKEY
VLLKALIVCNP--E----IE--DLSCSHTI--ELENARLK-YSKSLMYYV----MY-RRA-QKGPGVFAAIM
AIVDTLS-HL--MKS-HK--NWF--VLRQASN---HKLTP-NLL-TD------IYC
>ppa_stranded_DN23916_c0_g1_i1/147-447
CAVCGTATGYHYEVPSCNGCKTFFRRTILAQRKFACKKGRDC-FKVKCRSCRYDKCVEVGMNPMAIVTKEDS
KRKPILIEGLLYLEIKHIDK-VERSPMMSVAEHAEK------KV---MDYDKLPTN-KMWFYADS-------
---------IYAIE-WAR-TFDFFHKLDSVDQKNLIKNMTWQCVNITSSYFSYS---NNS--DTTL------
-FPD----GRL-----------YLW-----M-PRTKMH------------------NVIPILMRLKLDKTEY
VLLKTLALCNP--T----WE--NLSDKAKQ--VLEPYREE-YANALFKYC----MA-KRGPVDGPSTFSSLL
AILDTLM-NQ--AKK-AK--ETH--TIISVFK---LRARPIPLI-DE------ISE
>UMM-S2838-45.67-mRNA-1/75-375
CAVCGTATGYHYEVASCNGCKTFFRRTILDQRIFECKKSGDC-FIAKCRACRFQKCVEVGMNPIAIVTKDDT
KSKKKLIDGLMYLEIKHIEN-ISNSSVMTISDHVDK------RV---IDYSKFPTN-KSWFYVDL-------
---------IYAIE-WAR-TFEFFHKLGAVDQRNLIKNMVWECSNMTSSYFSYS---NNS--DTTI------
-YPD----GRV-----------YMW-----K-PRGNRHY-----------------NVIPILMRLKMDRTEY
VLIKALALCNP--S----WE--VLSDEAKQ--ILETYKEQ-YANALFNYC----M--RRDTIDGPSRYSFLL
GVLDTLM-RQ--AKT-SK--DTH--TLIGLYK---LRAQPISLI-NE------ISD
>ppa_stranded_DN26253_c0_g1_i1/102-399
CRVCGASTGHHYDIPSCNGCKSFFRRTLLDQRRFVCERDGDC--PVKCRGCRFRKCVEVGMNPTGIVVNVEK
-RPALLVDNLMYIEFRHITD-IQRFTSMSLEEHAQL------RI---LTTDRLPPS-KFWFYVDL-------
---------VYAVE-WAK-TLDFFRLLDLIDQRELICFSAWQIFNVTHSYFSYT---QSS--ERAV------
-FPD----GKF------------VW-----T-PREADR------------------DVITPFFRLQIDRTEY
LLLKSLIICNP--S----CE--TISERARC--ILTREREK-LSKVLFNHC----MN-TQGKARGPSRFGEII
ALEGIMM-NQ--ALK-TK--HLQ--SLLSVLN---LRSMRIVLM-DE------ICD
>ppa_stranded_DN27788_c0_g1_i2/29-326
CLVCDKSTGYHYGTPSCNGCKSFFRRTVLEQRRFFCENNDNC--TIKCRACRFRKCVEVGMKPEGIVVEEER
NQSALFIHNLTYTEFMHITD-VQGFTPLSFEEHAQY------RI----CEGPLPPT-KFWFYADF-------
---------VAAIE-WMK-TLEFFRALDQSDQRELVIFSGWQIANITSSYFAFA---KGS--DRMV------
-YPD----GRF------------VG-----T-PRDAER------------------DVVRNLIHMKIDRTEY
LLLKSLVICNP--S----CE--TISEYARS--ILLQEREK-LSKILFNHI----MD-YHGRIRGPSRFGEVI
ALESTLL-HQ--ALK-SK--HLH--SLLAALQ---LRPMKIVLM-DE------ICE
>ppa_stranded_DN29192_c0_g1_i7/42-193
CRVCSNSTGYHYGIPSCNGCKSFFRRTLLEHRNFVCESNGDC--TIKCRACRFQRCVEAGMNPNGIEVE-DK
QQPLFIVENLTYIEFRHIID-VQRFTTMSLEEHVQL------RI----CTGPFPSS-KFWFYMDL-------
---------IGAIE-WAK-TLEFFSLLEITDQRKLIVFSAW-------------------------------
------------------------------------------------------------------------
------------------------------------------------------------------------
--------------------------------------------------------
>Iso_D.9099.1/67-361
CRVCGESTGHHYDIPSCNGCKSFFRRTLLEKRKYHCERKGNC--QIKCRACRFRLCVEAGMNPMGMVVQNDQ
QRGSIFLANLMYAEHRHILD-IQRSAA----EHVRL------RI---LNTDGLPSS-KFWFYVDT-------
---------VCAIE-WAK-TLNFFRGLDLDEQRELICCTAFQVVNVTLSYFSYA---KSS--DKLL------
-FPD----GKF------------VW-----S-PREADQ------------------DIIRPMIRLRIDETEY
LLLKLLVICNP--H----FE--TISVRTRT--ILEGEREK-LSKLLFRHC----MH-KHGAAFGASRFGEIV
ALESVTI-KQ--AQK-SK--QLQ--SLLVALN---LRSTRVVLL-DE------ICG
>WBGene00016975/103-397
CAVCGRATGYHYEVPSCNGCKTFFRRTVLSQRKYECMRGGKC-FNVKCRSCRFQKCVEVGMNPFAIQTNDSG
KRKNSLIDGLMYLEIKVLKY-HEQQPM----SHEEM------KE---GNSEPMTPE-KNWFVYDI-------
---------LTSVE-YAK-TFMFLHQIGKEDQILLLRAVVLKLMHLNQAFYSYE---NKY--DMIF------
-HPD----GTV-----------HSW-----K-KNENPN------------------DSISQMMTYQLDKREY
VLFKAITLCNA--T----IS--GLSDHARE--VVTREKEK-YSKALMKYC----LA-NRG-MKGPAHYAAII
ALSNGLE-NR--QKN-QK--DFH--FIMKMMK----KGFKFDLV-DD------VME
>UMM-S57-36.10-mRNA-1/99-390
CRVCGQATGYHYDAISCNGCKTFFRRSVMDKREYVCKNEGRC-LELK-----------------AFQTKEDA
KRKGRVIDELCYLEIKHVEE-LRRHSMMEDPDHMPLDIVLSQKI-----KKNRAPN-KIWMFADL-------
---------IYSIE-YAK-ALPLFTMLDEQDKIRLLKSSVILCMNLTTSYYSFT---HKS--DVNL------
-HPD----GT--------------------S-PTRARNYPGF-------AVDQYMCRIIATLIRTDIRKEEY
VLLKAILLCNE--A----CD--DLSPYAQN--LLKKERER-LVKALVSFC----MA-TRGPLNGPSTVSAVL
GIADIIA-HQ--ASE-NA--E-G--TIRTGGR---LWSQTFTIL-NS------L--
>WBGene00015396/11-303
CSICRNAKGYHYDVISCKGCKTFFRRMSLINFQGKCDLNNQC-FDLACRACRYRKCLDVGMNQKAIQIPER-
-----TIDALVYLEEKLLEL-YNNGSNFENSVHESFENSLPSSL-CP--------T-KIWTLCNL-------
---------LTTVE-YLK-TFNYFKDLSALDKLILARHVILIGKNLHISNYSFS---KKF--TGCL------
-NIE--------------------------TDAQRERHY-------------PVAFMLMAPLIRSQIQPIEY
ILLKAICCCNP--A----VP--NLSQKAQS--TLARERGQ-FVSILFDYC----QR-SG--KNGPGRFAELI
GIFSVME-KQ--QRM-QK--DMY--MLYFAPH---LTPDVIKFL-HD------IMD
>WBGene00015395/14-299
CSVCGSAKGYHYDVISCKGCKTFFRRMYLLKSKIICGLNNSC-FDLKCRACRYKKCIDVGMNRNGIQSSES-
-----IIERLSYVESKLLKY-LEGTCQLEKIYIIDFPN-------------------KIWTLCNL-------
---------LTITE-YIK-TFECFHKISSNDRLVLTRHIILMCKILHESHYAVS---RKF--DNYL------
-NPD----G---------------T-----QESKTEMHH-------------SLLAMSISPLVRTHIQPVEY
VLLKAMCFCNP--A----VT--GLSQHAQT--TLAKERQQ-FGNLLFDLC----RK-NR--RDGPGHFVELV
GILGLLE-NQ--QRM-LK--DTY--MTYYAPF---LSPEDVKLF-YD------IMS
>WBGene00015397/7-296
CSICSPAQGYHYDVISCKGCKTFFRRMWLSKIKEMCPLNNKC-FDFRCRACRFQRCLNVGMNPAAIQCDGN-
-----IIDTLTYVELKLLDD-LEGSCSFEE-------HQLPSS-PCP-------SN-KYWTHCNM-------
---------LTTIE-YFK-TFKFFHELSSRDKFVLARHTLLLCQNLHISHYTVS---HNF--DSCL------
-QPD----GS--------------M-----QPKQDERHY-------------PIAMMSIEPLVRCKIQHVEY
VLLKAICFCNP--A----VP--ELSQNAQR--ILAKERYC-FADILINHC----LR-NY--TDGPGHFAELI
GIFNLLE-TQ--QRM-FK--DLH--IMYVVPL---MNKFSIKFL-SD------VMD
>WBGene00003719/30-321
CFVCGSASGYHYDVPACNGCKTFFRRYVISKRLFTCKLNDDC-FDLRCRACRINKCFAVGMNPHALEVDKTK
RKNMIIADMLTYLELKL----------LDN-------NLSPSRPGGP---PPYSPK-KHWLYFNM-------
---------LATIE-YAK-TFMFFHELLPRDQLILIRYTTLACVNLLVSFSSVS---KKY--DTAV------
-HPD----GT--------------L-----QMHRNQEYY-------------SSNVMSIIPLIRYQVQQIEY
VLLKAICLCNP--A----VP--DLSKHAQL--LLAEERQK-YSEALLDHC----IR-NI--GNGPSRFTDLI
GIIDVLE-RQ--QRM-QK--DLH--LLYIAPL---VAKTPVQII-ED------VMD
>WBGene00008221/50-348
CSICGTANGYHYDVPSCNGCKTFFRRLCVSEKSFICKAGGDC-FNLRCRACRYEKCISEGMNPNAMLLDEKK
RVNQSLVDMLNYLERKVLEA-FLLENKLKT-------QSSPPKI--P---PAYSPD-KCWILYDL-------
---------MVSIE-YAK-TFMFFHQLDSRDRLVLMRYVALALMNLHISYFTVA---KKY--DTII------
-HPD----GK--------------L-----APMKKGMVY-------------AETVMSIAPLIRCEIQETEF
VLLKAICLCNP--A----VP--DLSQHAQE--ILGREREQ-YADALFDHC----LR-NR--KDGPSQFAELI
GMVDLLE-RQ--QRM-QK--DLH--LLHVAPF---VSKIPMLLV-DD------IMN
>WBGene00017787/43-341
CSVCGKATGYHYDVPSCNGCKTFFRRICISEKTMQCQGVGDC-FDLRCRACRFEKCVLKGMNPNAMQIDEKK
LKNQYLVDALSYLEIKLLEE-FLLENKLKT-------QPAPPKI--P---RPYFPD-KTWLLYDL-------
---------MVSIE-YAK-TFMFFHQLGTRDRLILMRYVSLALMNLHISYFTVA---KKF--DTII------
-HPD----GS--------------L-----APMNKGMVY-------------AETVMSMAPLIRCNIQEIEY
ILLKAICLCNP--A----VP--ELSTHAQK--ILAKEREQ-YADALFDHC----IR-SR--TNGPAQFAELI
SMVDILE-RQ--QRM-QK--DLH--LLHIAPY---ASKFPMLLV-DD------IMN
>WBGene00003706/50-345
CLVCGSAHGYHYNVASCNGCKTFFRRMCLSGRSFSCKLDRDC-FDLRCRACRLQRCLSVGMDPGAMEVDEKK
RSKVKTIDMLVYLESKVLEF-LKTESRRSD-------Q---KKLGGP-----HNPD-KQWMYFNL-------
---------FTTVE-YAK-TFMFFHRLDSRDKFILTKHITLSCMNLHLSYISVA---RKS--EVLT------
-NPD----GT--------------S-----FPSRTQAHY-------------TSKTMSVAPLIRYQIQYIEY
TLLKAICLCNP--A----VP--DLSHHAQE--ILSKEREK-YADALFDYC----LR-TR--NDGPSHFAQLM
QIFDVLE-RQ--QKL-QK--DLH--LLYILPT---LAHAPIRVI-ED------IME
>WBGene00003650/47-347
CLICGSANGHHYDVASCNGCKTFFRRMCVSDRSFECKAKGDC-FDLRCRACRHQKCISVGMNPLAMEVDEKK
RAQDLITDMLVYLETKVLEY-LESECRRRD-------QLGPPRLGKP---SQHSQN-KQWFFYNL-------
---------LTTVE-YAK-TFMFFHRLSSRDKLILTRHVALACTNLHISYSSIR---RNL--EVII------
-EPD----GS--------------E-----PMTFNDTHY-------------SASVMSVAPLIRCQIKNIEY
LLLKAIVLCNP--A----VP--DLSAKSQE--IISLERVK-YADALFNYC----LR-SR--SDGPPHFAQLI
QIIDVLE-RQ--QRM-QK--DLH--LLLVAPK---VAKLPMRVI-ED------IMD
>WBGene00015705/21-309
CKICNPAHGHHCDVATCKGCKTFFRRMYLLKSELRCYINSDC-FDLRCRACRFKKCLLVGMNPNALNFRTT-
-----VINELTYLDCKLLED-LRCSSK-----------------YHPYNFKTYSPH-KQWRFFNL-------
---------LTSIE-FLK-TFPFFLKLDTKDQLILMRHVVVGCSNLHSAYYTLK---NKY--EDLR------
-QPD----GT--------------Q-----RPKKSEPQY-------------STFAMVFYALMRVGVHYIEY
LLLKMIFICNP--A----IP--NLSSNAQY--KLEKGRSF-YSEMLLVYC----LQ-SLN-SSGPTRYVDLI
GVIATLE-KQ--QKL-LK--DLH--VCLLAPM---LSILPRSLM-YE------MIF
>WBGene00020748/34-321
CMVCVPAHGYHCDVATCKGCKTFFRRMCLLRGEIKCSTSGDC-YDLRCRPCRFKRCLLVGMNPKALIIDGS-
-----TIDVLSHLEAKTLKD-LLSPSK-----------------LCPRDIQSFSPH-KQWRFSNL-------
---------MTAVE-YTK-TFSFFHDLSFQDQINLLKHVVIGLANFNTTYYTLK---NKF--DDLR------
-QPD----GT--------------Q-----RPGVNEPHY-------------CAHTVPFGPMKRIKIQFNEF
LLLKILFVCNP--A----VP--NLSKHAQF--VIEKERHH-YSNILLKYC----LQ-NY--SYGPTRFVELI
EIFGVLH-RQ--QKL-MN--DLY--IYVLSPL---LLKLPVPLI-EE------IVL
>WBGene00003683/62-346
CMVCAPAHGYHCDVTTCKGCKSFFRRMYLLRSEIKCSGRNDC-FDLRCRSCRYRKCLLVGMNPEALVF----
-----VINSLDYLDQKVLAD-LKNNGK-----------------LDPRDLKAFSTD-KEWRLFNL-------
---------LASIE-YSK-TFLFFQNLDLPDQLRVLKHTAAGCSSLSCSFFTLR---QKY--EDIR------
-QPD----GT--------------Q-----RPSKLAPGY-------------ALFSALIGPMRRVGTQYFEY
LLLKALYLCNP--A----IP--GLTVQAQH--VLERERRL-YSNILMEFC----LR-NY--SNGATKFVDVI
QLIGVLE-WQ--QKN-LK--DLH--VLLLTPV---LSQLPVSFV-HE------LVF
>WBGene00019816/51-345
CQVCYKATGHHYDVASCNGCKSFFRRVTIEKLKYRCSAGNAC-YTNPCRACRYKRCLEAGMNALGIQSELR-
-----LINHLMHLDLKILKQ-AKNEVS-----------LSPETIGSP---RILPPN-KKWFSYDL-------
---------LTVVE-MAK-TFDFFKKLSENDRFFLCRDTSLMVSNLMRAYFSVE---NKT--DKFI------
-RAD----GQT------------FV-----PPPKIPKEYMDN--------SSDIMMRAIKTLIRLACTKVEY
LFLRAILLCNS--A----AP--DISASGRN--ILSTERAK-YTVALLNYT----MT-HHG-AAGPGRFAEIL
NVIDVLE-RQ--QKD-QR--DVN--VYITL-------YRPLALF-DD------IML
>UMM-S57-12.70-mRNA-1/8-309
CAVCGPAIGFHYDVASCSGCRSFFRRTIKQEKEYACKREGRC---MKCKACRLDACIEAGMNPQALQSADIV
QRQTALIDELILTKQAHLDK-LGETGKLQIVKLYSLTVLSQARA--P-----MEGR-KWWPLADC-------
---------IYTIE-YLR-TFPFFDELSRIDQRILAIHTVSSATNLTRSYYSVE---QRS--EVMI------
-NPD----G-----------------------MRHNGQWKTV--------DLEYDCEIIIGINRLAITESEY
ALLKAIVCANH--E----II--GLSQDGRE--VLEQYQAM-YRKSLLSLA----LA-TRGPLEGPRFFSAAL
LLLSTLT-KL--TLS-HK--QVY--PIYRNTK---YAC---PII-EE------ILY
>UMM-S250-14.30-mRNA-1/18-317
CIVCGPAIGHNYDAPSCASCKAFFRRVVIRNRMFTCMRGGLCEGNEPCRACRYDKCIKGGMNPLLVAGAEI-
---DIMMRILMAIEDAHLDD-FHGRSK----PIVPYEVIIGQRI----------KS-KLWMFQDV-------
---------TYSIE-FIK-ALSIYHAIDDCSKKVLLA-SALTCSNFTSAYYSYS---HNS--DRTF------
-FPD----GS------------MTW-----NNELQNL----------SPDSTRFHTGIIAAMKEADLDTREY
TLLKLIIVCNP--L----LH--GLHPHDIT--LLQHEKEK-LTKTLLSYV----LA-RRGIQEGPSIFAKIL
SIGDVVT-RL--TSW-QK--SQC--ILIIAMN---LYKNYTPFD-ET------VFH
>ppa_stranded_DN29352_c0_g2_i1/17-314
CIVCGAAAGYNYGGASCARCKTFFRRAIIEKRVYNCLRNGACDRDEKCRSCRYDRCLRGGMNPLLVAGVDV-
-----IMQNLLTLEEAHIDD-FPGPSK----KLVPIELLIRKRV----------EM-KLWMFQDK-------
---------VYALE-YIK-ALPIYNQLDDPSKKVLLA-SALVCTNLTASFYSYT---HHS--DRVA------
-YPD----GS------------MTW-----DSKIHKQ----------SPGSTRLYTGIISAIREAELDTREY
TLLKSIIICNP--L----LE--GLHPYDIK--LLQDEKER-CAKALLSYV----LT-RRGTEEGPACYAKIL
SIVDVVT-RL--TNW-QK--SQC--LLLFSLD---LFKNRTPFA-ER------MYL
>ppa_stranded_DN31011_c3_g7_i4/17-320
CIVCGAAAGYNYGCPSCARCKTFFRRAVIEKRMYSCLKSGACERGGRCRSCRYDRCIKGGMNPLLVSGVDVG
ELADSMMQHLLTLEEAHIDD-FPGPSK----KIVPVELIVRHRI----------EL-KLWLYQDK-------
---------IYSVE-YIK-ALPIFKMLDKRSRMVLMA-SGIACANFTAAYYSYT---HHS--DRTC------
-YPD----GS------------MTW-----SSEVHKE----------SPGSTRLYTAIIAAMKEAELDSREY
ALLKSILICNP--L----LD--GLHPTDST--QLQNEKER-CTNTLLSYV----LA-RRGVAKGPASFAKLL
SIVDLTY-NL--TTW-QK--NQC--MAMLALG---LFKNSTPFA-ET------MYH
>UMM-S2845-23.18-mRNA-1/1-267
-------------APSCPSCKAFFRRVVIKNKVLLCLRFGLCASKVACRYCRYDRCVKGGMDQLLVNYPEL-
-------------------------------SLIPLEIIIKNRI----------CT-KLWPFQDL-------
---------VYAIE-FIK-ALPVYQLMHADSKRTLLA-SSLLCADFTAAFYSYS---HNS--VRTF------
-YPD----GS------------MTW-----SKEIQLQ----------SPGSVRIQTKLIAAMREVDLDTREY
SLLKMIIVCNPISV----LD--NLHPSDAT--ALRHERERGCSTTLFSYV----LA-RRDVGQAPGYYARIL
AIVEIAS-RL--NTW-QK--SQH--ILAMAMG---LYKSPAPFV-QT------IFH
>UMM-S2840-11.36-mRNA-1_truncated_gene1/25-321
CGVCGPATGKHYLAITCNGCRSFFRRCIADNKLYECKRAGETQRQCQCKKCRLKLCLAAGMNPHAVKSDE--
-----MIRDLLVIEDAHVDE-FFGPSK----QFVPPEIFVKQKV----------ST-KLWLFQDV-------
---------VYAME-FMK-ALPIYHLLDDSSKVVLLS-SALVCSNLTTAFFSYS---HHS--DRTY------
-YPD----GG------------MSW-----SAEIQAQ----------SPHSTRFHTATIAAIREANLDKREY
VLLKMILLCNP--M----LN--GLSPHDST--LLQREKER-WTKTLLSYV----LS-RRGIREGPSVFAKIL
AIADLVS-GM--TAW-AK--GQH--ILGLAMG---VWKHRIPFV-ES------VFL
>UMM-S2840-11.36-mRNA-1_truncated_curated_gene2/21-318
CGVCGPAAGMNYLAISCNGCRTFFRRSIAHNKTYECKGTGDTQHQCQCKKCRLKLCHSAGMNPHAVQSVEE-
-----MIGDLLVIEDAHVDE-FEGPSK----QLVPVEMVVKHKM----------SS-KLWLFQDV-------
---------VYSME-FMK-ALPIYHLLDDSSKFALLC-SAMVCSNLTAAFFSYS---HHS--DRTY------
-FPD----GG------------MSW-----SAEIQAQ----------SPGTTRLHTNIIAAIREAKLDKREY
VLLKMIIVCNP--M----LD--GLTHDDVK--LIQREKER-WTKTLLSYV----LA-RRGIREGPSMFAKIL
SVADLVT-RL--TNW-SK--SQH--ILVLAMG---LWKHRISFN-ET------IFH
>UMM-S2840-89.65-mRNA-1/34-331
CTVCDPATGTHYSAVSCNGCRSFFRRSIALGKLYNCKRTGSNQLECRCKHCRLVLCRSAGMNSDAVQKEDE-
-----MMKNMLAIEDAHVDD-VAGPSK----RLVPPEFMIKNPV----------ST-KLWVFQDI-------
---------CYAME-YIK-ALSIFHLLDDCSKRVLLA-SAMACTNLTAAYFSYT---QHA--DRTV------
-YPD----GG------------MTW-----SKQVQDL----------SPETCRQHTAIIAAIKDAKLDKREY
TLLKVILVCNP--L----LE--GMSPHDVT--LLQHEKER-CTKTLLSYV----LA-RRGVKEGPSAFAKIL
SIVDVIT-RI--TSW-EK--GQH--IVVLAMG---LWKHRIPFT-ES------IFH
>UMM-S2840-70.5-mRNA-1/26-305
CTVCGPATGTHYQSVSCNGCRSFFRRSIAYGKEYTCKGMGYDQQGC------------------SVRVDEE-
-----MMQKLLLIEDAHIGD-FYGPSK----MLVPEEVYIKHKI----------SE-KLWMFQDV-------
---------TFAIE-FIK-ALPIYHLLDDCSKLSLLA-SAITCSNFTSAFYSYS---HHS--DRTC------
-FPD----GT------------MCW-----SRSLQDK----------SPHSTRFHTGLIAAMRDVQLDTREY
ALLKMIVVCNP--M----LD--GLNPYDAT--LLQHEKER-YTKTLLSYV----LA-KRGVKDGPAMFTKIL
SIVNLVT-KL--TSW-QK--SQH--ILILAMG---LHKYSCPFA-ET------IFH
>UMM-S2840-42.75-mRNA-1/30-324
CVVCGPPIGYNYGAASCAPCKAFFRRIVVHKQLFSCQRKGICEREPKCRKCRYDKCISGGMKPELVAFIEI-
--------NLAWREAAQIDD-FFTPSK----MLFPPEMLIKNRA-----------T-KLWVIQDI-------
---------IYTIE-FMK-ALPIYQLLDDSSKRVLAA-SALACTNLMMAYYSYT---QNS--DRTL------
-LPD----GS------------VTW-----TTEIQAQ----------APGATRFHTGIIAAFREVNIDEREY
SLLKNILICNP--N----LD--DLQQYDAT--LMQHEQER-YTKTLLSYV----LA-TRGVYEGPARFAKII
SIADVAN-KL--TSW-QK-SAQF--ITSFALG---LAKPRNPFS-EA------VFH
>UMM-S2840-42.76-mRNA-1/20-305
CVVCGTAIGYNYGAASCAPCKAFFRRTIIGKYSLTCQRNGICAREPKCRKCRYDRCIAGGMKPELVMFTDI-
-----LMQNLATLEAAHIDD-FFAPSK----MLFPPEMLVKMRV----------TT-KLWAVQDM-------
---------IYTIE-YMK-VLPIYQLLDDSSKRVLAS-STLVCTNLMTAYYSYT---HNS--DRTL------
-FPD----GS------------VTW-----TPDIQAQ----------APGATRMHTGIIAAFREVNIDEREY
SLLKNIIICNP--N----LD--GLQQYDAT--LLQHEQE------------------REDVEIGPSRFVKII
SIAEVAN-KL--TSW-QK--AQY--VTSIALD---LLKPSCPFR-DS------VFH
>UMM-S2840-42.77-mRNA-1/25-322
CVVCGPAIGYNYDAASCASCKAFFRRAVVGKQTFSCQRNGICAREPKCRKCRYDKCIAGGMKPELVACNDI-
-----MMQNLISLESAHIDD-FFVPSK----MLFPAEVLIKMRI----------NA-KLWVIQDV-------
---------IYTIE-FIK-ALPIYQLMDDSSKKVLAS-SALVCTNLMIAYFSYS---NNS--DRTI------
-YPD----GS------------VTW-----SADIQDQ----------APDSTRFHSGLIAALREVNLDAREY
ALLKNIVICNP--I----LD--GLQHHDST--LLQHEKER-CTKTLLSYV----LA-RSGVEEGPARFARIL
SIADVAT-KL--TSW-QK--GTY--ITSFALG---LAKPVSPFA-ES------IFN
>ppa_stranded_DN29211_c0_g1_i1/18-314
CVVCGDAAGYNYDAPSCASCKAFFRRVVIKKQVFPCDRNALCDIDV-CRACRYERCIKGGMNPLIVACPDN-
-----MMHHLLLLEEACIDD-FLTQSK----VLMPVQVILDKRQ----------TS-RIWPIQDV-------
---------AYSIE-YIK-ALPFYNMLDDVSKKILIG-SALICSNFTSAFFSYS---KGA--DRTT------
-YPD----GS------------MTW-----DRQVEEQ----------SPEVARFHTVLIVAMRQVELDDREY
SLLKLIIVCNP--I----LD--GLRSYDVA--VLQQMKER-CTKTLLSYV----LA-RRGVCEGPAYFAKIL
SLIEVAT-KL--TSW-QK--STH--ILGLAMG---LYKNITPFA-ET------IFH
>ppa_stranded_DN31505_c3_g11_i7/12-309
CIVCGSTRGYNYGAPSCPSCKAFFRRAIVKGEVFGCSMYGLCATQEICRPCRFERCIKGGMNRQFVSCTET-
-----IMQNLIQIEAAHIDD-FNGPSK----HHIPLEIVIRNRM----------TK-KRWQFQDA-------
---------VYSIE-FIK-ALPVYHLMDYCSKKTLIG-SAFTCAYYTAAFYSYA---NHS--DRTC------
-YPD----GT------------ITW-----DNEIIKQ----------SPGSFRFYTGIIAAMREADLDMNEY
ALLKTIIVCNP--L----LE--GLHPCDVT--LLQHEKER-YTKMLFSYV----LA-RRGPNKGPVYFAKIL
SISTTTT-IL--TTW-MK--SQC--ILLMALG---LFKNQSPFS-DT------IHH
>UMM-S273-11.61-mRNA-1/25-273
CSVCGPATGTHYLTISCNGCRSFFRRSIALTKTYNCKRVGVNQQECRCKHCRLALCISAGMKPEAIQIEEE-
-----IMLNLLAIDEAYIDD-IRGPTK---------------------------SC-SKW------------
--------------------LPF-----AADARSTLR-AAL---NSTTSPTTFC---HHH--NSIL------
-FLQ----SSF-----------SGW-----RNNELEQR--NT-V---SPSYTLSYWHHIC--NQGELDTREF
TLLKIILVCNP--L----I----------------------KTKKLLSYV----LA-RRGVKEGTFRFCKTV
SHCNTVY-IL--AEG-SV--SQR--ILILALG---LWKYRIPFV-ET------IFH
>WBGene00007546/29-328
CQICRPAIGYHYEVPSCNGCKTFFRRTIITGRKFKCFKVSNC-LDGVCRACRFEKCVQAGMNPMAIQAEAKA
-KKFEILGKLIKIETKLLST-ASSKVI----SYTPV-----------ISKNTGLPKSRNFVHSSC-------
---------LASIE-YSK-TFDFSSAIDISSKIILLKNTALSCANLTNAYTTFR--KLKS--DTLL------
-YPD----GSI--------------------------KNGPL-----IEKQRSFLQNTLISFMTNNVDKTEY
ILLKAIVLCNP--A----II--DLPYADSK--HIQREREV-YAQCLFRYC----LL-QHGTLHGPARFSALL
SIFNVLE-NQ--QKE-QK--DYY--LYIKLIH---SQKPESVIY-DQ------IMD
>WBGene00007547/83-383
CLVCRPAIGYHYDVPSCNGCKTFFRRTIITGRKFTCAKQKKC-MDGPCRACRFAKCVEVGMNPMAIQAEVKL
-NQREMIEKLTFVESKVLEE-IDSKPV----KFCPS-----------PCANEKRPRFTNYVHTSY-------
---------LASLE-SSK-MFEFSSQLDLESRILLMKHATLICSNMMNAFFSIN--EMKS--DILR------
-HPD----GSM-------------------------DRENDV-----MTDHVKLIQKTLITFLNHKVDKIEY
LLFKAIMLCNP--A----VP--GLDSWNQE--IIEKERNQ-YVKALLNYC----LL-QHGKLQGPTRFATIL
AMAPIIE-NQ--SKN-QK--DFH--VYIKAKH---FQKMGSCMF-DQ------IME
>WBGene00003726/53-353
CKVCRSATGYHYDVPSCNGCKTFFRRSILDGRKYTCLKMRKC-LSGPCRACRFEKCVEAGMNPSAIQADMKM
IKQKTIIGKLTVMELKILDE-LDAPLI----KYCPSV----------ELTGEIKPS-ACYIHCGY-------
---------LASIE-YSK-MFDFAHKIDVASKATLIKHATIMCADIMTAFFSYY--QRKS--DRLI------
-HPN----GMF--------------------------RYGEA-----GTKYQASMQRTLATVLRHELNRIEY
MLLKAIVLCNP--A----VS--SLSISVQQ--IIGKEREE-YVRTLLTYC----LL-NYGSVHGPSRFSALL
AIMSVLE-SQ--QKN-AK--DFH--LLAKATI---LKDYTSNLY-EQ------IME
>WBGene00011100/46-342
CAVCKAAIGYHYNVPSCNGCKTFFRRTILNGKRFICMNHKNC-LDESCKGCRFARCIEVGMDSTAIRASVKL
RKQK-IIKQLSHLEDQILSE-ILYNPV------TPV--------------SNKAPKCMTYMHSAL-------
---------LAAVE-ASK-TFEFFSKISHEARMILIRHVSLIGSNMMSASFSMH--HRKS--DELL------
-LPD----GTV-----------L-----------ASEVLGEI-------KYKNQLQQILHAFLRINVDRVEY
MILKAILMRNP--S----VP--GLTLDDQL--IIENERNQ-YAKALLEYT----IL-HHGVLSGPARFGSLI
AINPIIE-TQ--SKK-QK--DVY--VFMKTLS---AQRHPKSLF-DE------VMD
>WBGene00011097/43-334
CEVCGPAVGYHYDVATCNGCKAFFRRTVITGRRVICRRRKNC-LVEECPGCRFSKCEEVGMNPRAIRAE-II
AKREPLISDLNLIENQILSE-IQMKPY----KLIR---------------NQMNAE-AGYAHNGS-------
---------LAMVE-YAK-MLDFFPKISKETAIKLVKHGLFMCGSLSFSRRSIQ--KYNS--DILR------
-FTD----GSV--------------------------NWNGV-----MLDHRRIAQKTLHSILRVKLDYVEY
LFLKAITMCNP--A----VS--DFPAEDQK--IIDKHRFN-YAQSLLNYC----LK-QHGQIHGADRFASIL
SIMSIME-VQ--QKE-EK--SCF--FVFRSIY---SE---SPLF-DE------ISN
>WBGene00011099/43-334
CEICGPAIGYHYDIASCNGCKAFFRRTVITGRQVACKKWGTC-LEEICPGCRFSKCVKVGMNPRAIRAE-IL
KNREASISKLSLIENKIVTE-IKAHPI----SFQP---------------NQLFPD-AGFAHNAS-------
---------LAALE-FTK-MLDIFPKLSIDTVQKLVRHGLFMCGSMMTSRRSIQ--KFNS--DTLR------
-RTD----GTI--------------------------SWNGV-----WVDHRKIVQRVLRAFLRIKLNDVEY
LFLKVITILNP--A----VS--DLFAQDQK--IIERERNR-FAQCLLTYC----LR-EYAENNGPSRFASVL
SIISSME-LQ--QKE-EK--SFN--ILLRASF---PD---SPLF-DE------IMS
>WBGene00011098/36-328
CRICRPAVGYHYDVASCNGCKAFFRRTVITGRLPNCKFGDKC-LEDICGSCRFSKCEQMGMNPMAIKSEIIV
KKHNRVLSKLKAVENKLFTD-IAEKPT----SFIP---------------DQVFHE-GGLAHNSF-------
---------LAVVE-FAK-FLDFFPKLDSETQLKVVRHGALMVRGMMNTERSIR--KFHS--DCVR------
-RAD----GSI--------------------------NYNGI-----WVEQRKIVQKGLHAFLRNKIDETEY
LLLKGIVLCNP--A----IC--GLPESAQQ--ILEDERRR-YVRSLLTYC----LK-QYGIRYGPDRLSSIL
SIMPIME-NQ--QKE-EK--SFN--VILRSFY---SN---SPLY-DE------IMS
>ppa_stranded_DN30487_c0_g1_i4/62-359
CVVCGKPTGYHYDVLSCNGCKTFYRRTIIAGRSFSCTKGGKCDFDKRCRACRFQKCVAVGMNAKGIQ-WPSV
SEDDYYIIDLLTKEDRILSD-IKMPLI----YFTKLY-------INP----------KFWMISDL-------
---------HLVTE-YSK-SFTAFNGLSQMDKMVLLAHMGGLQLMISQSFYS-----AKNGHGTTT------
-FPD----GTV-------------------EIDNNSYRCSTVVN---TPWVVELFSLPVQLFKDLNLSDASY
ALLRAVALFSP--V----DD--DLSLEGRK--LISAERER-LTDLLTRRL----FS-EHG---APMKMVGIQ
SMIQTMY-RL--NER-RR--EQF--IYFNVVR---KDL--SPLG-RG------VYL
>WBGene00003710/91-382
CSVCGRPTGYHYDVLSCNGCKTFFRRTIINSRNFICTKGGNCQFTKRCRACRFEKCVRVGMNPSAIQ-FPSS
GDED-IVDDIFRREDAVLGE-LRKNIL-------TLY-------NDP----------RYWMVVDL-------
---------LLIVE-FAK-TFESFRKLSEFDQKCLISHIGGVLHVATQSFYSFE---AKS--STLT------
-FPD----GIN-------------A-----DVEKDDKRRS--VF---LNYYAEMYNAPVNEFLKNKVTMTEY
SFFKSISLFSP--D----NL--EMSDAGRL--IANEERER-LTTLLRKYL----VA-EYG---VGMNRFSLI
LMISTFV-NY--GEK-RR--DYI--SLMSLLK---FD---ANIG-KD------IYL
>UMS-S57-28.15-mRNA-1/106-403
CVVCGRASGFHYSVVSCNGCKTFFRRTVISRRKFKCTRGGMCVFDKRCRACRFQKCLQVGMNPKNIQIFFTI
KKEEETIKDLSLRESRLIEE-LLTKSL-------ECY-------AEP----------KFWIIAEL-------
---------GLAVE-YAK-SFIVFNELPKDDQWLLAAHAASVLAMLTLAFDTVE---KQS--ETTV------
-FPD----GRD-------------------DYKKPGERSN--MF---DAIFNRLHRKPASLLRPLSASRTHL
ALLRAIHLFNP--E----VP--GLSSSSVT--MVRSVRER-YTSVLSRLV----FS-E-G---APTRLQDLL
FTLPAFF-ST--LAQ-CN--DHV--EICSMMG---FE---HPLN-RDSIIGMGIRL
>ppa_stranded_DN15703_c0_g1_i1/78-322
CLVCGKASGYHYNALSCEGCKGFFRRSINRKLHYNCKASGQCQIDMRCQQCRYDKCLRVGMRSEVIPEEHNI
PRPSPIVALYQQSEPRGLAE-FEAQSV---------------------------------------------
-------------N-FVS-ALPGFERLPSEDRALIQKQSKRDLLTLRSAVHY-------SSEDVVV------
-MGK----GET-------------------------------EW---RVTESTLASSVFSFARSLHLDSVEI
ALLSAIVSFRP-----------GISR----PHIVDELQE--YVTHLSAYI-----------DSDLTRLSKIL
IV--ALR-EI--SGLDSQ-SSCK---------------PPSVII-EE---------
>ppa_stranded_DN26204_c0_g3_i2/90-394
CAVCGTSDGHHYGVRSCRGCNAFFRRAVTLNLQFQCRRGGRCPVDKRCRSCRLQKCIAVGMDKRAVQPKKSD
EDHHALITRLTFAYKEQLEEVIGEN-----------------QL---------GQD-VDLFKVQV-------
---------VLMFE-WVE-SLEEFRAIVPLDKTRLLRWFILKYMMLDNIFHTIKL----GLFDRVV------
-LVN----NVWSPIF---------------EPCEPGVNEVDALH---GPLTVDLLDELVKPMAALKFRQGEE
IALRVISFFNP-G-----TK--GLSEDTQR--ILKAGSDR-IMTELERYYEE--TC-PGSTGEMRNRLVALL
LLMPSID-KH--VMAQKE--TMK---LIEGFG--DTHR--DDYI-GD------LFR
>WBGene00003626/20-317
CVVCGAADGFHYGVRSCRGCNAFFRRAVTFNMSFTCRRGGRCPVDKRCRACRLAKCYAVGMDKKAVQPKRED
QN---LIVRQVYDFMEQLEE-ISEQ-----------------EM---------SED-TTIFQAQM-------
---------VLMFE-WVE-KLPEFRMLDHNDKTKLLRAFALKYMLLDNVYHTYEL----GFRDRLV------
-LVN----NNYVPGV---------------PINFKGSDVVDEMF---GEPMRALINELVLPIGSQNMLYGEI
MTIRRIMFWNP-G-----NV--QLSEMAKA--LSAEACNV-AMKELQQY-----LI-SEGVDDIEARIKFIL
LLLPSFT-TH--HKTMYE--IVR---LIPSFG--KMSD--NQFM-DD------VLS
>UMM-S2852-15.10-mRNA-1/350-674
CSVCEMTNGFHFGAVSCAACSAFFRRTVAENRSYMCRKEGKCPINQRCRACRMQKCLNAGMDPTAVQPHRDD
ETPRVWIETLVELYERLIRD-IGGTRP---RTHCRVV---QPGL---ITSESREEAIKDKMRVEI-------
---------GLVAE-LLM-SVPNFQTVPLDDQVLLFKNVSCYFNVMEKHYFTMLHG---GVRTNRI------
-IHN----DLSTDLD------AKQF-----PVFRSEKDETMTLF---INPLKHSLHILAGSMEKMQMTDVEF
CGLVAVLLFDS-T-----IA--GLSEEGRA--IIAESRDR-AYKDWFAYYR---MH-GRSRDDAAQRVGETL
LLIPAIQ-ST--AELSKE--NFH---LIRVF---QIFE--DNLL-DD------VFN
>WBGene00015497/78-383
CAVCKNSSGYHFGCIACAACSAFFRRTVVLSRRYYCRRDPLCPLDRRCRACRYVRCIDMGMNPSSVQNLRD-
-KPR-YIETLAALYKNSLRE-MGGT-----------------GL---------DER-KEKMRFEL-------
---------VLYVE-MMN-SMSVFRQMDLDTKETLVKGCAVSLAMLEKYYISVKYD---GLRTQKL------
-IAP----DGSTDLSDH----GAQFD----DEFTQITESVMDLL---YDPLRSCLNELGSALEHSRMTDTEF
CALFAILLFNT-A-----AD--NLSDASRN--AVVMARNR-VMKDWFEFYA---KQ-GIDPHEAGLLVGNTL
LLLTAVR-NA--MAVHRE--NFH---VIRVF---NVME--DKLI-DD------L--
>UMM-S66-17.8-mRNA-2/37-337
CLICHQATGFHFEAQSCSACAAFFRRTVALSKEFACINSKECTVHYHCRACRYAACMKAGMDKSSVQPRRG-
-QKRAALDILIREEMKLVAQ-MGVNKN------CPFT----------------REDFRKQIRTHI-------
---------LFIYE-WLQ-SWPDY-ATDNADRVSILRSCVLLHTILDPIYITLQI----GLPDRFV------
-MQN----GGYSCIG-G----GEGW---------GDEEE-ITIY---EPLLKKIMAEIIPPMLELGMSFEEF
VALKALVSFQG-A-----IP--NVSQRGQE--AMRKQLNA-VTATLHSHL-----V-KNNLDA-AQRLGELI
LLLSAIF-ST--GLEFVE--SHR---QIQFF---DLWQ--DSLL-LQ------LLN
>WBGene00003670/12-314
CLICSQATGFHFEAQSCSACAAFFRRTVALTKSFKCITGRDCNVHYHCRSCRHKKCLSNGMKPGGVQPKKP-
-TGRAVLTLFIREEMKLVGT-LGQNKH------CPYK----------------KEDFRLTIKTHI-------
---------MLVYE-WLQ-TWPEL-QEDDFDRMSLLRKAVLIHFLLDPSFLSYQI----GEPDKLI------
-MQN----GGFSTADHH----GVGW---------EDETD-ISYY---VPIMKQITDEIMPAMEAMKITFEEF
VALKALACFQG-G-----FE--NVSEAKRH--LITQQVNR-IMTSLHTHY-----L-ENSEEKIAERFGTIV
LMLSNIF-TA--GNDFVQ--NHR---EIDIF---HIWD--DKLV-LQ------LLN
>UMM-S66-21.67-mRNA-1/43-349
CSICDPSNGFHFNAPSCSACAA---RTVTLDRKFAC-AHSNCRVNFRCRACRYSKCVSNGMERKAVQPRRD-
-RRKIILDELLKEERKYTVS-AIAHES---PNDIPFT----------------EGDIQKDSRSMI-------
---------LLVHE-WIK-ALPGYNQMSLYDKKAFLCRALLYQCILDPAYVTVQL----GLPDRFI------
-MFN----GGYGIAEDS----TVGW---------GDERGFIKLY---RPLLARVMNQIVQPLADLGLSFTEF
VAFKALVSWKS-TC----VA--DFSVNAKE--CMQGQIDA-LFTCLHNHYR---CI-GYDEAQIAERIGAVV
LLMCSIV-DV--GLEILE--SHQ---KIQLF---DLWE--DSLL-LQ------LLS
>WBGene00003711/22-330
CTICEPSNGYHFNAASCSACAAFFRRTVTLNRNFVC-THQTCRVNYRCRACRYHKCINMGMERSAVQPRRD-
-RRKIVLEDLLREERLFCIS-ELTNEN---ANEIPYS----------------QSNIQKHIRPQI-------
---------LVIYE-WLR-GWRHF-ELNIKDKSVFLRRCVLYHTILDPSYLSYRL----GLPEKFV------
-MFN----GMYGVQDGD----KTGW---------EDEKDCITLY---RPLMDRLINEVCVSMKVINLTFVEF
VLLKALVCFKS-ST----TC--EVSVPLKK--FMNTYMDT-ILRALNVHYQ---TL-GMTKEDIAQRIGNVI
LMMSSIF-AV--GMECLE--SHQ---KIQFF---DLWQ--DDLL-IK------LIQ
>UMM-S283-0.13-mRNA-3/46-319
-----------------------------QQIGYVCRGNKDCPVTKRCQFCRLKKCLTMGMRSESVQAERRS
QRANS--QSFVKVKEEVKRESIA-PSE-----------GAPSNM-GPSTD--LSMSICETASRLL-------
---------FLSVH-WMK-DAK-HTGLKSSTIESLMKSKWCDVFVLGLMQCS-------SSSSIQLGP----
-ILN---SINDLISCNR-------------MGELSSSKLTSV-----QEEISRLISLLF---DTAKLSSIEY
AYLKLISFTLP-SP----HS-V--SSDARSQVACHELYDH-LLSSWP---HSS-TS-SQSA--AIERYSRLL
QLLPTLR-WL--HS------LLV--EL--FFS--GLIG--LSI---ET-----VI-
>WBGene00022423/194-504
CVVCGKASGRHYGAVSCEGCKGFFKRSIRKRIGYVCRSQKDCPVTKRCQYCRLRKCLSMGMRSESVQAERRN
NQQNT-LLSLVKLEHETKRESIVPPSA----------VGSSSSISGPNTQNPRNHQISEITTRLL-------
---------FLTVH-FVK-DSR--VSLRTSTMEGLLKSKWCDLYILALMQ---------TADKIKLGQ----
-LLD---NLTNMAMGME-------------CGQYSAEKFEKI-----SEQMQRLLSQLF---ASRELTAVEY
AYLKMISFTLP-SS----MA----SPETRSQMASQELFEY-VSSSKSTQNHMSNTS-QQSSVNAAERFSRIL
QLLPCLR-WF--DP------TIV--EI--FFS--GLIG--MSI---ET-----II-
>UMM-S311-8.28-mRNA-1/63-347
CVVCGKASGKHYGQFSCEGCKSFFKRSIRRSLSYSCRGTKTCPVDIRCQFCRLKKCLKMGMRKEGSRTS--R
GRANL--PFFFHLTHNG-----LPPPP-----------HSSSSLLAPADAAHLSPDAMEICSRVL-------
---------RATLV-WSR-RI-----LASSGQEALLHAAWPTLFVLQLKQAG------ATALQILLA-----
---D---SGKKLDEALE-------------INERDDEKAE--LL---HHQLYRLCA----------MDMMET
AACKGLALFTP-GL----TA----------REAVERMRER-VVTGLEEYCRARR---------EIDRADTLQ
SIISSLR-VL--KSDLGE--KLN--EI--FLD--VFSA--TPLLPTSS-----IWP
>WBGene00006790/21-280
CVVCGKSSGKHYGQFSCEGCKSFFKRSIRRSLSYTCRATKNCAIDVRCQYCRLTKCIRMGMRKEGRRSNETR
GR--------------------FPP-----------------NMFNP------IKEIFEFAAQTI-------
---------FATVN-WAR----------TSMSNLLLRHSWTPIFIFALAQSNFALNSTHTAVTATAAS----
--TE---NGSSLGSKSE-------------DEEKSEEKPERVGF---QAKIDKIFH----------LDVVES
SSLRAVLLFEE-AL----EE----------KGKIEEIVEK-LKSAVDEYCKMNK------------RSERYH
QICECLQ-LL--KS--TR--PIS--RL--FFS--RLLG--TPL---ET-----ILS
>UMS-S57-34.14-mRNA-1/123-385
CAVCGISSGKHYGILACNGCSGFFKRSVRRRLIYRCQGTGACVVDKRCQACRLKKCLSKGMNKDAVQNERQ-
-----------------LRKYALSQ---------------PDST---EDASPLSEEKLETLRSILAGN----
PAPPVERIVRASFD-WAR-GLPSFAALPKDDQTALLSSKWTSLYLLHCVEAAL-------------------
----------------------------------GSEKCPALGS---RENLDRSLFSLL-----SDADRGEI
ACLKAITLF---------------HNDPCALRESLQVESL-LDQALAMLLHHSA-----SA--KPNRFGRLL
LALSSLE-RL--DRS-CE--PID--SL---IQ--G---------EESE-----LLL
>WBGene00001400/102-356
CAVCGVSSGKHYGILACNGCSGFFKRSVRRRLIYRCQGTGNCVVDKRCQACRLKKCLNKGMNKDAVQNERQ-
-----------------FREYAMGHSN-----------DSPSSA---DEKKDSLQETMSQLESVL-------
-------------Q-WAQ-QFRLFTVLTNSEKRQIILTQWPRLLCISLCEQA--------------------
------------------------------------------------EDVSFDLTSLMLKFRRLDVSPAEF
NCLKAITIFEL-SL----WR-AGWDNRASIVYPAGERGAR-LVAAALLLAEHSV------------GFGNCV
IPLALVF-ST--KSR--Q--AIN--SLPACVP--GGTS--HPV-RREK-----VI-
>UMM-S50-49.22-mRNA-1/108-383
CRVCGKSSGVHYGVITCEGCKGFFRRSQQTATAFQCNQKQECEINRRCQYCRLQKCLSLGMSRDASKGVRSG
KKNPQLIKVTNELEESWLPLPVTKDDL----KHEAINWLRGTRL---ANA----PNYKTMSRLDM-------
MTRLTCRVFTGIIE-FCK-HMRYFQQVPQHEQIALLKSKLFPLLFLLVARAIWE--------E---------
-LAD---ES-I-------------------------------PE---EYEEGKLAYNIVLAIHACALSHAEL
GLLLGTILCEP-------KE--QASFHHF------QQWP--LKQFVYELF----WY-PRGP--GSFKVAEVL
---------T--AESQQ--------------------D--SELY-RE------LFL
>UMS-S13-45.8-mRNA-1/10-282
CKVCGKSSGVHYGVITCEGCKGFFRRSQSQNTNYSCPRSRNCTVDRRCQYCRLNKCIEMGMSKDAVK----S
KKQREFVK--QEFGDS-LPGDIHQPEP-------------EQVI---RPEQPYDPNFEQFDRREF-------
LSNAITAYLQAGIN-FAK-ELPDFKKLGQEHQISLLKEASFQMLLFALSASFRD--------DMLRIHN---
---D---DGHL-------------------------------IE---HHRESRLMRDSLRTLSAFQLNRNEI
AFLSAAILL----------E--R-------TGTLGTSSI--CSHLLHMQ--------------AS--INGSL
SILPVLD-GT--AQLHKE--------LLTGLK---DTD-DQQLY-ME------LF-
>WBGene00003622/163-431
CKVCGKSSGVHYGVITCEGCKGFFRRSQSSIVNYQCPRQKNCVVDRRCQYCRLKKCIELGMSRDAVK----S
KKQRE------------FPS--PEEDV-------------ATRV---HGVCNVDPDIPHLSRAGG-------
FARELNPLIQAIIE-FAK-SIDGFMNLPQETQIQLLKGSVFELSLVFAAMYYVD--------QAVCGER---
-AED---DA-----------------------------------------EMQLVNNTLQEIVHLQPHQSEL
ALLAAGLIL----------E--QVSSSHGITATIATAET--LKNALYQSV----M-----P--GC--MEDTI
DVETRIR-QT--ARLHQE--------ALQNFR---MSDTSPALY-KE------LFT
>UMM-S41-14.26-mRNA-1/33-342
CLVCSPANSLHFGARTCKACAAFFRRTISMAMNYACTTEDPCKIHYRCRACRYEKCLRAGMKEG-VQKKLD-
EKKS-FSDDIIA-----RAS-EDRRRM----------LYGSCSL---REDAPFRRELRPFNIETFSGS----
---PCRPDLMCVVE-QTR-QLSLFRRLTQSDKTLIVRYVLSVDYVMGAAFLTEKLGID---EDILV------
-LPD----ATF-------------------GYEENAREHFKTAF---MPLFIRKWAEVILPFCEMRLSFTEY
VLLKTLTIY---QMVH-----YRLTEEGKI--ACSQHRN-MVIAALHRTAELE--G-I---HDPVQRVGEI-
ILMSTIM-NY-----TSS--------LIGRYFKITLCNIPDSMI-QE------MCS
>WBGene00003668/3-305
CAICD-ALSLHFGAPSCKACAAFFRRTVALDITYDCGTLD-CEVNFRCKRCRYQKCIDNNMQRY-VQSKK--
-----MTDEIQKL----FKM-DKSRRM----------AFTDSRL---VCKMPFEKHLQPFDFRSYRGY----
----QKQEYVMLFN-YAN-TLPGFQELSNASQNFLFRIACGVDYVISSSYYTLCIGTE---SNLLI------
-NQD----GTY-------------------GDEPGTELMFTRNI---IKPRVNSWLEFIPLFKSLELSFEEN
AILKALCCW---QTAH-----FKLEECDKE--NVRKQKS-LLVQCLLKFCDTY--G-E---EEGPARAGNI-
ILSSSIS-AE-----VME--------LVNSLIIMSFFEMEDPLI-NE------ILS
>WBGene00003621/96-407
CHVCSPANTLHFGGRSCKACAAFFRRSVSMSMTYECTGDDTCRTHYRCRHCRFIKCLDAGMRRE-VQARKEA
KRRSKVENKIFEL----VRT-EDRRKI----------MYTDTQI---TCECPYENHLKPFNYKSFCGF----
----VKHDFVMILD-YVN-QFPEFQALHKNDKNVVYRMACAVDSMLASAYYSYKVGIE---KERLI------
-LFN----GDY-------------------GDEPGAGTEFQTTL---MPLKLKQYFDLAIPFARLEVSFEEY
VLLKALIIW---QISN-----YRLLEEGRA--ICARQRD-TIVQALHKVVEER--G-D---EDPAIRVGQL-
LLMSYIT-EQ-----VQA--------MTNSYLVMTFFDVSDSIM-YD------LLS
>WBGene00003610/5-312
CAVCEPAFTLHFGGRCCKACAAFFRRTIALDLKYECAADD-CEIHFRCRECRLRKCYSAGMRSE-VRSKRET
RRKD-INNSILQ-----HSM-ESKRRI----------MYTNTGM---NLQCPFTVNLRPHDYRNFRGM----
----LRHDFVMLFD-YAT-RFPEFNSFTSHEKNMFYRQIVAVDFILSSAYYTAKLGQA---HRQMV------
-LTN----GEY-------------------GNEIDARRYFDCAL---MPMHIAIWEESIVPFSKLNVTFEEF
CLLKALTVW---QATY-----FKLTENGRE--KCRRQRN-IIIGFLSKMCHSP--G-G---GGEH-RVGEL-
LMMNYLR-ES-----AQK--------LTTSYVMLTVFNLNDSML-HE------MLN
>WBGene00003612/8-314
CEVCSSNSSCHFGARTCKACAAFFRRTVSMKLDYQCQPDA-CRVHCRCRFCRLKKCHDIGMKPL-VKSKNEI
RKRSV-QETVTK-----LKL-EDRRRL----------LYAETPI---GKEWPYENALKMFDYKLSQGM----
----SKHDFVMIMD-YAR-GMPGFDEMNYADSVFCYRLVCAVDFVINSAYYTYKRGIE---HNELV------
-LSD----GTF-------------------GYEENANLLFQSTL---MPLILHQW-ETCVPFAQLAPSHEEF
CLLKAICVW---HVSY-----YRLSEDGRR--IAIAQRN-RLIRALHHVCHLD--S-D---DVGE-RFGNV-
MMLNYIM-EQ-----IRH--------VNCSFVMISIFGLKDSLM-LD------VTS
>UMM-S66-11.28-mRNA-1/37-347
CLVCGPSASPHFGSVSCLACAAFFRRTVALNITFNCKGNRQCQIYYRCRACRYEKCLRAGMKRH-VRPSGVE
EDEDDMGRQLVE-----VAF-EDKRRM----------MFTAEPM---DGSVPYTRDLKTHTLQGQAEA----
----VKFDHLLGYE-YAK-KMPFIQDLEDKEKLMLLRFCSLGFSVLDIGYISSVVSTDD--DQILV------
-FTD----GSY-------------------VGWEDESIIST-LF---LCFNHCFHKQVIHPMRMLKLDRHEH
AVLKAIASW---KLGL-----LEYTIKMKS--MAKTVQR-KLLEGLIDHYREI--G-R---EDIEVRIGEI-
YLIGTFF-EM-----YQQ--------VTEMYKQLDIFNLKDQIT-KN------LLC
>WBGene00003619/19-330
CLVCEPGGSAHFGSTSCLACAAFFRRTVSLNIQFQCKKDKNCVIFHRCRACRFDKCVKAGMRRE-VQKRRSM
LRED-MGEELLR-----VDQ-LDRRRM----------IFTDTAL---RGDVPFDATPPPHSLKRQYES----
----QRFDNLLAFD-FCK-CCPGFDFLSRVEKAIFFRSCSLAYCLLDIAWITVQAYPEEAAEPVLM------
-YTD----G---------------------YGWDDEEDICA-LF---LGFLGRFNDAICRPIRNLKMTHVEF
AALKALCIW---KLGY-----CEFTPSMKV--IGKEHEE-ALLNGLHNYYDDLYGN-P---DETGMRIGNL-
ILMGTVF-EM-----NQL--------IMETYKSAELFEFKDALS-KS------LLT
>WBGene00015758/8-277
CQVCSSRTSYHFGTTTCMACASFFRRTVAFGIRFLCKSNNNCSISPRCRSCRFDKCVNVGMNKS-VQQKRDE
SRNLGTPDDLLQ-----VKQ-VVQKQL------------------------CLVQNLLVNSADELRDL----
----SDVLNDLSME-SCM-NCPGVDILRQEDIEVLLKTFHFANVWLDAVWA---------------------
----------F-------------------ESICDSTF----PL---YQFINQVKSTLGSSLFQLKLNIYEF
AALKAFCVW---KLGY-----HDSTIAIKI--MAEDQYI-GISSALRKYYKESTMS-D---LEIAARIAEI-
TLIVPAT-TI-----YQD--------MIRFYQHKGISI------------------
>WBGene00022756/1-254
-----------------MACASFFRRTVSFGIRFLCKEGNRCPISQRCRSCRYDKCISVGMNRG-VQQKRDD
SRRLGTPDDLLQ-----VKQ-VIHKQL------------------------GLLKNLLVKSVDELVDI----
----SETLNDLSME-ACM-NCPGVDILRQRDVEVILKSFHFANVWMDSIWA---------------------
----------Y-------------------ESIVNKFF----PL---SMFINQIKSTLGSSLSQLTFNIYEF
SALKAFCVW---KLSY-----HDSTISINI--MAEEQYI-GICSALRKHYEATTMT-D---VDIAMRIAEI-
TLIVPAT-TI-----YQD--------MIRFYQQNGLIDL-----------------
>WBGene00015869/8-273
CRICNPTTSPHFGAIVCTACASFFGRTT--VDKFRCIANNKCVISCKCRSCRYDSCIRAGMNKF-IRKIKA-
-KQQVLNNEILQ-----VKE-VSLKKR------------------------NFSKNLNAESINDLLII----
----SAHLTGSAME-SCF-QCPGINLLEKEDIQVFLRYFEFSNVWIDSLRE---------------------
----------Y-------------------HSHNKEIS----KV---MKFINQVKSTLGTALIHLKLNIYEF
AAFKSFCIW---NIKF-----HKTSQTMRI--VAQGHYV-AVSSALRVYYKNQLLS-D---MEIAIRIGDI-
TLIATVS-TI-----YHD--------LIRLYQDVGRSL------------------
>WBGene00016777/8-273
CRICNPTTSSHFGAIVCTACASFFGRTT--VDKFRCIANNKCVISCKCRSCRYDSCIRAGMNKF-TRKIKA-
-KQQVLNDEILQ-----VKE-VSQKKR------------------------NCSKNLNAESINDLLII----
----SAHHTGSAME-SCF-QCPGINLLEKEDIQVFLRYFEFSNVWIDSLRE---------------------
----------Y-------------------HSHNKEIS----KV---MKFINQVKSTLGTALIHLKLNIYEF
AAFKSFCIW---NIKF-----HKTSRIMRI--VAQSHYM-AVSFALRMYYKNQLLS-D---MEIAIRIGDI-
TLIATVS-TI-----YHD--------LIRLYQDVGRSL------------------
>WBGene00003662/8-264
CLVCNVNTSMHFGVNSCAACAAFFRRTT--ENQYACSRNNNCATSYKCRACRYTNCLKAGMS-----RGN--
-----IHEDLLQ-----LEE-VSQKRR------------------------NVSKNLLAKSFNELMII----
----TAHEHGSAME-ACI-DCPGVDHLEQEDLKVLLKYVQFANVWIDSVRA---------------------
----------Y-------------------IDCFKEVS----RL---TEFLQQVKSTLGSAFAELKLNIYEF
AAFKAFCIW---KLGF-----FSTSRTMKT--VAEDHYD-GVSSALRNYYKNQLMD-D---CDIAIRLGNI-
TLIVTVT-NI-----YHD--------LICLHLKVGMPI------------------
>WBGene00008778/10-273
CQVCQSSTRHHFGITSCTACASFFRRTT--MNQFTCNLDNNCSVSYKCRACRYNNCIRAGMSKD-IRRGNV-
--ETKLNDELLQ-----LKE-VVQKQR------------------------GLAKNLLAESMNELMII----
----SAYQNGLSME-SCM-HCPGVNSLEKEDVQTLLKYFQFANVWMDSVRA---------------------
----------Y-------------------VDIY-ETT----RL---SEYIQQVKLTLGSSFSQLKLNLYEF
AALKSYCIW---NMGF-----FETSIAMKI--IAREHYI-GVTAALRNYYRTQTMS-D---MDIAIRIGDI-
TLIITVS-NM-----FHD--------MAKLSYQCGLTF------------------
>WBGene00010410/10-259
CQVCQTSTRHHFGITSCTACASFFRRTT--MNQFTCNLDNNCSVSYKCRACRYNNCIRAGMSKD-IRRGNV-
--ETKLNDELLQ-----LKE-VVQKQR------------------------GLAKNLLAESMNELMII----
----SAYQNGLSME-SCM-HCPGVNSLEKEDVQTLLKYFQFANVWMDSVRA---------------------
----------Y-------------------VDIY-ETT----RL---SEYIQQVKLTLGSSFSQLKLNLYEF
AALKSYCIW---NMGF-----FETSIAMKI--IAREHYI-GVTAALRNYYRTQTMS-D---MDIAIRIGDI-
TLIITVS-VS-----V----------------------------------------
>WBGene00003703/8-272
CRICNSTSGFHFGTSCCIACAAFFRRTV--KNQFTCNANNDCVISFKCRACRYNNCLKAGMRKD-IRKINS-
VPKQKRPQELLQ-----VKE-VANRRK------------------------NSSKNLHAKSMNELMVI----
----TAHQSGSAME-ACI-NCPGVSKLHQKDIRVLHKYFQFLNVWLDSVRE---------------------
----------Y-------------------GAHY-EI-----KL---SEFIHQVRTTLGSSLANLKLNMYEY
SAFKLFCIW---NLKF-----HKTSTALKI--VAQEHYE-GVCSALRNYYETQTMD-D---FEIAIRIGDI-
TLIVTVS-DI-----YHD--------FIKLLLNSGISI------------------
>WBGene00003671/11-277
CQVCHTTTRRHFGIISCTACAAFFRRSI--GMQYLCTAENRCTISFKCRACRYASCLKAGMKLE-IRKQKNA
ASNQ-MHDDLLQ-----VKE-VAEKRR------------------------GCEKNLQIKTISDLMLI----
----TARQSGPSME-ECL-RCPGVDMLEKEDVEALLRYYRFSNIWVDSVLI---------------------
----------D-------------------SAKGDSHT----RL---SRFIQEVKSTLGSSLAHLNLNIYEF
AAFKALCIW---KLRF-----YETSFAQKI--IAHEHYE-GVTGALRNYYENCTLA-D---MEIAIRIGDI-
TLIVTVQ-NT-----YHE--------MVRLYYQIGMPL------------------
>WBGene00003672/11-278
CPVCSMRTRRHFGIIACTACAAFFRRSF--GQQYLCNAEKKCIIMHKCRACRYSSCVKAGMRRD-VRKQKNS
LETQLIHDELLK-----VDG-VAQKQN------------------------DNVMNLQIKSIVELHKI----
----SEMENNVVLD-DCL-NCPGVDVLEQDDVEVLLKYFKFVNIWVYSALA---------------------
----------S-------------------LEQFPEQT----QL---FDFLHQVRSTLGSSLVRLNLNIFEY
AAFKSFCIW---NLKF-----FGTSTAMKI--VAEEHHI-GITWALRKYYKESTMT-E---VEIAARIGDI-
TLLLTVS-DI-----FHD--------MIKLYHQVGISF------------------
>WBGene00003664/11-256
CQVCQTRTRLYFGITSCAACAAFFRRSD--GIQYMCTANNSCTIAYKCRACRYESCVRAGMRRD-VRKHRTQ
NQAAT--------------------------------------------------NLHVSSITDLMIV----
----SAHHEGSSTE-SCL-NCPGVDMLDKEDVEVLLKYFKFSNTWIDSIFA---------------------
------------------------------PNQV-ELI----DI---AKFINHSKSTLGFSLSHLNLNIIEY
SVFKSFCIW---KLVY-----HETSIAMKI--MAQEHFE-GVTSALRKYYRKESMN-D---LEVATRIGDI-
TLIITVS-NL-----YND--------MIRLYHQIGVEF------------------
>WBGene00003663/15-274
CQVCHTRTRLYFGITSCAACAAFFRRSD--GIRYMCTATNSCTISHKCRACRYTSCIRAGM----VMSRNAA
TARKAINGDLLK-----VKE-VAQQRY------------------------GEQKNLQVKSVNDLMIV----
----TAYQEGTSLE-SCF-NCPGVDILYNEDVEVVHKYFKFSNTWIDSLLAP--------------------
----------T-------------------PS----------RI---SEFIHLLKSTLGSTLAQLNLNIIEY
AAFKSFCIW---KLVY-----HKTSISMKI--VAQEHYE-GVTSALRKYYRKNIMS-E---LEMATRIGDI-
TLIITVS-NL-----YND--------MARMYHQTGLQL------------------
>WBGene00014189/15-274
CQVCHTRTRLYFGITSCAACAAFFRRSD--GIRYMCTATNSCTISHKCRACRYTSCIRAGM----VMSRNAA
TARKAINGDLLK-----VKE-VAQQRY------------------------GEQKNLQVKSVNDLMIV----
----TAYQEGTSLE-SCF-NCPGVDILYNEDVEVVHKYFKFSNTWIDSLLAP--------------------
----------T-------------------PS----------RI---SEFIHLLKSTLGSTLAQLNLNIIEY
AAFKSFCIW---KLVY-----HKTSISMKI--VAQEHYE-GVTSALRKYYRKNIMS-E---LEMATRIGDI-
TLIITVS-NL-----YND--------MARMYHQTGLQL------------------
>WBGene00003679/8-264
CRVCHVGTRRHFGITACMSCSSFFRRSL--NCKFYCPANNSCTILDKCRSCRYNKCVQSGMRRD-VRKQSY-
-----EYEELLN-----VKE-AARKRQ------------------------SPLKNHQVKTSKELLEI----
----SKSEDKTSLD-AVL-HCYGTYILDDEDITTLIRYFKFMNTWIDSAFV---------------------
----------Y-------------------SNEE--------DI---CKFAYQIDTSIGLSLKNLNLNIFEY
AALRAICIW---NLKF-----YETSPKMKS--LALEHYK-GITGALRQYYENY-MS-D---MDIAVRIGEI-
TMITTIS-DL-----FHD--------LITLHQKYQIPF------------------
>WBGene00012596/13-281
CLVC-IKGTLHFGSVVCMACASFFRRTVSFHIRFLCRYSNNCQISQRCRSCRFDKCERVGMRRD-VQQKRNE
SRKGGMHDDLLV-----VEE-IRARQQ------------------------GGI----VMSPQNFLET----
----KHRTDQFALD-ICT-MCPGTDLLENPDFEVLYKYCSFSSLWMDLSWIN--------------------
----------A-------------------WNKVLVEK----PL---ITYMNQFQATVTAQLARLQLDIFEY
AALKSMCIW---KLGL-----LDSTLTLKI--VSAEHYY-GITCALSKYYRVTKLE-Q---FEMATRIAEI-
TLIGPIF-NV-----YRD--------MLVLYHNLQIEDFKE---------------
>WBGene00008056/42-309
CAVCGSQVQYHFGGVVCGACSAFFRRTVSLNIRYLCDGDNQCKSML-CRACRFESCVKAGMKRS-VRRKKTR
ETHVRLHGNILK-----INQ-VKRKN----------------------------TNFTIKTTEDFMRL----
----VNFQRKIADE-TCS-SFPGVELIDENNILILRKYLQFSSVWIESTWT---------------------
----------Y-ITNSS---------------SVDNME----RL---KELIEHVKSTLLISLSQLKLNIFEF
AAFKSFFVW---KLVF-----HKTSVAMKT--IGQEHYE-CVSSALKSYYQTYTMD-S---TEIAVRIGEI-
TLLSLVF-QI-----YHD--------MAKLYVHLGLPF------------------
>WBGene00008289/19-285
CSVCNSLIAPHFGGLVCSACASFFRRTVALNIHYLCKKDNQCKGMR-CRACRFESCVKAGMKRS-VKERKNR
RNETGTPSSLLK-----VEQ-VKQFY----------------------------MNLNIRTKEELFEI----
----VSYQSKVAAE-TCR-TCPGVDLLDNRDILILRKYFQFSNIWIESTWK---------------------
----------YFSNDFS-----------------NDTE----KL---MEFIGQVKSTLLISLSRLKFNIFEF
TAFKAICIW---KLVY-----HETSRAMKI--VAQEHYE-GVTKALISYYQTYTLD-S---MEIAIRVGEI-
TLVSSVF-QM-----YHD--------MAKLYLHMGLPF------------------
>WBGene00008474/10-250
CPVCEPNVELHFGGLVCGACAAFFRRTVSLNIRYLCEKKNQCKGKR-CRACRFDYCVKAGMKRN-VRQRKNR
RKDSGIHGRLLK-----IYQ-IKWVN----------------------------MNLNIKSVEEFLEI----
----TSIHNKLAAE-ICK-TCPGVDLLDNEDILTIRKYFQFSNVWIESAWN---------------------
----------YMSADKH---------------QIDDSE----TL---LKFINQVKSTLLVSLSQLKFNTIEF
AAFKSICIW---KLVY-----HGTSRAMKI--IAQEHYE-GVAKALNDYYQTYTMK-K---SR---------
------------------------------YLQF----------------------
>WBGene00003667/11-278
CPVCEPNVELHFGGLVCGACAAFFRRTVSLNIRYLCEKNNQCKGMR-CRACRFDYCVKAGMKRN-VKQRRNR
RKDSGIHGSLLK-----IYQ-IKRNN----------------------------MNLNIKSVEEFLEI----
----TSVQNKLAAE-LCK-TCPGVDLLDNEDILILRKYFQFSNVWIESTWN---------------------
----------Y-RENNS---------------PIDDSE----KL---LKFINQVKSTLLVSFSQLKFNTIEF
AAFKSICIW---KLVY-----HETSRAMKI--IAQEHYE-SVMKALNDYYQTYTMD-S---MQIATRIGEI-
TLIISVF-QM-----YHD--------MAKLYIQLGLPF------------------
>WBGene00011651/56-323
CPVCDPRIEPHFGGIACAACAAFFRRTVSLNIGYMCKREKLCRKAR-CRACRFERCVKAGLQRD-VRQLLTR
QDNTGVNSSLFK-----LNQ-VKLRQ----------------------------KNLTIKTNAELLKI----
----VATQQELALE-ACR-TCPGMDLLDKEDRKVVQKYFVFSNVWIESTWL---------------------
----------Y-LAKEH---------------ETENNL----NL---KKFIEQVKSTLLFSFSQFKLNIFEL
AAFKAICIW---KLIY-----HETSRAMKI--IAQEHYD-GVASALRNYYETHTMD-H---SEIAIRIGEI-
TLVVSIF-QL-----YHD--------MAKLYVQIGIPF------------------
>WBGene00009608/10-273
CPVCSPSMRYHFGGICCPACASFFRRTVSLNIRYLCKKQNNCSGISHCRACRYEKCIKAGMKRS-VQHKQS-
LNEDRISRDLLS-----VKQ-VKQRF----------------------------KNLQIQSVNELVTL----
--------QRTSTD-SCL-HCPGVDILDRESAQALRKHFQFADVWLDSAWE---------------------
----------F-KSPEL-------------LNSLNNMN----EL---SEFISLVKSTLVSPLSRLRLDITEF
AAFKAIATW---KLIY-----HETSTAMKI--IAQEQYE-GVTFALRRIYKTSRID-D---IEIAVRIGDL-
TLVSAIS-EI-----YKE--------MVRLYRQMGV--------------------
>WBGene00008158/11-283
CLICGITAKFHFGGLSCNACASFFRRTVSLNIRYLCKNSNNCITSPRCKACRYESCVDAGMKRD-VQQRRSS
TSGSSIHMNLLR-----VKQ-VKKEL----------------------------KNLQIKSINDLMIT----
----CAYDNGSAME-SCV-HCPGTGKLSQEDVRLLQKSFQFAHTWLDSTWQ---------------------
----------Y-------------------ATDIDESEV---NL---SQFISHIKSTLGACLANLKLDVYEF
AAFKSFCVW---SIGA-----QGATESMKV--VAQEHYE-AVASALKMYYKTFTMS-D---SEIATRIEEI-
SFRSSDV-QM--I--YDE--------TIKLYNKIGIPKLFEGN-------------
>WBGene00001062/16-280
CLVCTTNVRFHFGSTTCLACASFFRRTVSLKIQYVCKQSNNCIVSHRCRSCRFQNCLKSGMKTN-VRGKRDE
SMQQGVPDQLLD-----LDL-N-----------------------------PLPLSIHLNTLGQL-------
-----NQQNHVESEFICK-NCPGTDLISTEDKMILIQYVKFANLWLDALWD---------------------
------------------------------KDKQDKQNLVHCLF---STFISNLYESVGQFLCNLNLDIVEY
SALKSFVIW---KLGV-----VDFSITLKI--VAQEHYL-GVSAALIEYYKTEKME-E---MEIAVRFADL-
TLLGPIF-NS-----YKE--------MVNLYEEIRTFV------------------
>WBGene00016233/13-152
CLVCGSRTHFHFGGASCSACASFFRRTVSLNISYLCKRDSDCISSPRCRACRYQRCIDAGMSRD-VQQRRSL
RNGGE------------LPG-F----------------------------VPNEKTTTPNTIKKLP------
---------------EC-------------------------------------------------------
------------------------------------------------EVMENVSNYCGAHFLNAKENILIF
HNL---------------------------------------------------------------------
---------------LQD--------FCLINSQVLTPN------------------
>UMM-S139-2.39-mRNA-1/71-384
CRVCGKAYSYNFNVITCESCKAFFRRNANKEKEIRCPFNESCEINVRCQRCRLFKCFQVGMKKEWIMTDEAE
ENRERMFQ--PELPT--MAHAIQQH--LSAAGASPLGQQAALIMVPPPAAAPLPDRIVDQAQEEW------T
LHE-ANQAVKRMIT-MAK-KFPALKALHETDQLKLIKSCYLDVMIIRGAMAYPKENGPSSHDYKIKMDA---
-MND---ESTD--------------------------------------------NMFQQSIR-YRSDDAVM
LLLNMIVLFDP-NV-------DGLSNT--A--SVRAEQNK-YKLCLKRYM----LD-NNQMAQF--EYKALL
DRLATVR-KM--NSG-RG--EEHDPLLKELLGDHKVEK-------KNHSPKA-I--
>WBGene00003638/100-367
CRVCGKAFSYNFNVITCESCKAFFRRNANKEKEIRCPFNEQCEINMRCQRCRLTKCFAVGMKKEWIMSEEAE
ENRERDFD--YSLP---MNVAQVNH--IAGALSTPLP-------VPPPVSVSLLNQIVDEVTKDLLNGWEHT
LTEISNQNVEKIVN-GLK-LLSSFRFLPQVDKRSVVKRGLFNYCVVK------------QHKESMSIDG---
-LSD---AARR--------------------------------------------D-FMNIIRNYRVQPGAF
NTLAISVLFHS-IS-------DNLIST-----DVYMEHLV-FKKLLDKNL----VS-SDTVNNY---YPYII
-------------------------------------K-------AKHLEKA-T--
>ppa_stranded_DN29703_c0_g1_i2/299-523
CSICSDSTGIHFGVEACAACSAFFRRTVVLSKNYECTKGGDCHKDTSCRACRFKKCLTVGMDRNAVQHRRDK
KESSPIFQLWPKLVA--LDISAKEELVVAVPTSHPALPHPMPFLIPPAAHAARTNR--DAMMQKIFDGLQQA
----ANQ---------------------------------------------------SANAAAAAVAA---
-AQN---SGR------------------------------------------------VQVLM---------
--------LQP-NP-------QQLTTT--P--FIPTQQQM-ASAAAAAMA----LA-SQLQLQQ---QQQLL
QQLQQLQ-QQ--QQ-----------------------Q-------QQHPF------
>UMM-S57-5.17-mRNA-1/214-463
CVVCSRATGLHYSVPSCNGCKTFFRRTIICGRRFKCHKDGQCTFNKRCRACRFQKCIESGMDPHAIQQSRN-
---------------------------LSSTGVSPVP----------SIQSFIENE--DLVTREI---W---
----LNY-----IE-YAK-THEVFRNLSFCDKCVLLEDTHLALFIFTAAYEAFKE-GKAHYSNGDEVIF---
-GED---TGSP--------------------------------------------NDLIEIMTRCCLDPATF
ALSKAIIFLNP-DA-------YGLSPEGKQ--LIDHERER-HMRLLGTYT----FT-TRGAILA---ESILL
------------------------PATTHALG-----R-------RSRPPAF-V--
>UMM-S57-8.37-mRNA-1/72-372
CPVCGKVSGYHYGLLTCESCKGFFKRTVQNKKQYQCSADKTCTVDKRCPSCRFNKCLAQGMKMEAVREDRMK
RDRAQLLQS-PTLSS-------KHE------RSSPQL-------TQPALMQYMPND--DHIAQRL-------
IMSGAEELLNDFIN-WGR-ESPYFNKLSNEDQMSLLRGSWVTIHVMDITFAALQK-DLGRGGKFIPTGL---
-FAL---LGNGL---------AGAW--------------------------EAIFNRIQLLMSDCQLDGTDI
TAMRFASLFDD-DSG------YGRSSN--A--LVHSVR----ASIFQGWA----SA-ADHTIPAWGVYVTLV
QLAQQCR-EY--LFDLR------GKLMAYNLL--MLVM-------SNHLTTA-I--
>WBGene00003623/18-313
CPVCGRVSGYHYGLLTCESCKGFFKRTVQNKKQYQCSAEANCHVDRRCPSCRFQKCLTMGMKMEAVRADRMK
KDRAHHLQS-PTLSS--LRHTFKQE--TEASSTSPIL-------PAPEMCKTLPDD--AQIARIF-------
SIQVAEENLKDIVI-WAK-NDQLFSKLSLDDQMILLQTSWTTVHIVDITNAMHGN-QYKSNGDEVPVGL---
-VAL---LGNQF---------VSSW------------------------------NDVVIRLRNMGFTNFDY
CAFRFLALFDQ-----------SMDSF--P--AVSTAR----SRVLQSWR----CT------------TAFL
EIFEQIR-RL--AYDLRY--NLHEASLVLEMI--TVNR-------ASSSVTA-ITQ
>UMS-S13-94.7-mRNA-1/237-371
CVVCERASGYHYGVLSCEGCKGFFRRSISKNEEYVCQRQDSCIINKRCQACRLAKCMKMGMSKDCVRADR--
EEKQEFISAVPLLAA--------EE---PAQSTAPPA-------RHPGAADIRTDD--ALESLNF-------
--QLAAE----------K-ATPLYNKMSL-------------------------------------------
---L---LGR--------------------------------------------------------------
------------------------------------------------------------------------
--------------------------------------------------------
>WBGene00003675/113-339
CQVCSKASGFHYGVFACEGCKGFFRRSIQQKITYRCTRAEDCLILRRCQCCRLKKCLAVGMSRDAVRFGRVK
REKARAFGTLATLEKCTLQNSVSQH--YDQSSANPII-QAIQSILPP-QADLLPES--MLLAERLWCV----
MSQISQH-----------------------------------------------------------------
-------------------------------------------------------NLLIAPVA------AAA
PVLLPPAFLSP-PA--------SATSTSSS--SVKSEFIE--------------------------RHPSIA
SLLERPR-RI--SSSAQE--NL-LPHVRHQVKD-SDEQ-------EEMKVSP-V--
>WBGene00003601/218-364
CMVCGNSTGYHYGVQSCEGCKGFFRRSVHKNIAYVCTKGENCAANRRCQACRFAKCLAVGMNRDNVRVNKEK
PSVASFIESVPALSS--LEMSI-QK----------------------GIRNTVFND----------------
ILQIVNG-----------------------------------------------------------------
----------------------------------------------------EIFTSYCQGLR---------
---------------------HQLSQT----------------------------------LQEIGLCDRLL
MRL--------------------GPYLNQ---------------------------
>UMM-S407-3.12-mRNA-1/259-528
CAVCNRAVCLHYGARTCEGCKGFFKRTVQKKAKYMCA--GDCPIDKRCQFCRFQKCLQVGMVKE-VRHGSSS
SKTRT-LLSLRSYES--MKD--SQPHL-----------------------------WD------LLDI----
-------EYRSIVQ-FAR-RIP--SEISPNDMTRILSRSFWPALALKISYRY-------NGEDSFT------
-FES----GER-------------------------------GV---PMPFRPFVSTLRSSFSVIDWENSYF
PALLAL-VINS-ESVI-----APLDNRG----ALDHTQS-TIVNALKDVC--------TGT--NANRLSKIV
SQVERVE-SM--GEDILK--STPP-PFMDSLR---MTRLPDTLV-ENIP----ITS
>WBGene00003605/268-537
CAVCNRAVCLHYGARTCEGCKGFFKRTVQKNSKYTCA--GNCPIDKRCQYCRYQKCLEVGMVKE-VRHGSSS
SKTKL-LLALKAIEDHTVRQ--MQP-------------------------------FDETIALRILHG----
-------ELHATKK-LLM-AMPQISEIQPADFQILLSRSFFAIMAIRVANRC-------NSTDTIM------
-FES----GEL-------------------------------AF---PACFQQIMVDKARTFSLVDWEPQAF
AAFIALQFLNT-EHNV-----LGLTNKP----LVDQVQS-TIINALKDHC----------S--SQNKLAKIV
RLTQEFD-AL--GLQALD--SHQPEEFMFLIN---LTR---------AP----LRS
>UMM-S207-0.52-mRNA-1/166-467
CRVCGHATGYNFNVITCESCKAFFRRNALRPKEFKC-YSEDCDINSRCQKCRLRKCFSVGMKKEQLRRRKSP
SRHGGLAANRVTVDPLRMGLN-GSPDY-------PLNHEFDERLGSPKDDDIHPGDLNTAELRALDNV----
IMNIMDITMRRLVK-MSK-KLPAFNELSNEGKFALLKGGMVEMLTVRGVTRY----SSNSWKTPVV------
-------PDQY--------------------------------------MFDQLFMQFVSALHDLRKNELAI
SLIMLIVLFSH-RD-------N--VNSPND--ILIDKHHRDYSALLFRYLESLY-------ED-ARKFQEIL
--LELLH-VI--SDH----------SITLFMGTVKTEE--EPLP-RE------FFK
>WBGene00000908/118-424
CRVCGHATGYNFNVITCESCKAFFRRNALRPKEFKC-YSEDCEINSRCQKCRLRKCFTVGMKKEQLRRRKSP
QPQRPRFNNR-KMD--SMPA--TTPPYHSTVSAIPGNEEMYKRM-SPPQEAMIPKELNAAELKALDAV----
IMNIMDVTMRRFVK-VAK-GVPAFREVSQEGKFSLLKGGMIEMLTVRGVTRY----STNSFKTPTI------
-------KGQ---------------------------------V---DDMFAKLCLEFFGFFDEIKKNELAV
YLVMLAVLFSV-RS-------DPPMNENDV--IVTERHNH-FMSLLNRYLESLF-------EQ-ARRIFERI
--LGLLN-EI--ARN----------AGMLFMGTVRSGE--EELP-GE------FFK
>Contig41-snapTAU.214/14-298
CTICGKALGYNFGVISCESCKAFFRRNAFKSQGVQC-FANSCTINERCQACRLAKCYKAGMKRDALRKRVET
SMSDQLNNGMSTTA---L-VNYANPSS-EVVPTTP-----------K---------LTVAHRSLLIEL----
AVKCAEIAVRRMIM-MAK-NLKAFNELENLDQMTLIKGGSMEMMILRGAMIY----HNRAWKYDLT------
-------KGTS------------------------------------AQMVMSLHHQFLASFDRIRTNEVLM
MVINAIILFTP-DR-------VGLKNPGDV--AANEK----YYDLILRILECEF-------STTSREMLIRI
--IKQLK-SL--NTS----------MMEVVYG-IDSSQ--DPLI-VE------VFD
>WBGene00003607/26-307
CTVCSRANGYNFGVLTCESCKAFFRRNASKHKEIKC-FSDSCQITSRCQACRLNKCFAVGMNSESFKRKKDN
DDEEQAITELPQMP---FQFGVAAPANIQAVSTVP--EQIHSKI------------------TLLEEL----
VFRIIEEALRRIVN-MAC-QLSLFRELHVDDRKNLLKSGFGELLIVRGLMAY----SDNSWNHSF-------
-----------------------------------------------GKMEVKVHMNLLSTFGDVRNNEHLM
LIFNAAVIFHP-HV-------SNLRDSKRV--STQAK----YFQMLLKLLTFEY-------KSRADIAYSNL
--VVELH-RV--NRT----------LLRVFYG-LDIAQ--DPLI-RE------LCS
>WBGene00003854/330-438
CQVCLTANGLHFGARTCAACAAFFRRTISDDKRYVCKRNQRCNASRRCRSCRMKRCLEIGMLPE-VQHKR-N
RRDSG-FDTF-------FNG-F--------------------------------------------------
--------------------YPSFQPS---------------------------------------------
--------GSA-------------------------------------------------------------
---------QP----------ITVSSSESP---------R------------------HTT-----------
--------------------N-----------------------------------
>UMM-S7-16.31-mRNA-1/45-353
CVVCSPAHGLHFGVLSCRACAAFYRRTVVL--QYACRANKTCAINKRCRYCRYQKCLAVGMQAD-VQWNRDE
-RM--LIGPVIRVASIFMQR-MRRNQI---------E-------------------CSF--AARGKAVWER-
-------QLFSIAE-WAM-HCEEFAQLPGDQKLAVYKGSWAAFFRLERFHLTVSIF-RADKSMILV------
-LTDE--FLST-------DF-DFTFI-----TDYDQNSVKRWMF---QPFCTRLYEEVAKPMIELQITDTEL
VYMLGQLMW--HLEGRK-----GI--APETQAISESFRA-RISNELHDYY----VY-ELKMNNYAARLMKLM
GIVNDVEN-I--LYERNK-----VLELARIF---DVFK--IDLQDPG------TFD
>WBGene00017510/24-334
CKVCESAHGVHFGVTSCRACAAFFRRTIVMRTKYRCRGMNKCIVNTRCRLCRFNKCVTLGMTSE-VQWNRDG
-RK--IVTLLGKIQKILLER-LRSKQK-------EME-------------------ISK--IEEMFVFCEQ-
-------QMVIVAT-WLA-HCPYFQKLESTLKYQMFKVVWNVWRRFERVEMSVKMY-REGEVMKFA------
-ISDK--TPKL-------KI-DISKV-----TNWPVPFMGG-IF---RRSIQNMFEQTGVPLAYLEPSSMEM
AYMLSQLSW--QLAAQA------L--QGKVMELAEAQQE-ELANNLHDHY----LQ-IKRRSNYAGRLVKLM
SVVNTVKK-L--HMERKI-----AIELANIF---DFFS--VELSDPE------IFD
>WBGene00011520/24-333
CKVCASAHGSHFGVLACRACAAFFRRTVVLRQQYKCKGKNECPVDTRCRLCRYNKCVDLGMTPE-VQFNRET
-RK--IISSLTKIKSVLLEA-ARSQQK-------KME-------------------VGE--VRQLFVIFEK-
-------QMVMIAE-WLI-HNPDFRMLDEEEKYLYFKAVWNMWRRFERFEMSVKMF-NQ-TKRKFA------
-ISNE--VMDS-------CI-DYSEI-----TDLPNSKVAE-MF---RLTRSKLFHQLAKPLMELNPSSIEM
AYMLTQLSW--QIAGKK------M--QGNVIEIGERVCD-NLADDLHSYY----QK-NEKRSNYAGRLVRLM
NIVNAMKK-I--HLQRKN-----TMELARIF---EMFK--VDFSDPD------IFD
>WBGene00003692/24-333
CKVCGCAHGLHFGVLACRACAAFFRRTVVMRQKYKCRGEDNCAVSSRCRLCRFNKCVELGMTPE-VQWNRDS
-RK--IISTLAKIKNILLEI-ARNLQR-------KME-------------------LDK--VRQMFAIFEK-
-------QMIVVAE-WLV-QNPDFRLLSLEERYIYFKAMWNMWRRFERFEMSVKMF-ND-EIRKFA------
-ISND--TKEF-------TI-DFSEI-----TDVPNTTVQE-MF---RHSMSKMHHQVAKPLLELRPSSIET
AYMLTQMSW--QVAGKK------M--QGKVVEIGERVCD-ELANNLHSYY----LK-EEMRSNYAGRLVRLM
SVVNSVKK-I--HMERSM-----TMELARIF---EVFK--VDFSEPD------IFD
>WBGene00018430/26-333
CRVCATAHGVHFGVLSCRACAAFFRRSVVM--KYSCRASQGCRIDKRCRLCRYKKCLQLGMTAD-VQWNRDT
DRK--LLSRTNKIHKTFLGK-MRKNKK--------FR-------------------INT--LDQLVDMWGM-
-------EMTKQAE-FMM-HSEEFRELSLEEKFSIFKLVWQVSQRFEKLTMSLEIF-KR-EEKILI------
-TSNS--MEDV-------EI-DLSKI-----TDYTSLELRK-MF---QHVCSQMYEEVARPLMELDPSTIEI
SYMLCQIIW--HIAGKT------L--QGDILDAGEKFIG-KIADDLHQYY----LK-EYKMSNYAGRLIKLM
TVVNSLQR-I--HLDRLK-----IMELAKIF---EVFK--VKVTDPC------VFQ
>WBGene00003674/28-334
CRVCAPSRGNHFGVLSCRACAAFFRRSFVH--EYKCRNVGKCDVSGRCRACRLKKCKELGMTPE-VQMDRND
DDM--LVTPTNRLKTVLLER-MRSERK--------LK-------------------EKH--VEIPNKKWEN-
-------DLIRIAN-WLL-HSEHFRMLPLEEKMMIFKKIWARWRKFEKWLISVDTF-HK-KENVIV------
-CTNY--LNKV-------HI-DYSNI-----TDRSNEEMSQ-LF---GRQLWRMQKEVAKPLAELTPSTIEM
TYMLCQLVW--NSLDVE------L--NNYSADIGDKFLA-EISENLHEYY----MH--QNVQNYAWRLQKLM
KIVNNVKE-I--EREREE-----MMKLAELF---DVFK--IRLSDKD------LFI
>WBGene00008309/17-327
CEICQTSHGLHFGLETCRACAAFFRRTVVL--KYKCIKTGKCEIGAECKFCRFKKCIDLGMTTE-VRFKDDS
SQS--LVNAIKESRAILLQR-MREKQS---------E-------------------FEH--FYKMFQWWEV-
-------QMRDTAT-WLM-HSDEFRRLPSHEKIAIFKIVWAVWRRFERYTMSAQMF-QK-DEKIHV------
-HNHQ--FGNY-------HI-DYSNV-----SDHGFERFNN-VF---GGKMIRYFDIIVKPYLELNLSETEV
TYILCQIVW--NYAGRR------L--QGQTQAAGERFLE-EISNNLHSYYEEAARK-EENPKNYASRLTKMM
QIVNEMLS-I--QLKREN-----TMDIAMLF---DMFN--IVFTEPE------FFR
>WBGene00012449/17-323
CEICQTGHGHHFGLETCRACAAFFRRTVVL--KYKCAKSGKCDVGAKCKFCRYKKCIDLGMTTD-VR----T
EQE--LVNAVRKSKAIMLQM-MRSKQS---------E-------------------FTT--FGRKFQWWAE-
-------QLEDTAT-WLM-NCREFRGLPIHEKLAIFKIVWAVWRRFERYTMSAEVF-QK-DEKILL------
-HSHK--FGSY-------CV-DYSHV-----WSQGPHTFEN-VF---GGKMIRYFDIIVKPYLELNLSETEV
TYILCQIVW--NYAGRR------L--QGQTQAAGERFLE-EISNNLHSYYEEAARK-EENPKNYASRLTKMM
QIVNEMLK-M--QLKQET-----DMDLALLF---DMFN--ISFTEPE------FFR
>WBGene00003644/17-328
CAICYAGHGQHFGVETCRACAAFFRRTVVL--KYKCTKSGKCKIGSDCKFCRFKKCIDLGMTTE-VRINLNT
SQSL-LVNAIKRSKTILLEK-MRSKQS---------N-------------------FTK--FLDLFEFWES-
-------QMEDTAT-WLM-YSGEFRKLPNHEKIAIFKIVWAVWRRLERYTMTAQVF-QK-DEQILL------
-HSHQ--FTDY-------DV-DYSYI-----TDQGFEKING-LF---GGKMIQYFDIIVKPYLELELSDTEI
AYILCQIVW--NYAGRR------L--QGQTQAAGERFLE-VISNNLHKYYEDKSKR-AEDKQNYVARLAKMM
QIVNQMLN-A--QLKMEN-----TMDVAMLF---NTFN--IVFTEPE------FFR
>WBGene00012494/12-320
CKICCPAHGVHFGVASCRACAAFFRRTTVL--KYTCRKNEKCTTNNRCRYCRYQKCLSNGMTPE-VKYNYDY
NKKPSKITGLNNITSVFLQR-MRQIHH--------IK-------------------VQS--MKDILMTGND-
-------QIKSITK-FLM-HSIPFQSLRNEEQMQMLKSIWVQWKRLERYASTAQIF-KR-EDQIVT------
-LVPG--LNKV-------RV-ENCSF-----IYKKAEGMKF-FM---ENFNTRMMEEVGKPLVELELTSVEI
AFMLAQLSW--QVAGKE------L--QGDVLKASESEQE-ALANELHLYY----IQ-ELRLPNYAARLIKIM
NIINSAQK-I--HFERQN-----FMDIVRIF---DFFR--VHVSDPE------MF-
>WBGene00018412/7-316
CLVCKASNGMHFGALTCRACAAFFRRATVL--QYKCKGNSKCNIDGRCRQCRLTKCKAIGMNEE-VQLDYDS
DYSPTVFNDLKKIETSFLTT-LRKNQK-------QIS-------------------LDK--LKSAIDWLND-
-------RIYMYSC-WFS-SSKSLMSLPMDQKMQLFRSSWNVVRTFERLEMSVKIF-EG-RGGYIL------
-INDD--LEST-------HI-DFASI-----TDLTNQYFNK-LF---EPFLHRYIDEVARPLLDLKPTTEEV
VFCMVHLIG--LEEGD-------L--SHETREACEQMRA-EIADQMHVYY----TN-RTDIKMYSHRLLILM
KLVKSMKR-I--SREKSK-----IKELFWLF---DIFH--AEISEPY------FFE
>WBGene00012703/7-310
CQICATSNGMHFGAMTCRACAAFFRRAVVL--EYSCKAKKMCQLEGRCRYCRFEKCKEIGMDAE-VILDYD-
-----KFTELEKLKEMFLQN-LQAPIK-------DIV-------------------LDR--MKKVIYWLNF-
-------RVKKYAT-WYS-HATYLIELPMNQKFETYRKSWNLLRMFERIAMTWKHY-NE-EGHFIL------
-VSDD--IDKS-------LI-HFEEI-----SDVTDEYFRR-LF---HPFLNQYMEEVAKPMSELDLTTEEI
VFCMVNILG--YDASG-------L--TPETIETLHKFKE-IIADQMHSYY----TN-STNIKMYSHRIMKLM
QLVKSITK-I--AREKSR-----LRDVIYVF---DIYK--AEISDPC------FFQ
>WBGene00020385/49-352
CRVCNEAHGMHFGVQTCRPCAAFFRRIVVL--KYTCVNTQKCNVDGRCRDCRYKKCIAVGMTTD-VQYNRD-
-----MLTDEEAAGSMMLQR-LRQNQQ-------QIK-------------------CDT--FTDGKAHLQR-
-------KSEKFSK-WVK-CVDFFDKLSDEQKIDTVKMSFTVFDRLERAQMSVKIF-EK-TEKKTT------
-LSSY--WKNV-------KI-NPETA----NTEQANNYVKA-EF---HAHVDSIIDEVCKPLYELQLSDTET
AFILVQVLV--YHGGEK------V--TPELVKMFDQLRE-TIATDLHLYY----TK-ESQTGTDTNRILKMM
SVVNAMKK-I--HADRVR-----KSDLIQIF---NIYK--V--SEKR------TFN
>WBGene00015897/14-315
CKVCG-ANGNHFGIQSCRACAAFFRRA-ANKWSMKCT-TFGCA--DLCKPCRLKRCQEQGMSTT-FQFDRDK
RLL--FIRPLEKTSNILLQK-LNEISV--------IK------------------------KSETADCWEY-
-------YITTTAK-WLN-YFNGFKLLSHELQLKITLAVWHVWGRLEKHAITALLR-QKTDRQSIV------
-VGRN--LEVF-------LY-DHTWL-----TKYEPEQVEF-FT----GVKSLELDEVISCLVDLEPTHVEL
TYMLAQLSF--QYAGQR------F--QGEILKATEKFQQ-ILSDDLHEYY----TN-ELEKPRYSDRVAKMM
KCNNIIQKHI--REIRPR------ADLARTF---EIFC--VEFSHPE------VFH
>WBGene00003648/8-312
CKICD-SQGIHFGVPSCRACAAFFRRR-AGDLEKSCM-NKKCG--KFCKPCRLVRCYAVGMDEK-FQFDRDA
STVLLFVRLLEKGENIL--K-LTKMPV--------AT-------------------N-V--RGDCSDCWEY-
-------YFLTTAT-WLT-NFDEFQKLEHPVKMKILFAIWHMWGRMDKLACTALAR-RQSAKSEIA------
-QSNG--VDTL-------AL-DVSWI-----SEFKLEEVEF-FI---DGFRNWDLMELVQVFVELDPTPIEL
NYMLAQMSF--YYAGNR------F--QGEILEIMDRFQQ-ILSDDLHKYY----VN-ERHTSNYSGRLSRLL
KINNAVQSSV--RKRRPK------TDIAKTL---NIFT--AEFSHPE------MFF
>WBGene00010215/4-308
CLICGNTRGNHFGVRCCRACAVFFRRR-AGKYRLKCS-SENCG--N-CKPCRLKRCFAAGMTIE-FQHNRDK
STIVPFLNVLEKAGEIFLKK-LMDWNR--------FE------------------------HGEMSYFWEF-
-------YFLRTAK-WLT-YFEEFKKIPRDLMIKLLLSFWHVFSRLDKLITTARAR-LKCSQQTWA------
-MSNG--FDKT-------KV-DFWKL-----SNYPAKDLFY-FL---NSMAALDLQPQVQELQELEVSDVEF
NFMLAQLTF--SYAGKR------L--QGDILKICEKFQE-VLSNDLHEHY----VK-ELGMQRYSGRLSKIM
KINNAIQNDI--WSNRPR------GELAAVF---NIFN--VKFSHPE------MFI
>WBGene00003680/9-314
CKICGNTRGNHFGVQCCRACAVFFRRR-AGKYRLKCL-SVHCG--EACKPCRLKRCYEAGMKIE-FQHNRDK
SSSIAFLNSLGKASEIFLKK-LKEWAQ--------FK------------------------HGEMSYFWEF-
-------YFLRTAK-WLT-YFDEFQRIPDEIKIKLLLSFWHVFARLDKLITTAKAR-LKCSQQTWA------
-MSNG--FDRT-------KV-DFSDI-----SNYPTEDLFY-FL---NSITALDLQPQVLELMELEVSDMEF
NFMLAQLTF--SYAGKR------F--QGDILKICDRFQE-VLSNDLHEYY----VK-EMRTPRYSGRLGKIM
KINNAIQNDI--WKNRPR------GELAAIF---NVFK--VEFSHPE------MFI
>WBGene00003722/8-315
CEVCG-SQGFHFGVLSCRACSAFFRRT-ATKWQKNCQPSKCKN--GQCKPCRLKRCIAVGMNTE-FQFDRDV
AKLKKLVSGLNKASNVLLHK-LENTS---------MK-------------------FPH--KEDVLKIWEF-
-------YFLTVAR-WLT-YFDEFQKLDHKIQMTLLLAIWHVWGRLDKLLATAINR-RGPTKNLLT------
-LSNG--MEHQ-------EV-DVDWM-----TNYEPEQVLT-FI---DGVRARELTKEIDPLVELEPSDIES
AYMLAQLCF--HYAGKR------F--AGEIQEICDHLQD-VLAQNLHEYY----QN-EKKIDRYSGRLAKLI
KINGAVQKNI--WENRSK------IKISKTF---DMLS--IETSHPE------MFY
>WBGene00003721/10-317
CIICG-GQGHHFGVISCRACAAFFRRA-ADKWRMKCL-SKYCD--GTCKPCRLKKCRDVGMDVS-FQHDRDV
HPNRKYLSLLSQAMEIILQK-LKHTGI--------FQ-------------------IHL--RKEVTGFWEY-
-------HMLASAK-WLT-YFDEFQQLDQDVKRKILFGVWHVWGRLDKLMGTALFR-KNASLSDRV------
-VGNG--MNCV-------VA-ETKWM-----SRLPVQQLRY-FI---DGIRAWDLFPLIDELQALDITETEL
SFMLAQLCF--QYAATR------F--GGKIAEVMEKFMD-ILSNNLHDYY----IQ-EKMMPRYSGRLTKLL
KINTAILENI--RNYRTR------ADIAKVF---DVFN--LEFSHPE------MFF
>WBGene00003715/13-313
CRICN-AHGNHFGVLTCRACASFFRRA-AFKWQLKCQ-KGGCS--R-CKRCRLKKCREMGMDTT-FQYNRDR
ATGQFLVRYLEEAGRIILEN-LIKVDM--------IS-------------------SKY--KDAIISMWEY-
-------YFFTVTR-WLM-YFEGFQKLNSHTQITLIQSVWNVWSRLHKYVATVDYH--ADTLPTNV------
-VIHN--IENV-------EF-DSTWL-----SDYPVEHVRR-YL---SVQHCREF-DILGTLRKLNPSELEI
TYLFAQICF--EHAGKR------N--QGDIMKVTEQFLD-SLANDLHDYY----VN-EMNNSRYFLRLTQLL
KINQAIQFS----DISPQ------KQIRN-----NIIK--KEAEKLE------KLQ
>WBGene00020852/13-317
CRICD-AHGNHFGVISCRACAAFFRRT-ASKWNQKCR-GGSCD--K-CKPCRLQKCRDMGMDTT-FQFNRDP
TAGQFLVRYLEEAGRLLLKK-LIKLDT--------IK-------------------VET--QKEFMEMWEY-
-------YFITVTK-WLM-YFDEFQKLNRQIQMTMLQAIWHVFSKLHKYVATSAYQ--ARAKPTEV------
-IIKD--IETV-------NF-DCSWM-----SDYPTKDVFK-FL---SAQACKEM-DIVGTLHELDPTDLEI
TYLFAQLCF--EYVGKR------Y--QGDILRVAEQFQE-ILANDLHHYY----VE-EMNRPRYFQRLARLL
KVNNAIQRAI--WESRPK------MELGRVF---NVLK--IEFSHPE------MFE
>WBGene00020849/8-312
CRICG-AHGTHFGAVTCRACAAFFRRS-SKKWNKKCQ-SKTGN--K-CRPCRLRRCLDNGMEDT-FQYGRDL
PADDNVVQPLKEASRLLLKK-LMQCDL--------VK-------------------FDK--KAEFLDIIEF-
-------YFMAGVK-WVS-HFDHFQKLDQDLQMKLAQSIWNIFIKIHKCSNTAKYR--SIGTHDQK------
-ILRN--REKV-------KF-DFSWM-----SDYPQHFVKK-YM---FTHNTYDS-EIVEALIKLDPTDVEL
TYMIAQLCF--EYAGKR------F--QGEILKVTDHFQQ-TLSNDLHHYY----TS-ELNRERYLKRLTDFM
KINKLIQKSI--WETRPH------RELGKVF---NVLK--TEFSHPE------MFE
>WBGene00020850/8-310
CRICG-AHGTHFGVITCRACGVFFRRS-FKKWFKKC---KKED--EICKPCRLQKCVEMGMSSK-FQYDRDL
A-KH-LLDGLSEASRLLLKK-LMQADM--------LK-------------------FEK--KPEFLDIIEY-
-------YFTTVIK-WIS-HFDEFRKLDQNIQMKLVQSIWHILMKFHKCSATVAYR-SSKTRQLQK------
-VIRN--REKM-------KM-DFSWM-----SDYPAHHVLR-CM---FSHKSYDF-EIIESLSKVDPTDVEL
TYMFAQSCF--EYAGKR------F--QGDILKITDHFQQ-VLSNDLHHYY----IT-EQRRERYFQRLTDLM
KVNNLIQRSI--WETRSR------RELGRVF---NILK--VQFSHPD------MLE
>WBGene00003705/8-312
CQICG-SHGTHFGIVSCRACAAFFRRS-VNKWRKGCL-TNFKD--K-CKPCRLRKCVEIGMDAS-FQYDRDS
AIKHPFVQNLFEVSRYLLKK-LMQFDY--------VK-------------------FDK--KAEFIDIIEY-
-------YFLTVAK-WIA-HFDEFRKLDQSLQIKLLQAIWHVWSKIHKCASTAFYR--SNAKPTQK------
-ILRN--RMHV-------KL-DTSWM-----SDYPTEHVTR-FM---LTHHVYDF-KIVESLLKLDPTDVEL
TFMFAQLCF--EYAGKR------F--QGEILKITDHFQQ-VLSNDLHHYY----IT-DQRRERYFQRLTDLM
KVNNLIQRSI--WETRPH------RELGRVF---EISK--LEFSHPE------MFD
>WBGene00020851/58-272
CRICE-ADGTHFGVVTCRACAVFFRRS-TTKWKRKCM-ARSED-----------------------------
-----I------------------------------------------------------------------
----------------------------------IVQAIWHVWSKVHKCASTALYR--SNAKPEQK------
-IFRN--RNLG-------KF-DTSWM-----SDYSTEHVIR-FM---LTPNVYDF-EIIEALGKLDPTDVES
TFMFAQLCF--EYAGKR------F--QGNILQITDRFQQ-VLSNDLHLYY----TN-DQRRNRYSQRLADLM
KVNNLMQRSI--WEARPP------REIGRVF---NISK--IEFSHPE------MFV
>WBGene00017961/16-315
CQICKKCHGNHFGVDSCRACAAFFRRT-VHRWREKCQ-GGTCD--RKCKPCRLQQCFEGGMVTD-FQYNRDV
YLKS-TVHRLGEATKILLKK-LTFEKL--------IK------------------------KSEILTNWEY-
-------YFKRVAT-CLN-HFDEFKKLEIPMQLKLLQTIWHVWGRLEKITSSARYQ-TVSKLSEVV------
-FQSG--VKDV-------DI-DCNWF-----SNFPNEQVKN-FM----LQTSTDLFNVIQYIHDLDPTDVEL
TYMLAQLCF--QYAGNR------H--RGEIQEVCEQFQN-VLSNDLHDYY----LN-EMRMPRYSRRIAKMM
QINNYVQRNI--RKGRER------MEV-------GIFK--LEFSHPE------MFQ
>WBGene00003685/14-325
CEICKKCHGNHFGVNSCRACAAFFRRT-VNKWRMRCL-GGSCN--QSCKPCRLQQCFNGGMMTN-FQYNRDM
DPQPTELHRLGEASKILLKK-LIAPRF--------AE------------------------KAELVANWEY-
-------YVKKVAA-WLA-HFDDFRRLDVDLQMKLLQSIWHIWSRLEKLSATAKYR-TAYKKTDVV------
-LQGD--VEHV-------YM-DTRWL-----SNFPLEQFRR-FM----IHSSCDQYDVTQALYDLSPTDIEL
TYMLAQLCF--QYAGNR------Y--QGRILEVCDRFLT-VLSNDLHDYY----IK-DLGMLRYAGRLAKMM
QVNNSIQKNL--HPNDHREEKLHTMEILKKYRNHG--K--VQKSHPN------RLK
>WBGene00003689/26-335
CEICDPSHGKHFGAVTCRACAMFFRRF--GCKMKPCE-NNNCQFPKYCKKCRLQKCWDVGMTTD-FQSVISP
-TLQVFVRYLSQGEQILLEK-MRKMRN--------IN-------------------IRR--QKEVFTLWQD-
-------DFLKTAK-WLT-YFSEFQQLPDGLQMKFLKSIWKLWSRFERLVTTMIGR-NSSSNMVLI------
-KLDDT-IKKI-------DV-DVSWQ-----SRYNVEQLKL-FG---YSYLDEKYDEIIQEMIDLDPTNVEL
SFMVCQLCL--HHIGKK------F--QGDILKVAERLQS-SIANNLHDYY----VN-KEKRPRYSGRIAKMM
KINNYIQKGI--YERRVK------ADLMRVF---DVFH--VEYSDPD------MFE
>WBGene00019741/20-328
CPVCWPAHGMHFGAFTCRACAVFFRRF--GSNLKPCK-NNVCNFDKYCKKCRLQRCFDIGMKID-FQFERDK
LEMQAHVRFLDTAYRQLLKR-LHSAQE--------TK-------------------MEK--KDETFAIWED-
-------DVLKTAK-WFS-YFDDFQKLPSQLQLDIVKKEWLVWSGLEKLAALGKTR-QMEDFAFVL------
-HVDNE--KTI-------EV-DISWC-----SNYKLEQLDF-FD----CNFKERHEQLVQQIVALNPTDEEL
SFMLCYLSF--QHYMKH------C--PKHNVEIVEQLQD-SISNHLHEYY----LN-HMSRPNYSGRIAAIM
KLINAIQLFL--LHDKTK------MELMKVF---KVCF--AKYSHPE------LFF
>WBGene00019742/22-326
CPVCYPPHGIHFGAYTCRACAVFFRRF--GSNLKPCK-NNVCDFYKYCKKCRLKKCFEIGMKIE-FQFERDS
---SIYVKFLDKSYGELLKK-LRGSQR--------TK-------------------LEK--KDEMFAMWEN-
-------DMLKVAK-WFT-YFEDFQQFSSEFQIEIIKKVWIVWNGLEKLATTAKMR-RMDDILMVL------
-QMEND--KSV-------EF-DLSWC-----SNYKAEQFAF-ID----SNW-NKHEELLELMVQLNPTDEEL
CYMLCHLCF--QQISKQ------C--DGQILEAVEQFQD-SISNHLHDYY----LN-HLSRPNYSGRIAALM
KLNSIAQQFI--YQDQIN------VEILKVF---EVFF--VNFSHPE------LFM
>WBGene00019743/22-325
CPVCWTAHGMHFGAFTCRACAAFFRRF--ATKLKPCK-SNVCEFTKYCKKCRLQRCFDIGMKID-FQFERDG
-----YVQFLDRAFRELLKK-LRSTQC--------TK-------------------LSK--KDEVLAMWET-
-------DMLKIAK-WFT-YFDNFQKLPYNLQIDMIKQVWAIWAAMEKLANTANAK-NSESANVVL------
-QIDDD--QSI-------EI-DLSWC-----SSYKTEQLQF-FD----FDHQAQLEYLVQLMVDLNPTDEEL
SYMLCHICF--EHIKKS------C--DRFTQETVEQLQD-TLSDHLHDYY----IN-HENRPTYSGRIVSMI
KLNNAFQKYV--QRERLK------CELMRLF---KVLF--VEYSNPE------LFV
>WBGene00003688/64-373
CQICEPAHGKHFGAVTCRACAAFFRRF--GSNFKPCK-ENKCSFRKYCKKCRMQRCLQFGMTID-FQFDREL
-KMNVYVQFLDRAVEVLLQK-LRGPQQ--------SQ-------------------VTK--KEGIFKLWEE-
-------EMLRMAK-WLT-YFDDFQRLPHSVQIEILNGVWFLFGRLENIASTALAR-RKKDDMVMT------
-CVNKN-LRTL-------EI-DLSWC-----SKYTFQQLKF-FD---QYDDLRQLDILINAMLDLEPTHEEL
SYMICQLCF--HQVGKK------L--QGNILKTVEKLQE-VLSNNLHDYY----VN-QMNQPKYSKRIARMM
KINNTVEQCL--YRDRVK------ADLMKVF---EVFH--VECSHPG------IFL
>WBGene00003713/25-334
CQICEPAHGKHFGAITCRACAAFFRRF--GSKFKPCK-ENKCTFRKYCKKCRMQRCLQFGMTID-FQFDREY
-RKDLYVQFLDKAIEVLLQK-LRGPKE--------SK-------------------ITK--REEVFGIWEE-
-------DMLRTAK-WLT-YFDDFQRLPNSVQIEILKGVWSLFSRLENLATTARAR-RKKDDLVMS------
-YMNKN-LKTI-------EV-DLSWC-----SKYTYEQLKF-FD---QYDGVRQLDSLIKAMLDLQPTNEEL
CYMICQLCF--HQVGKQ------L--HGPILETIEKLQE-VLSNHLHDYY----VN-HLIQPKYSMRIASMM
KINNTVDQCP--YRDRVK------GELMRVF---EVFH--VECSHPG------TFL
>WBGene00003645/28-336
CQVCGKSHGKHFGAVTCRACAAFFRRC--GANFKPCR-NMNCEFLKWCKPCRLKKCQDVGMTIE-FQFDRDK
-KAKIYVQFLDKLSNVLLEK-LRGRKR---------K-------------------ITK--KEETLGLWQD-
-------DMMKVAK-WLT-YFDDFQQLSHRMRSEMLKGMWKVWSRLETLALTAMGR-LMQKDMIMT------
-HTEKE-PKQI-------EV-DISWC-----SRYTLEQLRF-FA---DSDLDDRNEQVIQAMMELQPTDVEL
SYMMCQACL--HYAGKR------Y--QGEVLEIAERFQE-TLSNHLHDYY----VN-RMNMPQYSMRVANLM
KINNHIQLDI--YRGRVK------YDLARVF---DVFY--LEFSHPE------VFI
>WBGene00003720/37-347
CQVCAPAHGNHFGAISCRACAAFFRRACTGKTYK-CK-QNNCDIWERCKKCRLDRCNEVGMDPG-FQFDRDT
EKYPNFLQHLAKASKLLLEK-LQPAGS--------VQ-------------------VTK--KDEALTFWET-
-------DFLTVAK-WLT-YFDDFQLLPHNQQILLLKSVWHVWNRLEKLALTATSR-QNEQKQLML------
-TYNS--PKTI-------EL-DYSWF-----TKYPKEQLCF-FF---DEMEDYMLTSALDPLTSLEPTDIEL
TYMLCQLCF--HYAGKR------Y--GGEILEVTEKFQE-NLADNLHDYY----VN-ELNMPRYCGRLNQML
KINNLIQQDI--WEKRAK------HELAKVF---DIFC--IEFSHPE------MFE
>WBGene00012446/20-328
CAVCSPARGRHFGAVACRACAAFFRRA-DAKTVKPCK-GGNCQLNNWCKFCRLQKCYEIGMNSA-FQFDRDK
LT---LCTDLRKAGRILLQK-LHDSSP--------VK-------------------VTK--KEEVFSFFEQ-
-------DFLKATR-WFT-YFDEFQDLDQEQKLELIQAIWHVWSRLYKLSTSAIGK-RQEDKMLMI------
-SHGSE-LTKI-------EF-DFSWC-----TKYTNEQMQH-FI---DNTQNSFLYKLVDYMMDLKPSDVEL
SFMICQACF--HYAGQR------F--HGKMLEICENFQQ-KLADELHEFY----VD-EWRMPNYSGRLSQLL
RINNRIREDI--WKCRKK------QEIAEIF---DVYS--IQYSHPD------IFK
>WBGene00003655/13-317
CKVCGTGNGMHFGAFTCRACAAFFRRA-ASKFRK-------CELIF-CKNCRLQRCYEAGMSSE-FQFCRDK
GAIPKICVPLEKAEKLILLK-LQDAKS--------VK-------------------VQK--QKEIMSFFET-
-------DFLCATK-WFT-YLDEFQFLDKNQQLTLMQGIWHVWSRLHKLAVSAMGR-RGDKNTVMV------
-SHQNE-LNEI-------EV-DMSWC-----TNFSNEQMRY-FL---DTSHDSYVYQVMDEMLGLKPNDVEL
SYMMCQLCL--QYAGQR------F--QGEILEFCEKMLG-FLADDLHSYY----VK-QLRMPNYAARLAKLM
KINNRIKVDM--LKMRQR------QEISRVF---DIWT--IDFSHPE------FIQ
>WBGene00013584/29-340
CAVCGDAKGKHFGAFSCRACAAFFRRA-STSAIGPCK-SRTCNFNGWCKKCRLERCYKVGMTMK-FQFQRDK
IEIINLCHDFEKGRRILLQK-LAGNYS--------VK-------------------IES--MAETFAFWEN-
-------DFLRAAT-WFS-YFDDFQRMSNDVQLKILAATWHVWSRLDKLAITAMGR-MKCGDCVMF------
-SHKNE-MKNM-------EL-DLTWC-----SRLTNQQMQF-FY---DTSENHITYKFAQEMMNLNPDDVEL
SYMLAHLVL--GHAGRR------F--RGEIQENCEKIME-KLANNLHDYY----VN-VKETPRYSVRLAQIL
RIIRKIKEEV--LQIRSK------LQLAKVF---DVHT--MRFSHYE------YFE
>WBGene00003649/20-325
CQVCG-SHGAHFGAITCRACAAFFRRVAAGNFVK-CKGRGRCKILTRCKKCRLKKCKDIGMDIQ-FQFNRD-
-----FLSPFKNCKQVLLQK-LNNKKK--------LR-------------------VST--FSEAIQIFEN-
-------ELLMTSK-WLA-HFEEFHDLGNDFKFKFLECTWNIWNRLERVARTAALLQKIGKGNEII------
-LARN--LRTV-------KF-EVEWF-----TNYSLSEISY-FI---EGVGDWSMNKPLQAIIDFNPTEIEL
NFMLAQISL--TCASKQ------M--DSQYQETIDNLQK-LIADDLHSYY----IK-EMRLPVYSSRIQKMM
KVNNMVLRVM--WERKEK------LSIARMF---NIFN--PNFSHPE------LVK
>WBGene00021163/16-322
CEVCG-GHGLHFGAITCRACAAFFRRVGAGRFIE-CQGDDRCEITSRCKKCRLKKCKDIGMIVK-FQYNRD-
-----FLSEIDKVNKILLQK-LFSHCM--------LK-------------------LTT--FKESMSFWES-
-------NILMTAN-WLT-HFDEFQELNQNIKLEFLKIIWSIWGRLEKLAQNALFH-SYNDTSKLL------
-VGDD--RRNV-------KL-DIGWL-----TDYSVEQFAY-YI---ESRRDGVLNKPLQAMIDLNPTDIEL
NYMLAQLSF--SYASKH------FPGEGNKLEIAEHLQQ-LIADDLHAYY----TE-ELNMTSYSDRILKMM
KVNNMLQRLM--WERREK------LKIARMF---DIFK--VEFSDPE------LFR
>WBGene00018266/4-312
CQICEPAHGQHFGVVSCRACAAFYRRATLNKKLPNCIEDG-KKMDEVCRRCRLKKCLKKGMDAS-FQLERDS
LSM--VFSCLERANELLLEK-MQIIK---------LR-------------------LSR--KDETILIWEQ-
-------KILNTTD-WLT-NFNEFNVLPLDVQLKIVKTIWQVYGRFEKIAKTAELR-KKEHDNVFM------
-VGDE--SKNV-------EM-DVSWY-----TDYSFEQIAY-FM---DCFHDDIYLQIVKEFETLNPTPIEL
NFMLLQVCL--HHAGKK------L--HGDMLELTDYLQE-VISNQLHNHY----LN-VRKMPNYSARLARMM
KVNNLMRTDL--RRQSEK------VQLAMAF---DVFK--LELSHPE------VMC
>WBGene00018265/6-314
CEICGPSHGNHFGVISCRACAAFFRRATLNKKNLNCFDNN-SEINKFCKKCRLKKCLEKGMDAS-FQLDRDA
IVP--ICNYLDRATEILLEK-IRILK---------LH-------------------LTH--KDQTMLIWEQ-
-------EMLSTAE-WLT-NFQEFNSLPTNVQLEVIKSIWQTYGRFEKLARTAEFR-KKKNNNVFM------
-VGDE--TENV-------EV-DVSWF-----SDYTYEQVSY-FM---DCFHNEIFLQIVKEFEALNPTTTEL
NFMLLQVCL--HHAGKK------L--QGDVATMTDYLEE-VISNQLHHYY----QE-VRKLPNYSARLARMM
KVNNLMRTDL--RQKSEK------AKLAMAF---DVFK--LQFSHPE------MMC
>WBGene00003716/11-315
CKICGNTSGKHFGVLSCRACAAFFRRAALWKKH--CPGN--CASFENCKQCRLKKCIDVGMDIS-FQTNRDA
C----TVTYLDIARNMLLEI-LRSLKA--------IK-------------------IKK--RDESLYTWEQ-
-------GFLRVVE-WFS-YFPEFRELDESVKLEIVKTSWVAWTRLDKIFETAANQ-NG-GDSILM------
-VGNE--MNDY-------EV-DLSWC-----TNYSLEQLAYFFL---TPEDIKNYCEVLQYIKDLDPSGIEV
SYMLLQLSL--YHAGSK------G--QGKVMEVAEMLLE-AQADNLHKYY----VE-KLKMPNYSSRLSQLM
KINRLLEADL--RLRIDK------KRIADVF---DILK--VDFSHPE------MYD
>WBGene00003617/11-314
CEVCGKTSGRHFGVMSCRACAAFFRRAATWEKI--CPGT--CHTSVKCKQCRLKKCLDVGMDTR-FQTDRDS
-----TVTRLNIARDMLLEQ-LRCVES--------VK-------------------IEK--KVETLKSWEQ-
-------GFLRVVE-WFS-NFSEFRELNERLKLEIVKSCWFSWTRLDKLSETANKQ-NK-GKSQLM------
-VGNG--MNNF-------EI-DLSWC-----TNYSLEQLKYFFQ---TPNGKKNFQQSIQDMIDLNPSSIEV
SYMLLHLSL--EHAGKR------L--HGDALDATENLVQ-VQANNLHKYY----VE-KLKLANYSSRLTQLM
RITRTLEADI--RIRIEK------KQIADVF---NIMK--IDFSHPE------MFE
>WBGene00003693/11-314
CEICGKTSGRHFGVLSCRSCAAFFRRSATWKKQ--CVGT--CKIFEKCKQCRLKKCVEVGMDSK-FQTNRDC
-----TVTYLDMAKNLLLEQ-LRGMKL--------TQ-------------------IKK--KNESLKTWEQ-
-------GFLRAVE-WFS-NFSEFRELDENLKMEILKTCWVSWIRLDKLSETANKR-NA-DNSLLM------
-VGND--MNDY-------EV-DLSWC-----TNYSLEQLAFFFL---TPDDEKNYRQLIQDMVDLNPSSTEI
SYMLLQLSL--EHAGKR------L--QGDILEATESLVQ-AQANQLHDYY----AK-KLKLSNYSSRLTQLM
KITRTLEADM--RLRIEK------KKVADVF---NIFK--IQFSHPE------MFE
>WBGene00003686/7-312
CAVCGVTTGKNFGVISCRSCAAFFRRAPTWRFE--CVAS--CAIFEKCKKCRLKRCQEVGMDVK-IQQNRDS
NMFQKIVSYLDVARKIFLEL-LRPKDI--------LT-------------------LTK--KNESLLMWEQ-
-------SFLRAAE-WFS-NLPSFMKLEDWMKLDILKSSWLAWTRLEKRCEAADYQ-SK-ENGVFM------
-CGNG--IAEY-------EV-DLSWC-----TNYTAEQLKY-YL---SPDSEGQK--CIEDLIELSPSSTEV
NFMILQLTL--HHAGKK------S--QGRLLEATENIIE-AQANHLHSYY----VE-KVKMPNYSARLAKMM
KINRGIAGEM--RCRREK------NQIARVF---DIMK--VEFSDPE------MFE
>WBGene00003724/11-318
CEICGKTSGRHFGVMSCRSCAAFFRRAATCIFR--CPGN--CKLLEKCKKCRMKRCLEVGMDET-FQCNRDS
NKFQKLVTYMDVARDILLER-LRSREP--------IK-------------------LRK--QEESLLIWEQ-
-------AFLRAVE-WFS-NFSEFNALDELSKMTILKSAWISWTRLEKLAETADHQ-KK-GDSVMM------
-CGND--LANY-------EV-DLTWC-----TNYTTEQLLF-YL---SPEIEQNHFLSLQELVELNPTSTEL
SYMLLQITL--HLAGKK------A--QGQLLEITEMLLE-AQGNHLHEYY----VK-KLKMPNYVMRLAKLM
KINRRIESDM--RDRVEK------NHIARIF---NILK--VEFSEPD------MFE
>WBGene00003718/11-319
CEICGKTSGRHFGVMSCRSCAAFFRRAATWERD--CKEN--CQIFEKCKVCRLKRCLEVGMDAS-FQSNRDS
HSFGKLVSYLKEGRDLLLEK-IRTTEL--------IR-------------------LKK--KEETMYTWEQ-
-------DFLRVIK-WFA-NLDEFNDLDEDLMLNIVKAAWIPWTILEKLYETSDYQ-KN-SKTVLM------
-CGND--MNNY-------EL-DLSWL-----TDYSLDQLTYFFT---PPEANKNYLKGLEALIELNPSSIEV
NYMLLQLSL--QHAGKI------L--LGSAQEATDKLQH-VLADNLHKYY----VE-TAKIPNYSIRLSKMM
KINREIEREM--RDRAER------NRIARIF---DILK--VEFSDLD------LID
>WBGene00003723/11-320
CEICEPAHGNHFGVLSCRACAAFFRRAALQKYDRVCRGN--CIGNDLCKICRLKKCCEVGMNSS-FQNDRDS
LRPTNLVTSLDKAWAIFLEK-LKLKES--------LE-------------------ATT--RNEALLFLEQ-
-------SFLGAAQ-WFA-RLPEFSMLDPQIKIDILKTSWMIWARLDKLAATADFH-QK-GNDVYM------
-WTDN--PGNV-------KI-DIKWS-----SNYSVEQLRG-FL---VPDIEKYWRHALSDLVELDPTNVEL
NFMLIQLCL--NSAGQK------Y--QGHVLEATEKILQ-IQSDNMHEYY----TK-KLKLVNYSGRLARLM
KINRAIEADV--RDRKEK------NHIAKVF---DLFF--VEYSHPE------MFE
>WBGene00018415/11-319
CKICDPAHGNHFGVLSCRACAAFFRRAS-RRFDKACEGD--CRIFDACKICRLKKCYKVGMDAS-FQKDRDS
NAYLKVVTDLHKAAEIFLEK-LRLRSS--------VK-------------------VRN--KAESLVFFEQ-
-------MFLATAN-WYA-RLPDFTSLDLRVKLEILKSTWMLWIRLNKLAETAQNQ-IK-GANIFM------
-CSEN--VQDI-------NV-DWSWC-----TNYGAEQMQA-FL---MPNIDKHWRQPVEDLVKLNPTDMEL
NFMLIQLCL--NDAGKK------F--QGRVLEATDKLLQ-INADNLHNYY----TK-KLNMPSYSGRLTKLM
KINQIVEEDV--RERKEK------AKIVEVF---DLFS--IVYSHPE------MFE
>WBGene00018622/11-319
CVICGPSHGRHFGVLSCRACAAFFRRAVMRKSDMVCEES--CSLKDICKICRLKMCYDAGMDPN-FQTGRDS
SRSSNIVSYLEEMMKVYLER-MNSKRE--------LQ-------------------QTS--KNSFTRFWEN-
-------SFLKTAQ-WFS-TFAEFRELDTKIKTDILKSAGGLWIRLERMSETSVQR-KQ-GTNVMM------
-CGEG--VNEF-------DM-DLSFC-----THHSMDQLKP-FL---LAGI-SSWDAIVDALNLLIPTNVEL
NYMFIQLCL--KPMLRK------V--EGHDLEIIEKILQ-VQADNLHNYY----MK-TLRTTHYSDRLTKMM
RIIQLLEAYI--RELKEK------AHIAKVF---DVFS--IEFSHPE------MFE
>WBGene00003646/10-314
CKICGPAFGNHFGVLSCRACAAFFRRTNVDTF---CPGN--CKIDKKCKKCRLRICLEAGMDAN-FQHDRDS
TSESSIVTFLNQAFDIFLGR-MQ-NEK--------LS-------------------IKV--LKESMIFWEQ-
-------DFLRTAR-WLS-HFDEFQELPLSIRMQILKVAWILWGRLDKLVKTANER-NQ-NQNFYM------
-IGKD--IGNF-------EV-DVSWC-----TNYSKEQLAY-YL---DCHHDEPFNIIVDAISDLKPSDMEL
NFMLLELCL--AHAGKQ------H--QGDVLMFTDRLLE-VVSNELHDYY-----Q-SEQISNYSSRITKMM
KINNLIRRNL--FERLER------QAVAKVF---NIIS--VHFSHPD------MFC
>WBGene00020153/9-315
CQICAPAHGNHFGAVSCRACSAFFRRSILEAEFK-CLGNNTCEVKLKCKKCRLKRCYETGMDPK-FQLDRDR
-----IVSYLVKAHNCLLEK-MDSFEN--------SE-------------------LTKIPKQFFLHFWEL-
-------DFLKTAK-WLS-FLDGFYSLPRGVQMQILMSTWHLRARLHRLSQTAKLR-SE-GKNDFM------
-MSKN--LKTC-------QL-DVSWC-----TDYPNEQIQF-FL---ENSDDWVHNEVVDLIVELNPSEIEM
TFMTCQFCF--HYAGKR------E--QGHILSVMEKYLD-LISNDLHRYY-----Q-DKGIRNYTERVTKMM
KINNWLQKII--WEKRWK------RELAEKF---DIFH--LHFSHPE------MFY
>WBGene00003696/5-306
CEICEPAHGIHFGAITCRGCAAFFRRA-VNKTRKSCK-SSNCTNFTFCKSCRMRKCIKMGMMPE-VKVMQP-
-----YVSNLTRGLEILLER-M-------------SK-------------------VDV--GKSVSMVWEF-
-------DFISTAK-WLT-RLQDFCTLPMRIQMQLLQTIWHVWSRMYKVVKSSELR--KDSSNLFQ------
-VLDQ--LGTT-------KL-DVSWL-----TTYSYEEIKYFLY---GIDDDIYLQSAITAASKLELTDVEL
TYMAAQTCF--QYAQNR------F-AGTEIAEVCAKFQE-ILANDLHTYY----TKDHKRTSNYAGKLSQML
KCVQEIQKSI--RTTRER------TTIARTF---DIYI--TDFSNPE------MFI
>WBGene00020152/5-303
CGICDPAHGRHFGALTCLSCAAFFRRA-IFKKRKSCK-GNKCRDFNFCKSCRMRKCLRVGM----LESKSP-
-----FVSNLARGLSILLEK-M-------------FM-------------------VNE--SKYVAKVWEF-
-------DFITAAR-CLA-NLDGFSELPDKLKMQILQSIWHVWARLFKAARSAQLR--RLFSNALQ------
-ISDN--METI-------RM-DVTWL-----TRYSFDQVKYFLY---GVEEDSYLKDSIESLTKLELTEIEL
IYMTAQLSF--LYAQNR------F-SGTEIGEICEKLQD-GLGNDLHNYY----TKPEKKNRNYVGRLTQML
KINFSLMKNI--RTTRER------SLIAQTF---DIFI--ADYSHPE------MFI
>WBGene00019115/1-200
------------------------------------------------------------------------
----------------------------------------------------------------------M-
-------DMERAAT-WLT-YFDEFCTLKSEEKMLITKCMWLLFRRLERSAMTADLR-AK-QKSEYA------
-MKTD--MET--------KY-EFDWL-----SHFSAEQIKV-FL---GSSSGMYCEELTNCIMEVQPSDEEL
CFIICDLCF--QYLGIK------V--GGEIQQKLEGLQK-ILSDNLHNYY----LE-RNREHRYTYRLSQLM
KISQQYNKLM--EEKRRV------GVVGEVF---GVFR--VKWSHPD------IFK
>WBGene00020555/127-436
CLVCDPSHGNHFGVDSCRACAAFFRRVFVTKQYK-CIELEQCVPDARCRKCRTDRCFELGMRPD-IQYNRDT
GEFP-YFSSLESVENILLQR-LRKTQL--------IP-------------------INC--KEETFENWKV-
-------QIERTTT-WLS-YMDQYRDLNFDDKMTIVQCMWFPFARLERCGMTAKLR-AN-QKNDYA------
-FKSD--TQTV-------KF-DFDWL-----SHLSNAQMKA-FL---GDPSEMLCEGLTECMMEIQPTDEEL
CYILCELCF--HHLGRK------L--GGPMQETMERFLK-ILSDNLHVYY----FE-QDRMSRYSHRLLKIL
KINEKYKTIM--GEKRKI------VFLGYLF---DAFR--IKYSHPD------FFR
>WBGene00003634/24-333
CLVCFPSHGNHFGVDSCRACAAFFRRVFVTKQFP-CRGDNKCTPDERCKRCRSDKCFALGMKPD-IQRDRDS
DNFR-FLTPIKDADYILLEQ-LRKEQL--------VP-------------------LRK--KMETWDNWVK-
-------GMRRAGE-WIM-HFEEFRQLEQEEKMVILKCMWHLFIRLERISMTAEMR-MK-DDKEFI------
-YGTE--YDTL-------EI-DRDWF-----SEATDREVRS-FI---GPLPRWFCETIIDALMELRPSDVEL
SFMLCNLCF--HLTGQK------L--GGRIQEITDRLQD-VLANDLHKYY----LA-KDKYSRYSYRLTKLL
SLNRQYKNDL--EIRRQG------IFLANTL---NIFR--VKLSHPE------MFQ
>WBGene00019116/26-333
CEICCKGHGNHFGVTACRACAAFFRRMIVGGYQK-CR-YKTCEPKDRCKKCRLEKCYSLGMTPD-IQHDRDS
LIFREYLSSIEKTEKIFLEK-LRLTQQ--------LS-------------------IKC--KEETCSLWEA-
-------QLTKTAT-WLM-YFDGFRELPFHQKFSMFKRMWHVWGRLERLSMTAEMR-NG-GKRQFV------
-VSHD--YDAT-------HV-KSEWS-----TRYSMEELRS-LL----DIPTYYSDSLVDSFINVNPTDTEL
AFILGQLCL--KLTGKM------L--GGDVEEVTQKLQD-VLANDLHEHY----KD-QE-VSRYAHRLTKLL
SINNDWQSLL--NKTRDR------IHIAMVL---DAFH--VEFSHPD------LFQ
>WBGene00017512/31-337
CRVCDPGHGFHFGAFTCRACSAFFRRAHFSV-ERKCRSNGRCVPTKRCKKCRLAKCSEAGMNSR-IQYDRDS
L--LSVISLLDKATNYILEQ-LQSSQK--------VL-------------------KKF--IADHMKQFEK-
-------AMCATAK-WLA-CSKKIQSFDDDVKIKILRTVWFNWGRLEHMTATAKMR-RG-GKEQLM------
-FSSD--FGNV-------HI-DLSCF-----SKYSFEQMRY-FF----SPNEVYYDEAISKMVEMQPSDIEL
TYLICAICF--HITGKH------F--GGDIEEEMGHLQD-VLASDLHDYY----CK--NNFPMYLLRLKQLL
KIKDTFVKLR--NIRLEK------YEIGGVF---KVIN--MEFSHQE------YFH
>WBGene00003707/34-343
CQICYPGHGYHFGAFICRACAAFFRRCHFSALQRKCRLSGSCQPNKRCKKCRFDKCLELGMTTT-IQYDRDS
ASFLKFISQLDKALSSILEQ-LQWTQK--------VS-------------------IVR--ANDHLNDFQT-
-------YMCAAAK-WLS-YSDRIRNLDDELKIQILQCIWFNWGRLERIATTAKMR-KR-GKKQFV------
-FSNN--YDEM-------SS-DLSFW-----SNYTFEEMKY-FF----IPTEMFYDEVICEMEEVQPDNMET
TFIISLMCF--HLTGKQ------F--GGQVQEEMDQLQD-LLSDELHEYY----LK--KNMTMYSLRLKQLM
KIKEKFLKLR--YKRCEK------YKIAGIF---EAFH--TNLSNPE------FFM
>WBGene00017503/34-342
CRICFKGHGYHFGVFSCRACAAFFRRCHF-KERRRCRSKGKCGPNKKCKTCRLERCFRLGMTPS-IQYDRDS
VKKIKYLSQLNKATRMLLEQ-LQWSQK--------LA-------------------VVH--VSDVTQDMER-
-------SMFGAAK-WMM-CSERIRNYQDSLKIRILQAIWYTWGRLERIATTAKLR-EK-EEKHFV------
-FSPM--LDEM-------SF-DASCW-----TTLPFEEMQY-FY----VPRELFYEDAVLEMMEVKPNDVET
TFIICSICF--HLTGKR------F--GGEIQEKMDHLQD-VLSNDLHEYY----LK--NKNSMYLRRLKQLM
RIKENFLKLR--SARMDK------YEIGGFF---NSFN--PRISNPE------FFE
>WBGene00003700/1-247
------------------------------------------------------------MSPE-IQYDRD-
--ILKCISQIKKAVAKLLEQ-LQSGQK--------IP-------------------IDH--LAHQTQHFNS-
-------SMCSAAV-WLG-YSDRFKTYSDMQKIKVLQAIWCIWGRLEGIVMTAKMR-IG-EKEQFF------
-LTSD--YDNF-------SS-DLDYC-----STYPFEEMKY-FF----IPREMFHEDVISELVKVQPDDVET
TYLMSVVCL--QLTGKR------Y--GGLIQEEMEQFQD-ILSNDLHEYY----IN--NKMPKYLLRIKQLM
RVKEMFLRNL--NIRMEK------YKIAGVF---NVFN--RPISNLE------FFT
>WBGene00016091/6-300
CKICGAAHGVHFGVTACRACAAFFRRFVVL-NEYECLDEIKCNLNKRCRHCRFQKCLRMGMTAD-VQWNRDE
MRYRKEYENLRDMHKMFIYQ-VRKSQQ--------IQ-------------------ENR--LETLVPHWRE-
-------QAKNTAI-MSM-HSMAFRNIPLTEKSRIFKSLWQNIYRFERIQMSTEVF-KD-NEKKLA------
-ISCE--LDAL-------FF-DIEGVQ---KLTVTLQDYKI-FA-------ERCVREVAQPLSQLKLSIEEV
AFLIINFVL--HNEEKI---------IGESLTVCDKFRD-QIADGLHEYYK------KNDIINYAPRIKKMM
STIDAMKR-------------IHYDDLAGEF-T----N--AKNS------------
>WBGene00011750/20-316
CQICTQSHGVNFNVMTCRACAAFFRRSLVC-GRYHCKRKNDCRIDSRCRLCRFQKCLQMGMKAE-IQQNRDT
F----LFKSLAEVRYIFLTD-LTRHQK--------ID-------------------EDR--FQNLTDFRLG-
-------HIKNCAT-WLT-HSSFFQSLTETENLLILKSTWHVWSWLELLSVSVEIF-NQ-EEKIVF------
-LSEK--IVKV-------RY-ILKPL-----NKQEKRKVEK-EL---NPIFHILFDDVARKLQNLKPSSLEI
NYMLWQLVW--FVAEKV------L--NEDNLRHGEQYTN-QLASDLHNHY----KN-DLHLEQYAQRVLKMM
AIVKSLQKNI--HK---------IIDYADNFC--NLFA--MK--------------
>WBGene00003717/13-292
CEVCKQSNGYHFEVLSCGACASFFRRSVVS-KKYQCKGKKRCQIRYRCRYCRFSKCVKAGMKAE-IQKNRDP
-----LDGILKDIRGLFLEK-LRRNQE--------IK-------------------IDE--SESLKDVQFK-
-------VIGSCAT-WLL-FSSFFQKLEENEKVVILERLWHGWTVLEFLSRSLEIF-NK-DEKIVF------
-ISDN--LITA-------EN-SLKTA-----SPKKSESIKK-KL---ELSFSVIFDELALHFINWKPTEIEI
SYMQWQIVW--SVAEQL------L--SGNSLEKGEHFTE-QLSKDLHEYY----VR-ELKLENYAFRIEKMM
DIVQIVQ---------------------NNFY------------------------
>UMA-S2845-18.95-mRNA-1/8-313
CLICRPTIHAHMGIEACRPCAVFYKRSIKLKYSLACNGNNNCSKDKICRKCRYERFKEI-YER-A-EEMA-G
GSGDELLD---KMKR--LCL-VRKSG---RD--GKM--------LRPA-------------YTDM-------
-IPYSHIFMSGLMD-FGK-SFTDFSEMEAERRHALAERNFQLIQALDGSYRGHHNFPN--EDTV-MTTYAT-
-YLNDEVLKTF--------FDDC---PH----EVDKEQAI--LSSAN---MHQTVMNAKKEMVKVNPTIDEF
VALFGLALWN--D------YMGDFES--DMTALIKKNRE-AILKELRTIY----LR-KG-ISEFAPRMGKLL
FLLSNEE-R-VR-DLTNE-----HVEQYRM---MNLFN-------EAYEEE-----
>UMM-S2845-19.92-mRNA-1/10-315
CLICRPTIHAHMGIEACRPCAVFYKRSIKHKYKLTCIGNNNYSSDQLCRKCRYERFKEI-YER-A-DEMA-R
GSGDELLD---KMKR--LCL-VRKSG---RD--GKM--------IRPA-------------YSNM-------
-IPYSHIFFSGVID-FAR-SFADFNEMTTEWKHTLVERNFQLIQSLDGSYRGHHYFPN--DDTV-MATYAT-
-YLNDSTLRQF--------FEDC---PP----EVDKDEAV--QFTTN---MKLTIKNTKLELGKVNPTIDEF
IALFGLTLRN--D------YSGNFES--EMTARIKTNRE-AILKELRTVY----SR-KG-MTEYAPRMGKLL
FLLANEE-R-VL-DITNE-----HVQMYRM---MNIFN-------EAYEEE-----
>UMM-S2845-23.9-mRNA-1/183-488
CLICEAIAHAHMGIDACRACGVFYRRSIKLRYVLSCIIDSPSSIGKICRKCRFDRFNEI-FER-A-GNSS-S
PTYDELLD---KMKN--LCL-VRKAG---RN--DEM--------FRPA-------------YSEM-------
-VPYTQILFIALMD-FAK-TSADFSRMSTEDRHILVGSNFRLIQSLDGSYRANHNFPN--DDTV-MATYAT-
-YLSDESLRKF--------FDDC---PS----GVKKDEAI--LYRKN---MKLTIKNTKSEFANVNPSIDEF
IALFGLALWN--D------YTTSLSG--EMAKVIAKTRE-AILKELKTVY----SR-RG-ISEYAPRMGNLL
CLLANEE-R-VA-EINNE-----HLVLYRL---MNLFN-------ESCEIE-----
>UMM-S2845-28.79-mRNA-1/10-316
CLICGGIAHAHMGIDACRACGVFYRRSINLKYELICTGETSSTSGKICRKCRFERFKDI-YEK-A-EPTS-S
GQFEDLLD---KMKS--LCL-VRKSG---RN--DEM--------LRPA-------------YSEV-------
-KPYTQIFFIGLAD-FAK-SFTEYNKMSPGDRHNIVRSNFRLTQSLDGSYRASVNFPT--DDTV-MATYTT-
-YMNDESMQEF--------FDDC---PP----NVNKKEAI--KYRDN---LKQTAIRAKSEFGKVKPTIDEF
IALFGLALWN--D------YTASLSP--AMTSIVSKIRE-AILKELKTVY----IR-KG-VTEYAPRMGQLL
CLLTNEEAR-VV-DLSAE-----HMHLYRI---MNLFN-------ESPDGY-----
>UMM-S2845-20.24-mRNA-1/14-309
CLICGDTLHAHSGIDSCRACSVFYKRTIDRESELVCIGNGTCGTGNICRKCRLERFKEV-LNR-A-RRLE-E
ESTEE----------------ARKSG---KM--RSA--------LRPT-------------YSDM-------
-VPYSQIFFGAMID-FAE-EFPDFNKLSAEDGHALLRGNFQLILAIDSAYRSHHNFPN--DETV-MATYLT-
-YVSDDSLPHF--------MKYC---PP----EVNKDAAV--EFRKN---MKGTTILAKIDMGKASPSVDEF
MVLFGFALWN--D------CSCSLDT--EIANLVKKNRE-EILRELKIVY----SR-KG-CVEYTPRMGELL
ILLASQE-G-AV-ERTKE-----DVQMYRV---MNLFN-------EAYEEE-----
>UMM-S2845-15.43-mRNA-1/10-276
CLVCQSIAHTHMGVDSCRACGVFYRRNVKQESRLECHGGKDVSRDKVCRKCRYDKMKKL-VAK-A-GDGP-N
ENDVELLN---KMKE--LCL-VRKSC---KK--ETM--------LRPA-------------FTNM-------
-VQFSQIFFVGLMD-FAT-SFPEFRDLSAENRYNLVQTNFTLMSSLDGSYRSNHHFPE--DSTV-MLSYTC-
-YVSEDTIDDF--------FKGS---PQ----EANREEAV--QFRRN---MELTNKTTKAQFGKLKPSIEEF
IALFGMALWN--D------YKSLLST--EGADLY--------------MY----TK-KG-VKEFAPRLGELF
CLLINEEA------------------------------------------------
>UMM-S2845-24.0-mRNA-1/10-238
CLVCCPITHAHMGVDSCRACGVFYRRTLKLKYRLECTGGKDITRDKICRKCRFEKMREL-VNR-A-GEFD-Y
KQGIELLN---KMKS--MCL-VRKSC---RN--EKM--------LRFA-------------SSNM-------
-IPFSQIFFVGIID-FAK-SFPAFSKMSTEDRNALVQTNFPLIQSLDGSYRSYHNFPD--EDAV-MTSYTT-
-FVSHDTLDIF--------FK------E----VENKDEAK--TFRMN---MERTIKSTKFQFEKVNPSKEEF
VALFGLALWN--D------LR---------VD----------------------------------------
--------------------------------------------------------
>UMM-S2845-21.39-mRNA-1/10-290
CLICRVITHTNMGIESCRACGMFYRRTIKLKYRLECHDGTDASKENICRKCRFEKMKDL-MNR-ASPSGP-K
EKDIEFLN---KMLK--LCA-VRKSF---SN--GTL--------LRTA-------------YSDM-------
-ASFSKIFFIGLTD-FAK-SFPEFNEISAEDRHALVQVNFPLIQSMDLLYRSYHYFPD--EDSA-MASYTT-
-FVSEDKIEQF--------FKDC---PP----EVNREEAV--IFRRN---MEQLIKIAKLRLRKLNPVMEEF
VALFALALWN--D------YSGSLST--EISDLIASQRK-IVMKELHEMY----SQ-RG-LKEYAPRLGELF
CLLTNEEI------------------------------------------------
>UMM-S2845-27.15-mRNA-1/9-264
CLVCRVITHTNMGIESCRACGVFYRRTVKLKYRLECHHGKDASKETICRKCRFEKMKDL-VNR-A-GTSR-N
ENDSELLN---KMMT--MCS-VRKSF---GN--GQL--------LRKA-------------YSDM-------
-AAFSKIFFIGLSD-FAQ-SFPEFNDISAENRVIFGQS---------------------------MASYTT-
-FVKDETIEEF--------FSNC---AQ----EVNREHAV--IFRKN---MDQLIKVTKLRFRKLIPSIEEF
MALIGLALWN--D------FTLTAEC--QGDPAISHQRR-LPIPFTTRID----SQ-RP-RPEYAPRYGEQV
RNSTDIRA------------------------------------------------
>ppa_stranded_DN26087_c0_g1_i1/10-315
CLICEPISDCHLGIDSCRACAVFYKRVVSSRE-LKCKGRDDCIQNPTCRKCRFQRFSEI-YAK-AVEEIV-I
EKERKILD---RVRQ--VCK-IRKSG---RK--GKL--------FFPS-------------YSRT-------
-IPNARIFYSAIIE-FGD-AFEDYRNLDHEIKAFIANTTNNLFAALDSAYRAARYFPD--EDTI-FTSYTA-
-TLNIDSVESF--------FDDC---SH----EINLEEAA--EMRKN---ILRSEIPNKALFMKFRPTDKEF
LALIGLSLWN--N------DIFTLNE--SLMSIVTKNRE-AILKESHVMY----RN-QG-IIDYATRLGELL
CLLVNIE-R-KS-FYSKE-----EIEVYRL---MNLFN-------EAFDDI-----
>UMM-S2864-15.30-mRNA-1/83-386
CLICEPINECHLGIDSCRACSVFYKRTIKLKDWLKCKGTNDCIEKPTCRKCRFRKFSEI-LAQ-SVEDDG-S
DSESELLE---RIKN--LCV-IRKTG--SKT--TEL--------FFPL-------------YSLV-------
-IPTAKVFAGALYD-FGS-AFADFRELSLMERISIILASFKYIVLLDSAYRSAKYFPG--CDTR-CAGYMF-
-TASNEGIGAF--------LEDC---PH----DINREEIA--AFRQN---FGKSQV--KEHLKRLAPSDLEF
AILFGLCFWH--N------DVSIANE--SMTAMVERNRK-AITDELHVMY----KK-QG-RADYAARLGELY
CLIASME-E-IS-TLAEA-----DMALYKL---MNIFT-------EFPSK------
>ppa_stranded_DN27892_c0_g2_i2/10-313
CLICEPIAEMHLGIMCCRACSVFYKRTLSQKRVLRCKGDGQCILNPKCRKCRYERFSSI-LSA-CAEDIS-S
DSDSMTFE---KMKR--LCL-MRKNG---QR--GII--------FAYA-------------YGNV-------
-VPNARIMYTGLLD-FFS-TFEDFRNLSKEHQHLFVYGNFDMLNKTDDLYRSVQHFPD--CDTL-MPSYTT-
-IFRVDRVDEF--------LVDC---PP----GVNKEEAG--EFVKN---TKRSLVTNKAHFKRVQLDGEEF
MALLGLGLWN--D------NTPNSDD--EMIELVKKNRS-VIMRELHKHY----AR-KG-RTDYAGRLGDLL
CLLVNMQ-K-VG-DLHKE-----DEQVYML---MNMFN-------EYVT-------
>UMM-S2838-35.55-mRNA-1_truncated_curated/8-307
CLICGPSSAMHFGINCCRPCSVFYKRTYAQKRPLRCKGDGKCTSKPKCRKCRFERFTSI-L-A-N----T-S
DSEVMILE---RLKK--LCE-MRKNG---QQ--GTI--------YAPA-------------YTNV-------
-IPHAGILFAGLLD-LFS-TFEDFKRLSNEKQQQLLFLSFQLMHRSEDIYRAVQYFPD--DETF-MPSYTT-
-IFSIDNIDVF--------LSDC---PA----SVNKEEAS--EIIKN---TQRTLVVNKAHFKRIQLTIEEF
LAFLGLALWR--D------HKSINDE--DMIEMAMNNRS-QLMAELHKYY----AG-KE-ISAYSARLGELL
CLLVSME-E-LE-VQHKE-----DQKVYAL---MNMFN-------EYLTL------
>UMM-S2840-10.24-mRNA-1/10-255
CLICESITQCHLGVDSCRACAVFYKRTLHVKYPLMCNGSNNCLEDPR-------------------------
-----LLE---KMKK--MCL-IRKLG---RK--DDF--------ILPI-------------YANH-------
-LPNRIIFFSALMD-FAR-SFGDFNELSAENRHSVIFLNFMLVIVLDASYRCCQYFPD--DDTI-MTTYSS-
-CLNDDAAPGY--------L---------------------------------AGVPFKGQYKKVNPSDDEF
VALIGLALWN--D------RTSQISE--ELLGLVENNRA-AIMVELHRVY----AR-DG-I-----------
CLLVNIE-R-IL-EAIKE-----DLKVYQM---M--CN-------ETLDFS-----
>ppa_stranded_DN31513_c0_g5_i12/13-319
CLVCEPILECHFGIDACRACAVFYKRTRVLRNLIVCKGDGKCKTERSCRKCRFEKFEWI-LAN-G-EQLG-E
FDDSDSLD---TIKR--LCL-IRKSG-RHAS--DQA--------LKPE-------------YTSL-------
-VTNARVFVAAFSD-FAE-MFPDFKRLSNKHKRTIVGCSLKLVKMLESTYRAARHFPY--CDTA-MPSYLT-
-TLTVESVEKL--------FEDC---PH----PINKAEVV--EMRRN---LSRSIKLTKGYFLNLQISDDEF
LALLGLAFWN--E------DIIHADG--SLTEIVERNRS-SIMREWRLVY----SK-NG-IEDYASRIGELF
CFLVSIE-N-AV-SLSHE-----DLRVYQL---LKMFE-------NVCFVR-----
>ppa_stranded_DN29194_c2_g1_i8/5-309
CVVCSPVIYAHLGVNSCRACAVFYKRASGSKTELKCKKTGECLQNPKCRLCRFTRMNEI-LTN-AVGGK--K
ASDIELLD---KLRK--MCL-IRHGG---KS--GNL--------LVPA-------------YATF-------
-PMHGKTCKEAMKA-FAN-HFEDFRELDEESKEFIVRTSHGVMNSLDATYRSMHHFPG--NDEIRTPGYTT-
-YVRAKEIERF--------FADC---PD----DVDTVKIA--EIRKS---LETSVSVARRYYRRIKPTDYEF
LALLGLALWN--D------EISNLNE--KVLKIAMANRA-LVMRELHSYY----AQ-RG-ISNYAVRIGHLF
CILVNFQ-K-NA-SRLHE-----DFELYRL---MNLFK-------DYLD-------
>Contig143-snap.6/5-295
CVICAPVTYAHLGVNSCRRCAVFFKRATEAKTELKCVGARDCIKDVKCRLCRYTKITEI-LKN-ATPDL--E
SPDLELLE---RLRK--MCL-IRYGG---RV--RDM--------LVPA-------------YTTF-------
-PMHGKACMEAMKA-FAN-EFKDFRGLDKDCKDFIVASGYSAMNSIDSIYRSMHHFPN--NDELRTPGYTT-
-YVRPHELETF--------FADC---TD----DVDTAMIA--AIRTS---LETTVHVARKLYRRLQPTDYEF
LTILGLALWN--D------EISILNE--NMLKIVMRNRK-LLMRELHTYY----TQ-KG-IANYA-------
--------R-NS-QKLTE-----DFELYKL---MNLFK-------EYCD-------
>UMM-S2840-32.54-mRNA-1/5-310
CVICAPMTYSHLGVNSCRRCAVFYKRAVGSKTELKCIGAGNCIQDVKCRLCRYTRIDEI-LKN-ATPSAK-E
IERLKLLM---RLRK--MCL-IRHVA---RV--GKM--------LVPA-------------YTTF-------
-PMHDKTMYEAMKA-FAN-EFDDFRELDEECKDFIVGRGYSAMNSIDGIYRTTHHFPN--DDELRTVGYTT-
-YIRPNELETF--------FADC---SD----DVDTATIT--AIRTS---LETTVYVAKKYYRRFQPTDFEF
LTILASALWN--D------EISNLNT--NLLKLVMRNRG-LLMQELHTYY----TR-QG-IANYAVRIGHIF
CILSTLQ-R-NS-QKLHE-----DFEMFKL---MNLFK-------EYLD-------
>UMM-S2840-50.106-mRNA-1/13-320
CIIVSPIKHAHLGVNSCRACAVFYKRISEAKRPLKCKGEGECLQNSKCRLCRFTRFDEI-LQQ-A------Q
TEQTQVLD---RLRK--MCV-IRNAG---RV--GNM-RVFPNILLVPA-------------YSTI-------
-LDHMKIWRQSIKA-FAN-HFDEFRALDEESKEFIVDSAKGAMNTLDISYRSSHYFPN--DDNVRCLSYTT-
-FVRMSKLERF--------FDNC---PN----NIDKATII--ESKKR---FDMSGKSVRQNFKTVKPTDHEF
LAMFGLAFWS--N------EISTLNE--KMLVIAMRNRE-MIMRDLHVYY----AQ-RG-ITEYAARIGHLH
CMLVNMQ-N-HA-SLMMQ-----DFQLYQL---MNLFK-------QHFE-------
>UMM-S2840-34.3-mRNA-1/3-260
CLICGAIHHARMGVDACRACAAFYKRTLVNRRKLKCKGEGIC----RC----------M-LLE-N------A
DSSSELLD---RIRK--MCL-IRKSA---AVLKGDL--------VTLA-------------YSSV-------
-IQFMRVYKNAILE-FAN-LFPEFRSLEESCKISIIESSLSLLNQIDSTYRAYRMFPD--DLDV--------
------------------------------------------EMTKS---LAMSRKMVRQFFEIAKPTDVEF
IAILGLALWN--D------DTLNQTE--DIAKIARGIRS-EMLRELHVHY----EQ-QG-TADYASRVGHIF
CLLVNCQ-N-HS-ETIRE-----HFQVCRL---MNLFE-------KEL------TE
>UMM-S2840-43.109-mRNA-1/3-308
CLICSSIQYVRMGINACRPCAAFYKRAIGQEGALKCNEENNCWNNPKCRKCRFSRFVEL-ARE-P------D
SSDSQLLD---KIRK--MCV-IRLSG---TV--NNM--------LTPA-------------YDEI-------
-LPHTRIAMRAIIE-FAN-LFDDFRSLEKETKKGIVESSYSLMNILDATYRLYHHFPG--DMTMILPGYTT-
-YTRDTDFDLF--------FANC---PV----NMDKARLV--EIKKS---RDRSSKTVRKYFERSKPNDMEF
LALFGLALWS--D------EVLERNE--NLLRVANNIRS-NIMCELHHHY----VS-EE-IPEYASRLGNVF
CLLANCQ-ARQS-GRVIE-----DFQIYRL---LNLFG-------SEFDGYA--TH
>UMM-S2840-51.84-mRNA-1/135-436
CLICSPINNSRLGVNSCRACAAFFKRNESQFDRLKCKGRNDCREDPKCRKCRLARFREV-LSQ-A------Y
EDEPKLLN---RIRK--MCV-IRRCG---RT--ENM--------LTPA-------------YSSF-------
-VQIHGIEREAMLE-SAN-FFEEFRNLKSSSKYHIIDRSLLVVDVLESTYRACQHFPD--DPEVGFSGYTT-
-FLRECDLESF--------FANC---PD----EIDSTIII--EFKRT---LQRLSLIVRQLFEIIKPEDMEF
VALFGLAIWK--E------ENMKHDE--DLLKVASQMRT-DIMRELHIYY----AK-KG-TPDYANRLGSLF
CLIMNCE-D-CA-TLFAE-----DFQLFRL---LRLWE-------SSFRL------
>ppa_stranded_DN26834_c0_g1_i2/25-331
CLICGQTANSHMGIDSCRACAVFYKRTLTGTRPLKCKGGGSCILDPICRKCRFERFASI-IGR-A------Q
RPQKELLE---RIRR--FCM-MRKMG---TR--QNM--------FIPA-------------YSNT-------
-LKYGRVYVESLLD-FAH-SFDDYRTLSNEEKKIFFKNNFGLVGAVTGTYRSLHHFPH--DETV-FVSYTT-
-VLNNESAANF--------FDDS---PPET-TETNKEDAI--TLREN---LHLGNRLKKDPFRRVMPSEDEY
IALLGLAFWN-VT------ELDTPCE--NLTRLAAINRE-RIMREMHQSY----WR-QG-ITDYAARIGELF
CLLVSIQ-K-SV-SMLGE-----EIQLYRL---LNVFD-------ETVFKK---VE
>ppa_stranded_DN29654_c0_g1_i8/10-271
CLICSPIAECHLGIDSCRACAVFYKRIRSTRPPKKCKGEGKCIEYASCRKCRYDRFSEV-MNN-A------D
DEFVRLLD---KIIS--MCQ-TRKSG-------SKI--------FVPT-------------YSMI-------
-VPNYRIFASALYD-FAK-MFPDFSKLSDVNRGYCIANSFQQVSLIESNYRSAHHFPK--DIDTYFAIYTT-
-FMNDESIQSF--------LDDC---PF----ETNTQEAI--SFKVA---MARTKSMNREFFCRVKPDDVEF
LALLGLSFWN--T------EVAIVNE--ELSETVEQNRD-AILKELQRVY----KA-RR-KKDYAAR-----
--------------------------------------------------------
>ppa_stranded_DN30688_c0_g1_i3/5-306
CLICDSITNIHMGIDACRACAVFYRRARRSKTKFRCKNSGRCVTGRVCRRCRFDLMDGI-FER-AVAEFK-S
ELSSPVLD---RIRC--MTR-IRKSA-------NTF--------IIPA-------------HGLT-------
-FRTTQIMISSLFD-FAS-IFPDFETLSAAEKWHLISGCHERFFTIESTFRAVKLFPN--DDRI-FVSYTM-
-TLCADTAEYF--------LSDC---PK----NVNSDGGR--ALMKN---LEDNPRRCKRAMSRTNPSDEEF
LVMIALSFWN--S------EISSGDD--RLNRMAASCRT-EIMQDLHTYY----ST-RG-VTDYASRIGELF
CLLVNNE-K-VT-TMITE-----DIELLRL---MDINQ-------LPRF-------
>Iso_D.9712.1/5-306
CLICGQITQIHMGIDACRACAVFYRRARRSKCKFRCKSTGRCVQGRVCRRCRFDVMHNI-FER-AEPECA-S
DLSPPVLD---RIRC--MTR-IRKST-------NSF--------IIPA-------------YGLT-------
-FRTTQILISSLFD-FAS-IFPEFETLNAAEKWLLISSCYERVHIMESTFRCTKLFPD--DGRV-FVSYTM-
-TLSYESVDIF--------LSDC---PK----NVNSEEAR--TLKKN---LDSTVSGCKRAMRRTDPTDEEF
LVMLALSFWN--T------DSPSSDE--RLNKMATTNRR-AIMQDLHSYY----SS-KG-VTDYASRIGELF
CLLVTNE-R-VT-SIITE-----DTELLRL---MDVYQ-------QPRF-------
>UMM-S10-20.23-mRNA-1/10-312
CLICSEINNSRMGVNACRACAAFYKRAEAQGDKLICKRRNECLEDSKCRKCRMARFTEV-LEQ-A------S
SIGSN------RLYK--FLI-FIQPY---KD-TGEL--------LYPT-------------YSSM-------
-LTTWRLTREAMFG-FAN-VFDEFECLDNTSKDTLIEQSLMFLDLMESTYRVRRHFPE--DTELRMVGYTT-
-YLHISDLEKL--------FEKC---PD----DVDKANLI--EFKRA---LTEFSRTIRQQFEIAQPTDVEF
LALLGLSFWS--E------EFVGHDD--SLIKSASRIRS-EILNELNVHY----KL-CG-VVNYAARVGQIF
CLLINCMVRIGA-AKVNE-----DYQVFKL---LNIFG-------GEVQSS-----
>UMM-S2840-22.2-mRNA-1/7-288
CLICSPIHNSNLGIDSCRACAVFYRRHL--DKELRCRGTNDCIENVRCRKCRFAKFAAV-LGE-Y-SEDP-G
SSSSELFD---RMKK------------------NAL--------FYTV-------------YGAK-------
-LSSLAILKSGLMQ-FCE-AFDEFSLLPQDDKDCIIEKSALTIQSIDGLYRAAHHFPG--LKIL-TPTYTF-
-YVNSRIIDDF-------AFNNV---PE----------II--DMKDN---FTNFVDNIRVRFDKIKPSNEEF
LAMIGLSLWS--S------EETELNE--NIVR---KHRS-RILSELHKLY----AN-RG-IEDYSSRLGEIF
CLLESIE-K-TV-ESAEE-----GISMINL---MNSIN-------LHD--------
>ppa_stranded_DN23468_c0_g1_i1/17-327
CMICGPTKCSHMGIDACRACSTFYRRTKEKNAPLVCRGSGRCTLDEGCKKCRFERFSQV-LEG-SLQNTM-N
EPNEVTMN---RIKQ--LCL-VRRTS---QAASGDI--------YVPA-------------LSSL-------
-NQATRILVTALFD-FAS-TFDEFGTLDSNDKWLLVKNFTHSFSCIESFYRGNLIFPG--KDTICMAGYTA-
-YFDFNDIQTF--------FSDS---PN----PSNAEQAK--MINGF---LKDNSKIFHETIRRINPTEDEF
LALLGLIFWN-ID-------STPASE--SLIAMAGRNRK-IILHELHILY----KE-EKRLTEYAGRLGDLF
FFMMTYQ-T-CI-ARMPE-----RFEYFRL---LDLID-------DNDLVY----Q
>UMM-S2840-76.72-mRNA-1/48-364
CLICGPTRYVHMGIDSCRACAIFYKRMSKRKRPLVCRGSHQCDTNDKCKKCRYDRINAV-LAE-S-RNDW-H
DPSLLVIA---SIKR--MNT-IRRTS---SADQGII--------LIPT-------------YGMM-------
-NQTTRILISSIFE-FAT-TFDEFKTLSQADQMQLVRNFYPFFVTLDSTYRMNTLLPD--RLTMCFASYAT-
-YLDIDTIPHF--------LSDT---PS----AKNHDEAT--RVHSFHCYLSKEVWSMRSKMKRWNPTEDEF
IAFLGLSFWS-LDH---LVEKIVVSE--EVHQIAEKYRR-MLFLELDRLY----RE-TLLLDDYATRFGEAV
LFLSAIQ-S-SY-YEMRY-----KLGVFKL---MDVFD-------DSMIMV----Q
>UMM-S311-5.50-mRNA-1/12-294
CSVCGETASVHLGVQACRACTVFFRRTRDRTNPYECKG-GKCE-GDSCKKCRFDKFTQL-LKD-KMKRCS-K
QP---VID---KLRA--VGL-VRRTS---AIALGEY--------LHPT-------------TSQM-------
-SEASRVLASTLVE-FAT-AFEGFEELSSEDKWQLIKHFHKPFHIYDSCYRSNIAFPG--KFTRHFNSYTS-
-FLDVEHLEQF--------VRSS---PE----NAHFDDAV--M-SRF--HLETNVRPCRIAMERFDPSEQEF
LAMLGIQFWT-ID--------------------------------LRKFY----AQ-TG-ITEYGARIGELF
CLNNLLS-A-KV-ESNKR-----NFEVFRL---LDIFN-------DDSFVY----S
>UMM-S2840-58.47-mRNA-1/5-315
CLVCGPTSATHMGMDACRACTIFYKRNHKKRDKLKCGGKRVCMDNNVCRKCRIERFEMM-MKS-GLLEN--N
NNNDNIIE---EIRA--LSV-FRQTS---SD--EKY--------LIPS-------------YRLM-------
-NEGMKVLVAGLFE-FAS-SFPEFRTLQKAEKWLLIRNYHRFFFFMDALLRSLRRFGK--RFDILYGSYTT-
-KITLDTIDDF--------FLDC---PD----PSVVPEAA--AFRAR---W-KDVPKLRALIKRVDPTDEEL
LAIIGLAFWS-F-------ESLQTSD--HLEELGSRYRV-EITTALSDHY----RQ-TIGEDKGAIRIGVIL
CLQQMFK-I-KE-MGLKS-----DYEIYRI---LGAFD-------EDTITYRIIMQ
>Contig91-snapTAU.85/5-305
CLVCGPTSATHMGMDACRACTVFYKRNHRKRDKLKCGGKRVCMDSNVCRKCRIARFEMV-MRS-GLLEN--N
NNNNN------------LSS-FRRTS---SD--EQY--------LIPS-------------YRLM-------
-NEGMKVLVVGLFE-FAS-SFAEFRTLQNAEKWLLIRNYHRCFFCMDAALRSLRRFGK--RFDNLYGSYTT-
-KISLDTIDDF--------FADC---PD----PSTVPAAA--AFRSR---WHANVPKLRALIRKVNPTDDEF
LAIIGLAFWS-F-------EGLQTSD--NLEELGVRYRA-EFTTALSDHY----RA-TIGVEKGAIRIGVLL
CMQQLFK-I-AE-MELKS-----DYEIYHI---MGAFD-------DETLTSL----
>Contig10-snap.75/5-307
CLVCGPTSATHMGMDACRACTVFYKRNYRKRDKLKCGGKRVCMDNNVCRKCRIERFEMV-MRS-GLLEN--N
NNNNNIIE---KIRA--LSA-FRRTS---SD--DKY--------LIPS-------------YRQM-------
-NEGMKVLVVGLFE-FAS-SFPEFRGYSFATN-------HRCFFWMDAALRSLRRFGK--RFDVLYGSYTT-
-KISLDTIDDF--------FADC---PD----PSTVSAAA--AFRNR---WHENVPKLRALIRKVSPTDDEF
LAIIGLAFWS-F-------EGLQTSD--YLEELGVRYRA-EITTSLSDHY----RA-TIGVEKGAIRI----
-LQESLD-V-SDVISLAA-----RYRTTIIS-ELTAHY-------RSTIGETIIIE
>UMM-S2840-71.70-mRNA-1/5-236
CLVCGPTSATHMGMDACRACTVFYKRNYRKRDKLKCGGKRVCRESNVCRKCRIQRFEMV-MRS-GLPEN--N
SHNGD-------------------ES----------------------------------------------
--------------------FPGF-------------------------------------YSILYGSYTT-
-QISLDTIDDF--------FMDC---PV----PSTVTAAA--ALRSC---WHESVPYLRKLVKQVNPTDDEF
LAIIGLAFWS-F-------ECLQTSE--QLEELGSRYRA-KITTALSDHY----RR-TIGVERGAVRIGVIL
CMQQLFK-I-KE-MDMKS-----DYEIYHI---LGAFD-------EETLTYR--LQ
>Contig91-snapTAU.108/5-295
CLVCGPTSATHMGMDACRACTVFYKRNRTKQ--LLCVGYTGCMN-HACRKCRLESFKAI-LKA-G-------
-----------------LSI-FRRIA---YD--ERL--------IIPS-------------YQYT-------
-NESKKIQIAGLFK-YIP-AFPEFRVLPNADKWLLIRNYNRIFHCIDSALRVLRMFGKD-SFNYFFGSYTT-
-IVSNESIMNF--------FVDC---PD----QTNASTAA--TIFGT---FRNMVDPIRSQIRQFDPSEDEF
MALMGLAFWS-F-------ENIDPSE--ELLALAERYRA-SIIAELSSYY----RS-SLGKQRGTSRIGELL
CLLQEFK-R-TE-MLLQS-----DYDVFHM---LGAFD-------DETVTYK--LG
>Contig91-snapTAU.88/5-271
CLVCGQTSVTHMGMDACRACTVFYRRNRTKR--LLCVGYRGCMN-HACRKCRLERFKAI-LKA-G-------
-----------------LSI-FRRIA---YD--ERL--------IIPS-------------YQYT-------
-NEGKKIQIAGLFK-YIP-AFPEFRVLPNADKWLLIRNYNRIFHCIDSALRVLRMFGKD-SFNYFFGSYTT-
-IVSNESIMNF--------FVDC---PD----QTNASTAA--TIFGT---FRNIVDPIRSQIRQFDPSEDEF
MALMGLAFWS-F-------AR-------------------SCSRSLSAIE----HP-SLPSCPRT-------
-IAAEFK-R-IE-MLLQS-----DYDVFHL---LGAFD-------DETVTYK--LG
>Contig10-snapTAU.91/5-293
CLVCGPTSVTHMGMDACRACTVFYRRNRAKR--LLCVGYKGCMN-HTCRKCRLERFKAI-LKA-G-------
-----------------LSM-FRRIA---YD--EKL--------IIPS-------------YQLM-------
-NEGKKIQIAGLFK-YIP-TFPEFRVLPNADKWLLIRNYYRSFHCIFSGCSLCECSAKE-SF--FFGSYTT-
-VVSKESIWNF--------FVDC---PD----PTNADAAT--TMFGT---FHNIVDPMRNQIRQVDPSEDEF
MALMGLAFWS-F-------ENIDPSE--ELLALAERYRA-SIISELSSLY----RS-SMGKQRGTSRIGVLL
CSLQEFK-R-AE-MILQA-----DYDVFHM---LGTFD-------DDTVTYR--LG
>UMM-S2840-76.74-mRNA-1/5-300
CLVCGPTTTTHMGMDVCRACTVFYQRHRGARDRLQCFGDRPCID-GVCRKCRLDRFEAV-MRA-G------A
HQSVD--------------I-FRREG---IE--ENY--------IIPC-------------YRCM-------
-NEGTRILVAGLFD-FAS-AFPDFQKLPSDDKWLLIRNYQQIFHCIDGELRALQRFGQ--ESFFTFGSYTT-
-FLSGEFAEKY--------FIDC---PD----QSNLATAA--TLREC---IDENVPAVQKQIYQIDPSEEEF
LAMIGLALWS-V-------ENVEPDD--QLLAIASRNRN-QILAELTAHY----GR-TISNEQGTARLGVVL
CLLQEFR-R-VD-LNLKS-----EYEIYRI---LNVFD-------DDTFMYR--LQ
>UMM-S2840-76.77-mRNA-1/4-317
CLVCGPTSATHLGMDACRACTVFFRRNRGARDKLQCIGTRNCKD-GICRRCRLDRFDAV-MAA-GFPETMPC
SSTQSIIE---RIRT--LCL-MRRTA---DR--EEY--------IVPC-------------YQIM-------
-NESTRILITGLFD-FIP-AFPEFSALSIADKWLLIRNYQKIFHCMDSSLRVQRRWGP--NSPICLGSYTT-
-SLSEDTVDHY--------FSDC---TD----QKNVAEAA--TLRDC---IQENCVKMKKQIGKIQPTEEEY
FALMGVAFWS-VG----EWENAEPND--NLLELASRYRT-EILSDLTARY----RQ-TIGEEEGSVRIGGMY
CLLMAVK-K-AE-MNMKW-----EYEVYRL---LNVFD-------DNTYMYK--LQ
>Contig10-snapTAU.145/4-306
CLVCGKTPVTHMGLDVCRACAVFYKRNKPLEATMACVGTRECDD-GNCRQCRLDRFNFV-IKT-CLP----C
SSSPRLID---RT------P-LYQNN---NK--EEY--------IAPC-------------YQVM-------
-NQAVRIMIVTLFD-FAA-AFPEFMEISLADKWLLIRNFQTTFHCLESHMRSQRFFPT--ETGKCFGTYTT-
-YLAPDASGVY--------FNDC---VN----KQNAGEAA--TLEHC---IKQNCFTIREHLDRVKPNDEEF
MAMLAIAFWS-I-------EGTPAHE--DLIELSSRYRT-EILTRMMLRY----KE-TIGAMEGTRRIGQLY
DVLGTLK-K-TE-ENLKW-----EYEVYRM---LDLFD-------DHTYMYK--LQ
>Contig91-snapTAU.89/15-321
CLVCGQTEVTHMGMNACRACTVFYKRNHKKSDKLVCVGSYACLD---CRKCRLERFQTV-LRT-AIPVS--E
RHVPSILD---SIRA--LSI-SRCVA---SE--ENF--------IVPC-------------YQFM-------
-EEATKILIPGLFH-FSE-DFPDFQKLKPADKWLLIRNYEKIFHCVDAELRTLRKFGK--RSANIWGTYTT-
-CMYLNYVEHY--------FSDC---PN----KRSILPAS--TLHDF---LTNNVSELKKQIHLTDPSEEEL
LALIGLALWS-V-------ENMESSD--EILELSARYRT-EIMSELCAHY----RK-TIGEVQGASRIGTIL
CLLQGFR-S-FV-MTMRS-----DYDIYFM---LGAYD-------DSTIMYK--LP
>Contig10-snap.79/5-200
CLVCGQTEVTHMGMNACRACTVFYKRNQKKSERLVCVGSYACLD-SVCRKCRLERFQTV-LNT-AIADS--E
RRSLSVLD---SLRA--LSI-SRCAA---NE--EKF------------------------------------
--------------------------------WLLVRNYEKIYHCVDAELRTLRKFRK--RSTNIWGTYTT-
-CMYLEYVEHY--------FSDC---PN----KSSILPASE-AL-----------------------TEEE-
-------------------------------QVSRRWQT------------------TCKRVE---------
--------Y-YT-MALPT-----NVSRAI-----------------STTINN--LN
>UMM-S2859-11.64-mRNA-1_truncated_curated/5-294
CLVCCPTVITHMGLDVCRACTVFYRRHGDKGDKFRCIGTLACMD-GLCRKCRLDRIQKV-VSA-ALNEN---
-----VMD---VVSE--LSV-LRLTA---KA--DNY--------PIIS-------------YQDM-------
-NDGTRVLIRGLFA-FIN-TFPEFQALRENEKWLLVGKYEMIFHCIDSVLRLKKKFGSDRMMSRFFFSYTS-
-YMSHELMERF--------FVNC---PE----RANVVEAK--TLNDC---FEDIVTGVRSLINQIDPTDDEF
FAIIGLAFWC-I-------ESLDVSD--EVISLAARYRT-TIISELTAHY----RS-TIGETKGAARLGSMI
CLAPDMK--------------------------VGIID-------QFRLMNT--IE
>UMM-S2838-11.7-mRNA-1/13-295
CLACGSTRISHFGVDLCRACAVFHRRSID--RSYVCRKTNECQS---CRKCRLKKIERL-------------
-----LLL---KLIK--MCE-TRLVS---NE--SDF--------PNPA-------------PTIL-------
-NNSNRIFLSVILK-FGD-EFPEFNELNKTEKWSVATNFFHRFRLFECGFRADKKFPD--DLNKSFGSYTT-
-FVSEDIAKFF--------YDDA---NSNT--------------FAQ--SLKKDLRKNRERFRRLKLHDKEF
IAVLALMFWN-T-------ENSTMSE--TVLQVGATYKS-TILQELYYFY----RT-SKNLDGYASRLGEVL
LLLDVYN-L---STELNH-----KYELLRL---ANVFT-------EDNVLYN--AT
>ppa_stranded_DN27341_c0_g1_i3/15-320
CLICEKTISVHLGVNACRACSVFYRRSFG-KKPYACRNTLQCPVG--CKRCRFDRIERI-LAE-SGAKQ--D
SDISELLA---KLRA--MSF-TRHTS---RA--MLG--------MYPA-------------FTSM-------
-NHGNRVLLTTILE-FAS-AFVEFNTLSNDEQWKLAVNFFYHFRAFDSCYRAERAFPN--DLNKTFGTFTT-
-WISEDAVDGF--------FDNM---PNA---GDSHE-AK--VM-LA--KVHTRIAPARAAMKRVAPDEHEF
LAMAGIMFWT-L-------EGLIARD--EIITNGEEYRK-EILRKLNAYY----RD-ELGISDYVARVGELF
TLMMHFE-K---VQDIQD-----QYEMLRL---LDVVG-------EDNFTYS--LQ
>UMM-S2840-77.10-mRNA-1/14-323
CLICGNTTSCHLGVDACRACTVFYRRARN-HKMYACRNTRRCPVG--CKRCRFDRFERI-LKE---AKETFS
SQCEEQLS---KGKAAAMSS-MRRTC---NE--QDC--------TYPA-------------FTAL-------
-NAATKIALSSVLE-FAN-FFPEFAQFSREEQWNLGASFFYRYQGFDSCYRAHRRYPD--DIDKTFASYTC-
-FFDHTAIEGF--------FDDD---QKAF-GKDTEE-AK--WM-HE--TVDTLGRQGRAAVARANPDNDEF
HAVLVILFWF-T-------DESPLRD--EIVHIGERYRA-AVLQDLHAYY----RE-ELGMSDYASRVGELF
MLILHFE-K---NKDIKE-----HFEMLRM---LDIFS-------DDTLVYQ--LQ
>ppa_stranded_DN31327_c0_g2_i9/13-316
CLVCSTTDCANLGLDVCRACTVFYRRSRN-RK-YVCRGTEKCPIG--CRKCRLKELERK-LEG-KGERA--T
EDSYSILE---RLEQ--MCD-TRLTG---IE--GKY--------IIPG-------------FRAI-------
-DAANRIFLTALLQ-FGS-CFPGFSELPRDDKWTIVTNFFGRFRAFDAGYRAERAFGH--LSEKTFAGYTL-
-SFDGSMPPNF--------FDDV---PVS----DEKE-AR--IM-ED--KFNGDFRTGRKHLNDAKLRHEEF
LAVLALMFWT-T-------DGLPISE--IASKHSKTCRD-AVLRELNSYF----RD-DLGLDDYAPRLGKLL
MLLQIFE-R---SSCTLE-----HFEVLRL---LNVFT-------DDSISYR--TI
>ppa_stranded_DN31327_c0_g2_i3/13-318
CLVCGTTNVAHLGLDICRACAVFYRRSRD-RK-FACRTTNRCPIG--CRKCRLAEMERM-LNE-QPAKH--E
EDGEELLE---KLRT--MCE-TRLAG---VD--GTY--------IAPA-------------YGTM-------
-EIANRLFLSALLQ-FGA-SFPEFAAFDGKHRWTIVTNFFTKYRMFESSYRADRAFET--DMAKTFAGYTM-
-YFSPDIAEHF--------FDDC---PNE---GAFREDAK--AM-DT--NMKTTLRGGRTHMRRINLRHEEF
LAVLGVMFWT-T-------DGLELSE--DASRISQGHRE-RILKELHSYY----RE-ELQMNDYASRLGELL
MMLQIYE-R---AAGLDQ-----HFEMMRL---LNVFN-------DNTLIYR--LA
>UMM-S344-5.43-mRNA-1/13-315
CLVCGVTRVAHMGMDVCRACTVFYRRSKG-KM-YICRNTRNCKI---CRQCRLDRLSRIALN---GSKA--E
SDGSQMIA---KMSE--MCE-TRLTS---NI--NDY--------IFPA-------------YDTV-------
-NRANRIFLTTLLQ-FGA-AFPEFATFNERDQWTTVTNFFCRFRTFEAAYRANKMFPT--EMEKGFQGYTL-
-YFSEDVVDHF--------YDDC---PNS---GDMNE-AK--VM-RG--RFKSNLGPHRESIRKINHRHEEF
LASLALMFWM-T-------DGLDVSS--AVSAVSERYKE-TILRELHNYY----RD-QLHLHDYASRLGEVL
MFLQTYE-R---AGDMDK-----HLELLRL---LNVYS-------DDTIAYR--LT
>ppa_stranded_DN28736_c0_g1_i1/13-314
CLVCGKTSVAHMGLDVCRACTVFYRRSIG-RA-YTCRSSNECPIG--CRKCRFDIIDRV------QCKS--E
SDDSQISA---RMSA--MCE-IRLIS---KN--RNI--------FYPA-------------FGSM-------
-TSSNRIFLSAAMT-FGS-TFPEFCNFKDNEQWTIIKNFLFRFRFFEGTHRAGKAFPE--KLDRTLAGYTT-
-YMAGENADNY--------YSDC---PSP---GSHLEDAK--LM-LQ--MSKTVWVENREFVERLKPDDNEF
LAIAGIMFWT-F-------EDLPVSE--EAIRLSERYRT-EILQELHFYY----RD-ELSMVDYASRLGELL
TLVHFFE-K---GDAMKE-----FFELMRL---MNVFS-------DDTFAYR--LI
>ppa_stranded_DN30947_c1_g1_i4/13-314
CLVCGKTTVAHMGLDVCRACTVFYRRSVG-RT-YACRNSNECPIG--CRKCRYDNIDRV------LGKS--E
SDVSQILA---RMRS--MSE-IRFIS---KL--REN--------FYPA-------------VMSM-------
-NTTNRVFLSAVMP-FAT-SFPEFDGFRDEQQWSIIKNFFFRFRPFESTWRADKAFPE--NMDRTLGSYTT-
-YIASENADIF--------LSDC---PNH---NVNIEDAK--LM-WN--ISKEAFVKNRTFMARLKPDLEEF
LAIVGIMFWT-L-------EGLQVSE--EAVHVSERYRT-DILQELHFYY----RE-ELGMEDYAARLGELL
TLVQIFE-K---SEDMKE-----FFELLRL---LNVFS-------DDTFGYR--FI
>UMM-S2840-44.50-mRNA-1/25-332
CLVCGPTTSAHYGVDACRACTVFYRKARK-RQPYACRGTRKCKVT--CKRCRFDRFEQI-LKQ-SGAREQRE
SPAS-LLD---KCAI--MCA-MRRNS---NS--GEY--------IPPS-------------YKSM-------
-DRSSRFFVTSILD-LSE-TYPEFTTFTKEDQWTLAVSFYNKIFMFDAAYRADKVYPD--DTLKCLGEYTA-
-YMSAEGAEHF--------FDDC---PNE---SANVEDAK--QL-VE--FIGMALPSARIAIRRAKLDENEF
LAVLILTFWF-A-------DCLHMRD--EIVQTSERYRQ-QVLRELQAHY----RE-DLKLDDYAARIGELF
MLIFNFD-R---NTDVQE-----QFEMYRL---LGVFA-------DDTFVYR--LQ
>UMM-S2840-44.51-mRNA-1/14-317
CLVCGPTTSCHYGVDACRACTVFYRKARN-KKPYACRSTRRCGIA--CKRCRFDRYERT-LRQ-SKDRYV-D
LPTS-LLD---KCAI--MCA-MRRNG---AA--GEY--------IPPS-------------YGIM-------
-NSSSRFLLSGTLD-IAE-AFPEFSTFTREEQWKLAVSYYNRIFLLDGCYHAEKVFPD--DMSKALGAYTA-
-YMSIDIVEHF--------FDDC---PNQ---SADLDEAR--K------FIKMALPSSRIAVKRANLDECEF
HAVFILTFWF-A-------DCLQMRD--EVVQAADNYRQ-QVMSELQSYY----RE-DLKLEDYAARIGELF
MLIFFFD-R---TADVDE-----NFEIYRL---LGVFT-------DDTFVYR--LN
>UMS-S2840-34.46-mRNA-1/10-317
CLVCGPTASIHFGVQVCRSCTVFYRRACK-KPQYACRINSRCTVS--CKRCRFERYEEI-LNR-SRAQSR-E
GPSSELLD---KCGT--LCS-MRRNS---TT--GEY--------IPPS-------------CADL-------
-NLTCRFLLAGIID-LAH-EFPEFIGFSSEEQWTLSVNFAKRFFLLDSAHRAEKIFPD--DMTKCLGAYTS-
-YMSLEAAEHF--------FDDC---RIE---NSNIDEAK--VL-KQ--YIRTTFPELRRAVRSVKLDEVEF
HAMLILIFWF-S-------DSSPLRE--DLILVGERYRQ-KALKELQSHY----SE-DLKLDEFAGRIGELF
MLILNFD-R---SVEVDE-----QFEVFRL---LGVFA-------DDTFVYR--LD
>UMM-S2840-39.15-mRNA-1/17-327
CLVCAATNTAHMGVDVCRACTVFYRRSNGKKKAFACRGTSRCTVG--CKRCRLHHIEQV-LKG-SGGEEESE
SSVTNMLS---RVKI--LCF-GRLMG---CS--ADYA-------VYPA-------------FGTM-------
-NHANRVLVTCILD-FGA-CFPEFSQLTEEEKWAIAVKYFFTFRMLDNSYRARKRFAD--IPNRNFIAYTL-
-YLSEDIIDNV--------FDDF---DKE---KGNVDEAK--IM-LN--VCRTKTRKGRAVIDKMNPDAHEF
YALLVLLFWA-T-------NGTGVRD--EITRISDNYSL-LISRELHLYY----RE-TLHLVEYATRLGELF
SSLPMFE-A---HDKIKE-----TFQVFRL---LDIFS-------EDSFTYK--LT
>ppa_stranded_DN18422_c0_g1_i1/14-323
CLVCGLTSTAHMGIDVCRACTVFYRRSQG-KKPYVCRSTNKCGPG--CKRCRLHHLELI-IRQ-SGAVEKVN
SPASNLLA---RVRA--MCF-ARLMG---TS--KNH--------VYPA-------------FASM-------
-NHANRLLITCIME-FGS--FDEFDSLTEEDKWSIVVKFFYTFRMFDNSYRASKKFAD--VPNRSFGSYTL-
-WLSEDIVEKF--------FDDY---NDP---RGDVEEAK--IM-AH--NCSRFPGLGREIVSRVNPDEEEF
LAVITLMFWT-TT-----LDGLGSSD--SLLRISDQYRH-QVFSELHLYY----RD-VLHLDDYASRLGELY
MFVPLFE-R---SEEVKQ-----TFEVFRL---LDIYN-------DNSFTYL--LN
>UMM-S2840-64.43-mRNA-1/14-330
CLVCGLNSTAHMGIDVCRACSIFYRRSLERQKPFACRGTIRCPPG--CRRCRLHHIEKA-LKV-SSDEPETE
YPTITLLT---KVKT--LCF-ARLVA---ST--DIY--------VYPA-------------FTAL-------
-NKANRILMTCILE-FGA-NFPEFVQLSDDEKLAISTKFFYTFRILDQSYREMKRFPN--GTNRNFAGYTL-
-YLSEQVVEHF--------FDDY---DND---KGDLEEAK--FL-LN--SCRSRPKRGSHILDKMLPDHTEF
CALLVLLFWA-TFCNLYWLFAMKSIK--SVTNIGDRLSS-IVSSFHMLSH----RD-VLHLDDYAMRLGELF
SSLPVFE-A---HNKIKE-----SFEVFRL---LDIFS-------DDTFTYK--LA
>UMM-S2840-34.17-mRNA-1/19-321
CLVCGKTISAHLGMNVCRACSVFYRRSVG-KRVYECRNTGKCEVG--CRKCRFERIERL-LAT-SEGKK--T
DD---IVE---RIRS--MCQ-IRLTS---NE--DDC--------YAQA-------------FGTM-------
-QSSNRILLTSILG-FGK-SFPELADLSKQLQWTLAVNFLYRFGPFESSYRADKLFPQ--YPDRIFAGFTY-
-WLTHNYDEHY--------FSDC---PNPI----DKEHVM--SM-HN--HCKTHHTNFRTFMRRLKLTETEF
LYLSALLFWT-T-------DNLDVPD--TLSAIAAQHRA-AIMQELHVYF----KE-ELRMDNYAARLGELL
TAIQMFD-K---IDAVKE-----NFEFLRL---VNVFS-------EDSFVYR--VL
>UMM-S2840-34.59-mRNA-1/6-305
CLVCSPIASSRLGIEACR------RSIVA-GKTFTCRGDKNCPIGD-CRSCRFSKIEYI-ETS-SQPKK--E
FNIWS-LE---RSRS--MCE-IRRIS---NE--QDC--------FAQA-------------LDSL-------
-ITANRILLTSIVS-FGH-AFPEFSGLTKDQQWPLAVNFHYRFRMFESAYRADRHFPE--DPERLFGGYTT-
-WFTHNYDERF--------FKDC---QNTI----NVEQVK--SM-HA--FCKGRHQRMRALMRRLRLEETEF
LYAISLMFWT-T-------DCSDLPE--SVTLIAEKKRT-AIMQEIHVYY----TE-ERRLDNYAVRLGEVL
TAVQMFD-N---KDLIRE-----NYEFLRL---MNVFS-------DDSFLSR--LS
>ppa_stranded_DN29626_c0_g1_i7/14-319
CLICFQTRVAFLGIDLCRACSVFFRRNEQ-RNEFTCRGTKNCAVD--CKRCRFDHIERL-LNV-S-ASSS-N
QNSSEILG---RLKI--MCW-MRLNS---SL--ESG--------FSPA-------------FASM-------
-TTSNRILLTALLD-FGC-SFPEYAQLERKEKWDIVVNNFYRFRLFEGIYRASQVYPD--DMDVTFAGYSN-
-WASVKCLDEF--------CSDA---PTG-----DREGLK--YFRNN--GRMQELPATRALIQRVNPCHEEF
LVLIAIMFWS-F-------GEKSFRD--DITQVGHQYHD-ALLKELHTFY----RE-EKRLDDYAARLGEVM
MLLPVFD-R---SHDMKE-----HFEMLRL---LELLP-------EDNFTYQ--LQ
>ppa_stranded_DN30712_c0_g1_i14/14-319
CLVCSQTRVAHLGIDVCRACSVFYRRAEK-GNTYTCRSTKRCPVE--CKRCRFDHIDRL-LKQ-S-ATVH-D
VPSSNILD---RLKV--MSR-ERLIS---SL--ERG--------FFAA-------------FGTL-------
-TLSNRILLTALLE-FEK-GFPEIAKLELKERWDITVNFFYRFRLFEGVYRAGELFPD--DLDRAFGGFTT-
-WFSPKGMENF--------YGDA---PAG-----DKAGAQ--HMHSS--LRMHEIRAARELLLRTNLCHEEF
LVLIVLMFWA-F-------GDIPVGE--QMTQLGERYRE-AIMKELHAFY----RE-QLRLDDYATRLGELM
MLLPVFD-R---THDMKE-----HFEMLRL---LDILP-------EDHFTYQ--LQ
>ppa_stranded_DN30712_c0_g1_i11/14-319
CLVCNQTRRAHLGIDVCRACSVFYRRTEK-SNDYTCKGTNECPLD--CKRCRYDHIQRM-LKERN-ATAS-D
-SSSEILE---RLKV--ICR-ERLNG---SL--ENG--------FAPA-------------FGSL-------
-TVSNRILLTALLD-FGA-SFPELAVLPIKERWDITVNFFYPFRQFEGFYRALTIFPD--DPDKAFVGFTT-
-WFSPHAMDNL--------YGDA---PTG-----DIAAAQ--HLHSS--MRVHEIRATRDKLHRANLCHEEF
LFLIALIFWV-L-------GDLSISD--EMTHLGDRYRE-SIMKELHAFY----RE-HLRLDDYATRLGELM
MLLPVFD-R---ARDLKE-----HFEMLRL---LGVLQ-------DDHFSYQ--LQ
>Contig28-snapTAU.160/14-317
CLVCATTRIAHLGIDTCRACAVFYRRAKS-GHDYVCRSTGRCPTG--CKKCRFDHIERF-INQ---PTAA-E
QPSS-LME---RLKT--MCK-VRLQS---SL--ETG--------FYPG-------------STAV-------
-ANGNRILTSALLD-FAA-CFTEFAHLDSKEKWNIVVNNFYRFRLFEGVYRAGIVFPD--DTSRMFGGYTV-
-WMSVADMANF--------YSDQ---QQG-----DQVAVL--HVQSS--LRMQEIPAARELLKRVNLCHEEF
LVVITMMFWS-F-------GEMSVRD--EVAQLGDRYRE-AILKELHVFY----RE-ELRLNDYATRLGELM
MLLPVFE-R---THDMKE-----HFAMLYL---LGIMP-------SDNFTYQ--LQ
>Contig28-snap.129_truncated_curated/14-311
CLVCGKTRIAHLGIYACRA------RARR-GPEQVCRTTGTCPKT--CKRCRYEHIAQL-VKR-SIATAL-S
VEKTAILD---RLKA--A---YSLMP---EI--QDD--------FFPA-------------IGSL-------
-SVANRIVLTALLE-FAT-SFPEFGQLDNKEKWNIVVNNFYRFRLYEGCYRASKIFPD--DMNKKFAGYFT-
-WMSIDNIEYF--------YSDG----KG-----DTAKAV--HIHST--IKMQDVCSAREVIQRVNPCLEEF
LVVFCIMFWS-P-------GDLSVRD--EIARIGEKYSD-AILKELHAFY----RE-HIKIDDYATRLGQLM
TFIPMFD-R---SMDMKE-----HFEVLHL---LGLLP-------ADNFTYL--LQ
>ppa_stranded_DN25273_c0_g1_i2/14-319
CLVCGNTRIAHLGIDACRACAVFYRRARR-GQDLVCRTTGGCPRT--CKRCRLDHIEKL-VNQ-SLATAS-S
AEQIEIID---RLKT--MCW-ARLMG---SL--ETG--------FLPA-------------IGSL-------
-AVANRILLTALLE-FAS-SFPEFGQLEKKEKWDIVVNNFYRVRLLEGCYRAGIIYPD--DMNKKFAGYTT-
-WMSIDNIEYF--------YSDA----KG-----DKAKAV--HIHST--IRLPDVRKAREVIQRVNPCLEEF
LVVLCIMFWS-L-------GEMTVRD--EITRIGETYTE-AILKELHAFY----RE-HMKIDDYATRLGQLM
MFIPMFD-R---SKDMKE-----HFEVLHL---LGVLP-------ADNFTYL--LQ
>ppa_stranded_DN31527_c0_g1_i1/14-309
CIVCGITRIAHLGIECCRACAVFYRRARR-GNDYSCRNTGQCAPG--CKLCRYDRIVAL-LAP---------
-----LLD---RVRA--MCF-NRLSS---SL--ENG--------FYQA-------------FAAL-------
-IRAIRMLLTAALE-FGR-TFPEFAQLSQSDKWALATNFFYRFRVFEGCFRANKIFLD--EPNIYFVSYAG-
-YSKIPFDETF--------LSTA---PPG----ADTTGAM--YMRTS--EMVSYFKRTRERIARVKPSEEEF
LVIAVLMFFT-Y-------GDLSTSE--HIHGLGEKYRT-EILKELHAYY----RE-ELGMDDYATRIGELM
MLIQMFE-K---TEDLKV-----QFEVMRL---FNIMT-------DDNFVYQ--LK
>ppa_stranded_DN27683_c0_g1_i4/14-320
CLICGSTRIAHLGIDACRACAVFYRRAKK-GHKYTCRRPELCDTE--CKRCRFDRIIEL-LGE-S-SRPR-S
LSSEELLS---RLHA--MSF-TQLSS---SI--EHG--------FFPV-------------FAAL-------
-TVGNRILLTSSLR-FGN-EFPKFNTLSEADKWKIVKRFMFPGRILECSYRTMKHFPD--DQNKSFASYAT-
-YFVANSDTNF--------FGTA---PQD----GDTASAE--YLHSP--QFLAIMPEIRAALTRVQPSYEEY
LAMFLLTFWN-I-------DGMDVSE--EALSARNYYRE-AVLKELHFIY----RK-TLQIDDYAARLGELI
MLREIFE-K---TELFHE-----HFEVFRL---CKVVP-------DDNFVYA--LQ
>ppa_stranded_DN27683_c0_g1_i1/11-314
CLICTSTTVAHLGMDMCRACSVFYRRYQS-RNRFVCRG-GKCTGI--CKRCRLDQIESR-LSNCI-ADTV-S
VAST-LLE---RLKA--MSY-ARLTG---SL--EEG--------FFPG-------------LETM-------
-TLGIRILLSTSLN-FGA-EFPDFADLREDDKWTIVVNFLYRFRHFEGCYRSNVHFKS--DDDKNFSSYAG-
-WVTPELNRDI--------WKPA---SPS----GDASGAL--YLERR--DMFKHLRDMRQAVARFAPCHEEF
LAIMVLMF---F-------DELHNVD--AIIPIGAIYRA-TVLRELHAFY----RD-ALKMENYAARMGELM
ILMQVFD-K---QRDFKE-----NFEALRL---FNVVP-------ADNFIYT--LQ
>UMM-S2840-84.35-mRNA-1/14-320
CLVCGITQAAHLGIDLCRACAIFYRRNPK-RRARTCRNTDQCPAD--CKKCRFDWIERM-LKR--RSKAS-T
CRAHSCAA---DHGH--MCH-TRMIA---DV--DAP--------TLPA-------------CKTM-------
-HIANKILLASLLE-FGK-AFPDFTKLQAHEQWSIVSEFFYRFRAFEGCCRANECFPD--HPTRFLPSFTS-
-FLSPEVYDKF--------YDKL---PQN----ADLEGAV--YFNST--ISIKEVPMARECIARLKPAHDEF
LAVIGLMFWC-I-------EALPHRQ--HLSDLAEKYRK-QIMTELHVYY----KE-KLKMDDYAPRLGELL
MFIQVFD-V---KERFQE-----HFENLRL---LNILD-------DDNFIYR--LQ
>UMS-S2845-15.51-mRNA-1/14-260
CLVCGRTNGVHLGVDVCRACAVFYRRVMR-KKQKTCR---LCSGT--CSKCRLARLQHI-FQT--AGKTVV-
-----LLA---RVRA--MSY-GRLMG---SS--AKH--------VYPA-------------FGTM-------
-HHANRLLIACLAE-FAA-CFPEFNGLDDSQRWAVLAKFMYAFRTLDNSFRASRHLAD--WPNRLI------
---------------------------------------------AH--SFDHKYVQCRRIVERANPSEEEF
IALLILLFWT-T-------NGLSSSD--ELTRLSDMYRG-QIFQELHTYY------------SYGSRLGRLL
TCSKVFDPT---GESMKE-----GGRAVK---------------------------
>Iso_D.9409.1_truncated_curated/44-205
CLVCGLTNVAHMGLDMYRACTVFYRYSVG--SEFLCRNTNGCYIG--CRKCRLDLIERL-LKQ--TTKQVKS
GDSHSVLK---RLRR--MSE-LRFIG---KK--QEN--------FAPA-------------CGTM-------
-SAANRVFLTAALP-FAS-SFPEFASFGDEEQ----------------------------------------
---------------------------------ANAENVR--DV----------------------------
--------------PVT--SAHGSSQ--TATR----------------------------------RSGH--
---HVLD-R---RHD-----------------------------------------
>ppa_stranded_DN31170_c0_g1_i17/2-286
CYLFGS-----------RLCS----------SRSECVSVRHCRIGSQCRLCRFNRIQDI-LKR-A------D
SETTSLLD---RLKV--LCH-TRVVG---KA--KDL--------IAPC-------------YKAV-------
-QSGNQILFASALE-FDN-IFPEFEEFPEKEKCDIITEFFYRFKIFEGCFRANELFPD--HPDRVLPNFTR-
-YLGDGMYQLF--------YDSI---PIK----GDLDAAA--YIEEN--FQRKNIIVGRETLSRLQPDHTEF
LAVVGLIFWS-I-------DKFAGRH--DISEVAEKYTK-QIMKELHNYY----RE-KLKMEDYAMRLGELL
MLLQIFD-V---IEDFKQ-----HVEIMRL---LNLVD-------DESFVYR--LQ
>ppa_stranded_DN28311_c0_g2_i1/6-308
CLICTPTRNAHLGVDACRACAAFFKRTINSGRNFTCRGNGKCMIEPFCRKCRFDRCSELGMKW--------G
KKEEEILR---KILN--SCD-QRKEE--VQDPPHEV------YL---S-------------STFS-------
-SECMRINIEGYYS-FLS-RFIEFSTLSSVEQCWIIGKCTPVIFLLEGNFLSKKIF-------YFMLSLTS-
-VLHLDALDYF--------LSDE---EA----E-KKQDII--AM---KFYTSKQIEYTWPLIEKADLSETEF
VVLITIMVWQ-FGN-----IHS-MSP--SLCSIGEEILR-EVFSDLHRYY----RE-EMNVDDYSVRMGNLM
SLGHAII-E---SCLMEE-----EFTVYSL---MDLFH-------PNA-FIRRLFS
>ppa_stranded_DN27009_c0_g1_i1/7-311
CIICSPTNFTHFGINACRSCGDFYKRSVNAGRTFVCRGNGNCTIDRHCRGCRFEKCKRLGMKL--------E
QIPAELLS---RISS--SVA-RRKIC--ADFQGEDL------LL---V-------------FTFL-------
-MDCLKLYAGDYMH-FAT-SFPEFAELSLEDQRLMLKNFASRLYTVESHCGTFRKFPF------YMGTLTA-
-VHDARRFQFF--------TEEE---DP----T-SNEEIV--LM---NYYTDKTKRMLGPILSKSKFTDTEY
DALFALSVWQ-IDP-----NQN-MPD--HIIELSVSARR-TIFDAMKEYY----QK-ELNLVDYSVRLGNLI
SFEHTIQ-E---TNILDE-----EVQAYNL---TGLLN-------ADVSFLQIVLQ
>ppa_stranded_DN27985_c0_g1_i5/7-312
CSICSPTNYAHLGINACRSCADFYKRTVASKRIYGCRGDGKCTIDSRCRGCRFNRCKKLGMKW--------E
EKVSELLI---RVSK--SVE-RRKSF--ADVEGEDL------LL---C-------------WTYM-------
-IDCLKMFAGEYIR-FAS-SFPEYAALSLDDQRLMLRNFATRLYLMEAQCGTHRKFPY------CMATLTT-
-CHDMRYVEFF--------TEEV---NP----SASNTEVV--IT---NYYTERGKTLIGPILTKYQFTDVEY
AFLFALSIWQ-IDP-----DQC-MPD--NIVSLSDICRK-QLFEALQLYY----QD-QLKLSDYSVRLGNLT
TFEHVIQ-E---IGLLNE-----EVQAYNV---AGLLN-------ADAPFLQIVMQ
>ppa_stranded_DN30643_c0_g2_i6/10-315
CLICGPTNYAHFGIDSCRACAEFYKRTVTGTKNYACRGNRQCTIDRFCRRCRYEKCRNLGMSL--------D
PRKKKILE---RITR--SIE-RRRIV--VEHNGEDL------LL---C-------------WTFL-------
-MDCLRMYAGDYFA-LAA-AFPEFDALTLDEKRLMLQSCAARIYILESHCLTAKVFPL------CMLTLTT-
-CLDRDNMKFL--------IQDS---NP----SARHGDIV--SM---TYYMDQLMRIVWPMLEKTELTDTEF
FALFGLVVWQ-IDP-----SQL-LPD--RIVDMSEKIRQ-DIFADLRRYY----RE-VLKLDDYSVRLGNLM
TLEYTIQ-E---NSLMNE-----EMQTYNL---LDMLH-------ADASFLQVVLQ
>ppa_stranded_DN18216_c0_g1_i1/8-314
CLICGPTNYAHFGIDSCRACAEFYKRAVTANKKYACRGERKCRIERFCRRCRFEKCQDLGMTL--------D
PRKRRVIN---RISK--KMD-QRLRD--VPHETEDL------ML---C-------------WSFL-------
-MDCLKLYVSDYFQ-IIG-TFPEFEKFTLQEKFLMLQSCAVRIYLLETAFLTVKTFPM------YKLTLTT-
-CVDRNNLTFF--------IKDS---NP----SERHADIV--SL---EYCLNRLVKILRPAFEKTVLTNTEF
HALLGLVHCQ-IDP-----SRIDLPE--SIVEMANKFRQ-EIIADLRRYY----QG-ELKLKDYSVRLGNLM
TIEHTIQ-E---NTLMAE-----DIQTYNL---LDMLH-------ADAAFLQAVLS
>ppa_stranded_DN31440_c4_g2_i10_ppa_stranded_DN31440_c4_g2_i12/15-319
CLICGPTQYAHYGVDSCRACVDFYKRATSSGKNYACRGKGQCKLA--CRRCRFDKCVELGMA---------K
PRAKKILQ---RIGR--FKD-RCKFV--VPHESEDL------ML---C-------------WPFL-------
-MDCLRMYATEYFC-LAG-AFSEFDSLSIQEKCQMLQNCGTRVYILETHRLTTTLFPQ--R--TCMITRTT-
-CIDRDNLNYF--------IRDL---NK----NTRHGDIV--SM---TYYIDRLAEIMWQLFEQCELTETEF
YALFGLIAWQ-FDP-----SQD-ISE--KLHEIAETIRM-SIYKDLHRYY----RE-ELNLVDYCARLGNIL
LLENAIQ-E---NALKAE-----EIQTYNL---LDMLT-------SDLSFLQLVLQ
>ppa_stranded_DN31440_c4_g2_i8/9-313
CLVCGSTKYSHYGVDSCRACADFYKRTISTGKQYACRGNGQCKLA--CRRCRFEKCVELGMV---------N
ARAKQILY---IIGR--LAA-RCKFT--VQHDSEDL------ML---C-------------WPFL-------
-MECLRMNTVDYFR-LAG-AFPEFNALSMEEKHIMLQSYATRLYILETHYLTFTMFPQ--R--PCMITFTT-
-CLDFDNLQFF--------IQNL---DR----SAPHGDII--SM---AYYVDRMISVVWPLMLKSDLSEMEY
YALFGLVMWQ-LDP-----CQE-ISE--KLHAIAETIRT-SIYTDLHRYY----RE-ELNLDDYCGRMGNIL
LLEHTIQ-E---NALKSE-----EMQTYNL---LDMLT-------ADVSFLQLVMQ
>UMM-S2838-43.54-mRNA-1/7-92
CLICTPSKYAHYGVESCRSCAEFYKRTVTADRSFVCRGHGKCVIDRHCRGCRFERCKQLGMKL---------
-----LLT---RLIN--SVE-RRKAA--ADIPGE--------------------------------------
------------------------------------------------------------------------
------------------------------------------------------------------------
-----------------------VS-----------------------------------------------
--------------------------------------------------------
>UMM-S2840-15.89-mRNA-1_gene1/110-372
CLICTPSLYAHWGITSCRSCAEFYRRTIVSGRTFTCRGEGKCTIDRHCRGCRFRKCELLGMKF--------P
KNGDLLLD---KIIK--LCL-TRLSG--VDNLV--L------YL---A-------------YNTM-------
-IPIYEVAKEGIME-LGN-FFDQFKTLDKDAKKSFVERRLTCVDMLESTYRAWHYFPV--CTETRMNGYTT-
-YFTNADVEEV--------FETC---DD----DVDKPKLI--EW---KKVVTQLSRTVRYHMDIVKPTDHEI
AALLGLAFWN-DDH---------APT--FSSAALRKTA------RIHVGK----AM-ENMIATTAV------
---VAAS-R---A-------------------------------------------
>UMM-S2840-15.89-mRNA-1_curated_gene2/52-343
LAICS------LGITSCRSCAEFYRRTIVSGRTFTCRGEGKCTIDRHCRGCRFRKCEALGMNF--------P
KNADLLLD---KIVK--MCL-TRMSA--ADNLV--L------YR---S-------------YSTI-------
-IPIYLFLNDGIME-LGN-FFDQFKHYSADTKKTFVERRLTCLDVLESTYRAWHLFPG--CRETRMPGYTT-
-YFTNSDVDEV--------FETC---DD----DVDKPKLI--EW---KKAVTQLSRMVRYHFEIVKPTDHEF
AALIGLAFWN-NVY---------SDE--LMTNTANKVRS-DIIRELHV-Y----YK-EQGIADVAIRLGQLF
CLLVNSE-E---SVKVDE-----DYEVFRL---MNMFE-------HSLSV------
>UMM-S2840-84.28-mRNA-1/7-305
CLICTPSLYAHWGITSCRSCAEFFKRTIVAGRTFTCRGEGNCTIDRHCRGCRFRKCELVGMKF--------P
KNASLLLD---KIMN--MCL-TRLSQ--VHNLV--L------YL---A-------------YSTM-------
-NPIYELVKEGIRE-FGN-TFTQFKALDKEVKNSFAERRLTCFDMLESTYRALHHFPD--CRETRMNGYTT-
-YFTNSDVEEV--------FKTC---DD----DVDQPKLM--EW---KKVVTRLSRMVRYPLELVKPTKHEF
AALLGLAFWN-DEN---------ADE--SLTNTANKAKF-EIIRELHV-Y----YK-EQSIADCATRIGRLY
CLLVNCE-E---AVKVDE-----DFEIFRL---MNMFE-------KSFHHQ-----
>ppa_stranded_DN29485_c0_g2_i12/6-317
CLVCSPITVSHLGVDVCRACAAFFKRTTIAGRSFTCIKEGKCTYHEECKSCRLDRCLELGMVY--------E
-----LIE---RMAE--CCD-RRLVR----ELN-DL------MMDHPS-E-------KLYIFTVL-------
-REMTQIAASESMQ-MLK-EFDEYESLSTSDKATVFKSFFGKLRFLEIFYYSSLYFGE-DSNCSYMVSLIT-
-CLNTGNVEDW--------VTV----KDEV---ERKDELR--SL---KGFADEYLFLVEPMLRMDKLTEREF
HALLVLAFCD-NV------IDLPLSD--ETFDNFERIRL-KVLAELREYY----RH-EMRLDDFSNRLGNLM
IIAQGAG-E---VMLWSK-----ELRIYDTL--FDLYE-------NDQLIRDTFLN
>ppa_stranded_DN29053_c0_g1_i5/6-315
CLVCSPITNTHLGVEVCRACASFFKRTTLAGRSYTCRSEGKCTFHEECQSCRHDRCIELGMVY--------E
-----IID---RVDD--ARA-RRLVR----ENN-DL------LLDHPS-K-------ELYIFTDF-------
-REILGITVSESRK-IVE-EFDEYGNLSPADQAIVFKNFFGNFRFLEIFYLSSQVFGD-GPN--YMSSLIT-
-CIDANKIDEW--------VTV----KDDV---ESKDELQ--SL---QGFLEEYLILIAPMLRIDKLTEREF
HALLVLAFCD-NV------IDLPLSA--EIFKMFEKMRL-KVIEEMQDYY----KN-DMRLNDFSERLGNLL
IVSHGAG-E---GIIFYK-----ELRIYNTI--FNFYF-------DDLLIRETFLN
>UMM-S2840-85.53-mRNA-1/6-307
CLVCSPITASHLGVDVCRACASFFKRTILAGRSYTCISEGKCTFHEECKRCRHDRCLELGMVY--------E
-----IIE---RMAD--ALD-RRLVR----TIN-DL------LLNHPS-A-------EIYNFTAL-------
-QGIMSISVSESEH-ILE-EFAEFGSFSTNDKLSVFKNFYGRMRFLEMLYFSSKYFGE-DSN--YMMSLTT-
-CLNTNNIDDW--------VTV----KDDV---ERKDELR--FL---RGIADEYLILLKPMMRMEKLSDKEY
HALLVLAFCD-NV------IDLPLNE--ETFTIFSKIRW-KVLEEMQDYY----RN-ELALENISKRLGNIL
FIAHGVS-E---GIIFYK-----QLRIYVTF--FDLY-------------SDCF--
>ppa_stranded_DN28297_c2_g1_i1/6-315
CLVCTPITVTHLGIDACRACAAFFKRSKIADRSYTCRGDGKCVFHEKCRSCRYDRCVELGMAY--------L
-----MLE---RMES--SYD-RRLVQ----ALH-KI------RINHPT-E-------ELYQISSF-------
-YDIFRITIKEAIH-VLQ-NFDEFDHLSFPHRKILFKHFLGRFCMCEGVYLSSKYFKN-NLN--FMTTLLT-
-FVDGNNPEQW--------VSE----DDAV---ERKEDFR--AL---SGFATDYISLLGPMLKMELLTEREF
HALLVLAYCD-ID------PSLDLPE--ELITNAERTKT-KLFEELQDYY----KN-ELRLSDFSGRLGGLM
TFAHGAG-E---GNLMSE-----EMRMYATM--FDVYS-------DDQLFREIFFE
>ppa_stranded_DN28387_c1_g2_i4/6-315
CLICTPIKVTHLGIEACRACAAFFKRTVIAGRKFTCRGGKQCEIHEKCRSCRYDRCLKIGMNY--------L
-----LID---RMEA--SFD-RRLVL----ASH-NL------RYDHHS-E-------ELYVFTSF-------
-YELFRIAINDSTG-LLQ-KIDDFDSFPIDHRVTLFKNFVSKFSMIECIYYSTRIFKD-SPN-MFMASLIT-
-CADMTKMEHW--------M-E----DDAN---FAKNDFR--TV---RGYTSEYSELFGAMAKMDDLTEREF
YALSILNYCD-VD------TSLHLPE--EIIASARAIRA-KVFGELQDYY----RN-ELKVHDFSKRLGNLM
MLAHGAG-E---GVLMNE-----EMRMYATM--FDVYA-------DDKLFREFFSE
>ppa_stranded_DN23341_c0_g1_i1/6-315
CLVCSPITATSMGLDVCRACAAFFKRTMQAGRTYSCRLRNQCTFDEKCRSCRFDRCVELGMEY--------E
-----ILG---RMKD--SHK-RRLVQ----ASS-EL------DMGHPT-K-------EIYLITQY-------
-YEVLRIRMQESRI-ILG-NFDEFDNISSSHRTTLLRNFIGRFCFTEGLFLSSRYFKD-RFY--FMTSLLT-
-CMDPSNVDQW--------VTE----GHEI---ERKDELR--SM---KGFTEEYNELMAPMLKMSELTETEL
YALLVLAYCD-LN------PDLPLPV--DVMEKAEETRL-KVFEELQDYY----RN-ELRLSNYSERLGNLM
TVVHEAG-E---GVKVNE-----EMRMYATM--FNLYP-------DDDLFREVFLD
>UMM-S2840-46.22-mRNA-1/6-313
CVICTPIIVQHLRIESCRACASFYKRTVIAGRRFICRGGDNCEIRDKCRSCRYNKCVQHGMVY--------V
-----LID---RVGA--TVE-RRLTL----AEH-NL------PARNTTVL-------EFYVFASF-------
-YGIFRIAIKESLS-LVE-SFDDFDKLPTDLMVALFRNFFSRFTMIECVYLTAKHFKD-KNV--FVASLIT-
-IAELDNMEPW---------------LSDI---DDKETFA--SM---KQFTSEFADILMPLIKLDNLTETEF
HALAVLSCCD-VD------TSHQFPE--EIVSIAHAKRT-RVFDELQNYY----RN-GLKLDDFSQRLGNLM
TIAHGAD-E---GKLMHD-----EMRLYSTL--FDFCA-------GDRLLAEFFEE
>UMM-S2845-27.30-mRNA-1_UMM-S2845-27.31-mRNA-1/1-292
------------------ACASFFKRTFIARRTYICRGGGNCIIRDRCRSCRYDKCIELGMKY--------H
-----LIC---RMGH--SLE-RRLVL----FEY-DL------PFEHPN-E-------DFYIFASF-------
-YGIFRLALKESMQ-LLE-NIEDYNSLPTSSRIILFRNFFSRFCMVECVYLTAKYFKN-RNI--FMASLIT-
-VADLDEMEPW--------VDD----VNDV---EDKSSFL--SV---KTYTNEFIDLLFPLINMDEMTEMEF
HALAVLCFCD-NE------SSRQLPV--EVTTILDKTRM-QVFDELQVYY----RN-ELNMHDFSQRLGNLM
TIAHGTA-E---GNLMHK-----EMRLYSTV--FDFCS-------DDRLLVEFFKD
>ppa_stranded_DN20577_c0_g1_i1/6-312
CLVCTPINITNLGVDACRACAAFFKRTVIAGRKYTCRSDRRCSIHEKCRGCRYDKCVKLGMEY--------C
-----LLD---RMEA--SYS-RRVSQ----SKQ-KL------PFPHHT-N-------EFYILTAF-------
-YEIYRIIISDSSI-FLK-NFEDFERIPIAFRVVLFKNFVIKFSVVEWVYLTGKYFRD-TNF--MATSFIT-
-CSEMGNVDQW--------MTD----EERI---AKKDDLK--TL---KSYTQDFCDLLIPMLKMDQSTEREF
YALAVLAYCD-VD------NSHHLPQ--DINEKLESIRG-RILSELQDYY----RT-ELKMEDFSQRLGNLM
TLTHCAG-V---NSI--------ERLFFSFQ--AKLTF-------PDLSFKRRVED
>UMM-S2840-41.10-mRNA-2/4-304
CLVCAPISATQLGVNACRACAAFFKRTQLAGRNFICRGDKKCLVKNKCRSCRYAKCVRIGLNY--------N
-----ILD---QVSD--SCE-RRLTA----QKH-KL------RLK-KS-S-------NYYKVCSF-------
-WEVFRLLTHESEF-LFR-RTENYAAEPFP-----FKSFVSRFNMIENFYLSPLYLTG-SNS---ALSLMQ-
-YIDCANVESW--------LAK----RNKE---KRREDLE--TF---RGFARDFADMIVPMRKLKEVTEREF
HALVALAIFD-SI------ADYEEVR--E--EEMWRLRK-KVFTELQEYY----RT-ELGLRDFSRRLGNLM
TCYYNAA-E---GHLQRQ-----EYRMYATM--FNVLA-------DDQVLSGIFLT
>UMM-S398-3.4-mRNA-1_truncated/4-289
CLVCAPISATQLGVNACRACAAFFKRTQLAGRNFICRGDKKCLVKNKCRSCRYAKCVRIGLNY--------N
-----ILD---QLSE--LGW-RILRA---------------------S-R-------EEYRA----------
-----QVGATEKKI-TTRVKFGSYMSLNFC-----FEKMLLKFNMIENFYLSPLYLTG-SNS---ALSLMQ-
-YIDCANVESW--------LAK----RNKE---KRREDLE--TF---RGFARDFADMIVPMRKLKEVTEREF
HALVALAIFD-SI------ADYEEVR--E--EEMWRLRK-KVFTELQEYY----RT-ELGLRDFSRRLGNLM
TCYYNAA-E---GHVQRQ-----EYRMYATM--FNVLA-------VDPVLSGIFLT
>UMM-S2838-24.54-mRNA-1/15-311
CLICTPIRFTRLGVHACRACAAFYKRSKISGKRLTCRGDNQCVFHEKCRSCRFDKCTELGMEY---------
-----LIE---LIRT--SYP-KRLEH----KKH-NL------RLYHPT-E-------EFYIMHSF-------
-MEMFPTIIKEIIN-IFE-KFPFLKELILEDKAAIFQDYIGKFCIIEGFYRSLLHIPT-NH---FLASLIT-
-CIDCDNVDQW--------IRD----EDFV---ERKADFR--FV---RNYSDEYTALLLPLFTLEKVEEPEF
MALLILGFCD-ID------LTLDLPE--FIFEKLESIRK-GVFAELQEYY----KR-E-EVSDISTRMGMLM
TVAHST-----------------SVRIIIVI----IMI-------NNIIICIVFTM
>UMM-S2838-7.75-mRNA-1/26-330
CLICSSIRETSAGFDVCRACTAFFKRTQNAGRKYICRGTNDCIFHEKCRSCRYDGCLKIGM-----------
-----ILE---RIRK--SVN-RRMKI----KVL-QL------RFN--ENE-------ELFMIEFF-------
-YLIYPSTFRELIS-LFR-NLPDFANFPDTLKASIFTNLIGKFNALEYYFLSVGKFMR-LGV--CMCSLTT-
-VFDIDNIEEW--------ATT----QGGI---T-NQDVR--SV---RTFAVEYFGIFDRLLQSKGITETEF
IAVIGILVCQ-MD------TTIELPD--RFHRIFDDIRI-KVFNELQNYY----RR-ELNLHDFSSRLGNIM
SLSTALS-E---HLKSEE-----QLGLYSFL--FNVRP-------QHELLKQAMDK
>ppa_stranded_DN8897_c0_g1_i1/8-313
CLVCSPIRETHLGINACRACALFFKRTRRTRRAYTCRGTGKCIFHEPCKKCRYERCIAIGMES---------
-----LLD---RLKE--SYK-RRIDA----EIH-NL------RAN--TVE-------ELYQAAFY-------
-YDTYPVWLRELIV-LLT-CIPEFEDFEDDMKLTVLKNLLGKFYALNTFYRTSRSYLK-TGK--CISTALS-
-SFDIDNSDQW--------ISE----KEVT---TRNGDYR--SL---QAHASDFLALMYKMLRTDDITDREY
YALIAITLCE-LD------T--QLPD--KIQHLFDSART-TALNELQRYY----RE-QLKLADYSARLGSLM
SLTAAIA-E---HVISAD-----QHRLYTTL--FDVKS-------EDEILADGIAS
>UMM-S2838-14.41-mRNA-1/39-346
CLVCSPINSIHFGIDACRACSSFFKRAKLSGKRYPCRGGGGCPIGDNCRRCRYDKCVAAGMVY--------G
-----ILG---RIAR--FID-RRRKK----STSEAT------RVPHPT-E-------EIYCFDCT-------
-IPTIYIAVAETWN-FFK-DFPSLLKHSADDQARIRPGLISRMSYFGATFLKCRYWKDSIDF-SIMCSALI-
-CVNMRLPDEW--------LPL----SEGG---ENRNSLV--SI---QLFINDQMEMVIPSLERTQMNDTEM
HAILALMLCD-----------GSSSE--NLLASLDAIRS-EVIRDLRRYY----IE-EMGLTDYSMRLGNLM
SLCHTLR-E---TCLFQE-----CFRMQVSI--FDLYT-------KETKLKEIFM-
>ppa_stranded_DN18954_c0_g2_i1/10-301
CLVCTEIKSTRFGMDVCRACSAFFKRTKVAGKQFACRGDMKCPTNEKCRGCRFAKCIAIGMEY--------G
-----MLK---RIKV--LKE-RRRER----KQHRGH------KFPHPK-E-------ELYYRDTS-------
-MEIYEIFISESYE-FFK-NFPEFSKLEDREQELIFKDYIGKMGMVEGYQRTVQLWGG-PTK-YQTYSVMT-
-CYE---NTNV--------HSHGV--ENM----ENKNIII--CI---QTNAEELNKITFPILTRCALKEREY
YALMALVMFE-ID------IECELSK--EADEILDNYRR-EVLEELQLYY----KR-ELCIIDYSTRLGNLM
SANHAIQ-E---KSLFKL-----FYRFYS---------------------------
>ppa_stranded_DN24707_c0_g1_i2/10-318
CIVCTTINSTRFGMDVCRACSSFFKRTKVTGKQYTCRGQGKCSTDEKCRGCRFDKCVSVGMEY--------G
-----FLK---RIKT--LNE-RRREK----EQHGGH------RFSHPT-E-------ILYDQDTC-------
-MEIYRVFLVESYD-FFN-NFPDLSKLATKERELIFKDYIGKFGMVENYQRAMRLWGG-VSK-YQMYSVTT-
-CFYLNWKPSE--------EERAM--ENI----EE---IE--YT---TTYIQDLNSIYVPIFTRCDFTEREY
CALMALAMYE-ID------IQSDLSE--DAELILEKYRR-EALEDLQLHY----RN-DLGLRDYATRLGNLM
TANHAIQ-E---KSLFKV-----FFRFYSTM--FDVFI-------TENVIRDFYL-
>UMM-S2840-71.36-mRNA-1/33-315
CLVCTAINATRFGMEVCRACASFFKRTKQAGKQYSCRGHRKCSTDEKCRGCRFDKCVAVGMEY--------G
-----ILK---R---------------------------------------------LLFNQDTS-------
-SEIYRIFIDESFE-FFN-NYPALSEIAEKEREQIFKEYLAKFCIIENYQRSMRLWGS-VTK-IQTFSVTT-
-CSDLYWKPNE--------EEEAV--ADV----DS---VV--YT---KNYIEDMNGIYLPIFTRCAWTEREY
YAFMALVMFE-ID--------CDLSE--DAQFILEMYRR-ETLEDLQLHY----RN-DLGLLDFSSRLGNLM
TANHAIQ-E---MSLFKV-----RVRGLYSM--FDMRM-------AENSIRDFYL-
>ppa_stranded_DN28199_c0_g1_i9/29-325
C------SLTRH----FRACACFFKRAKLSGKQYACRGVGKCSTDAKCRGCRFDKCAAVGMEY--------G
-----ILK---RVKM--LNE-RRREK----KEHGGH------RYSHPT-E-------ILYTHDTS-------
-TEINRIFIVESYE-FFN-NYPAFSILEKKERDLIFKQCLIKFSMIDNHQRSMRLWGA-VIK-YQTFSATT-
-CTSVDFIPSE--------EERAV--ANI----DN---RV--YT---KKYVDDLNDIYLPIFTRCSFTEREY
CALMTLAMSE-ID--------CDLSK--EAELILEKYRR-ETLEDLQLYY----RN-DLGLWNFSIRLGNLM
TANHAVQ-E---ISLFKV-----FFRFYSIM--FDAIM-------AENEIRDFYL-
>ppa_stranded_DN29779_c0_g1_i2/12-320
CLVCAPITSMHLGMDACRACSSFFKRTRITGRQYPCRGNRNCSTDDKCRRCRFEKCVVLGMIY--------G
-----ILQ---RMKI--FIE-RRRGQ----KQHGGH------RYLHP--K-------EMYDQETC-------
-MEIYRIFIAESYT-FFK-NFPAFSELNEKEQELIFKDYIGKMSMVEGYYRTLHIWGG-INK-YMMCSVMT-
-CYDVERAPLQ--------DDL----KDK----ENMSFLL--YT---KTYAEDQNEIFLPMFNKCSLTEREY
YALMALVLSE-TD------IPVDLSE--DAQMIIDQYRY-EVFEDLQHHY----LQ-EMGLRDFSARLGNIM
SLNHTIQ-E---KSLFKV-----FFRFYSTI--FDVFI-------TDNLIKDFFL-
>ppa_stranded_DN29274_c0_g2_i1/11-318
CLVCTPINSVHLGMDICRACSSFFKRTKTTGRQYPCRGERNCMIEGKCRRCRYEKCVSLGMEY--------G
-----ILQ---RIKM--LFE-RRREK----RKHGGH------RIPHPI-E-------EVYDQDTC-------
-YEMYGIYITEAQV-FFK-NFPAFDELSVREQELIFKDYIAKMSLIEGYRRTYQIWGG-FHR-YVMCSVVT-
-CHDVERN--Y--------EGI----ENV----KNASFLV--YS---KSFTKDQNDIFLPLFSRCLLTDQEH
YALIALVMSE-LD------TS-DVSE--EAHVILDRYRH-EVLEDLQLHY----QN-ELGLKEFSIKLGNLM
TLNHAVQ-E---KSLFKV-----FWRFYATM--FDVFI-------TDKLIKEFFLF
>UMM-S2845-23.5-mRNA-1/12-308
CLVCSPITSAHLGMDICRACSSFFKRTKTTGRQYPCRGERNCKTHGKCRRCRYDKCVLLGMEY--------G
-----KAQGGTRERV--RAW-RTSENT---TDH--------------I-K-------EVYDQDTY-------
-YEISRLRSLRS-L-LQT-EALSLAKGSQSRTEL--ASSLAKGSLIDGYRRTYQVWGG-FHK-YVMCSVVT-
-CYEIERN--F--------EHT----EKN----ENSSFLV--YM---KSLTKDQNDIFLPLFSRCLLTDQEY
YALLALVMSE-LD------SN-DVSE--EAHLILDRYRQ----EDLQLHY----QN-DLGLKDYSMKLGNLM
TLNHAVQ-E---KSLFKI-----FWRFYTTM--FDVFI-------TEKMIKEFFL-
>ppa_stranded_DN23596_c0_g1_i2/10-313
CLVCSPITSVHLGMDICRACSCFFKRSITMGRQYPCRGDGKCSIDGKCRGCRLDKCIEVGIAY--------G
-----ILQ---RIKT--SVE-RRREL----RAHGGH------RYPHQT-L-------ELYDPDTI-------
-MHLYRISIEESYV-FFR-NFPAFSQLNNTEIMAIFKDYVGKLTLFEGYHNSKQIWDG-ISR-NMMCSITT-
-CCDLDQY------------------EMC----NNPFSMV--YA---KSTAAEQNDVFLAIYNKCSITEREY
HALLGLLMCE-LD------RACEISE--EAQIIIDQYRN-EILDDLQSYY----RN-ELGLTDFSTRLGNLM
SLNHAIQ-E---KSLMKG-----FFTFYTTI--FDVFM-------ANHLIKEFFL-
>UMM-S2840-19.21-mRNA-1/21-328
CKVCSQTSSTHLGMDICRACASFFKRVKTKERKFPCRGDWSCATGGVCRGCRFEKCVSIGLEY--------G
-----ILH---QIKT--SFE-RRREQ----RKHGLH------RLPHPSEQ-------ELYEQDTC-------
-NEIYRIYLVESQT-FFR-NFPEFASLSRKEQDIILKNYMCVLGIVEGYHNSQRLWGK-AKR-YVSCSAVT-
-CVDVERE--Y--------NGL----EHF----ENGRLVV--VA---RSFTEEQQERFLPIFERSKIDEREH
YALMALILSEQVD--------SELSE--EAHAILDRYQL-EVLEELQLYY----RN-EVGLKEFSTRLGNLM
SLNHVIQ-E---RSLLKV-----FMRFYTTM--FDVFI-------TENSLKEFLF-
>ppa_stranded_DN27124_c0_g1_i2/10-191
CLVCTNINSTRFGLDACRACASFFKRSKVNGQKFTCRGDKKCSTDAQCRGCRFEKCIAIGLVW--------G
-----ILK---RIKL--LLD-RRREQ----KQHGGH------KLSHPT-E-------EIFYPETY-------
-SEIYRIFIEESYE-FFK-RYPSFSEQSDKEQELIFKDYIVKMGFVEGQKRSMQ-YG---------------
--------------------------------------------------VEDLN-------TKC--TQYQH
ASI--------ID-----------------------------------------------------------
----------------YI-----FWRV---------------------KLRRI---
>ppa_stranded_DN30305_c0_g1_i3/10-308
-LCCD---------EISRACASFFKRAKTTGVEYPCRGTRQCSVANKCKRCRFEKSLLVGMVY--------G
-----LLE---RISR--MIE-RRRVR----VQCKNR------LVPHPK-Q-------KIYMSDCS-------
-FEFLDISISETWS-FFE-NFTTLNDLSKQERELLFKQYMIKLGLVISYYLTTKYFGN-IRN-KVMSSICT-
-CYDKDVSIDF--------FYP----GNQ----ANKEILE--SV---RSHTDEHLSLFMPQINRYQITEKEF
HALAGMVLTD-HD--------SVISE--KAEQIIDDIRQ-ELFLNLHSYY----RN-ELGLIDYSVRLGQLM
SLNHTYQ-E---QSQHKV-----LIRYYTTF--FDMYM-------TEQYMKVVSLF
>ppa_stranded_DN31107_c1_g2_i7/15-322
CLVCSQITSTHLGMDICRACAAFFKRAKITGAQYPCRGTFDCCVMSKCRRCRFDKCVLVGLSY--------G
-----ILE---RISK--MIS-RRRAR----MACENR------KVP-AK-E-------PVYVVSTS-------
-VGLFDIAFSESHL-FFE-NFPTLQKLTKQEQEIIFKDYMVKLALVLSYYLTIKFFGN-INT-KLMSSVCT-
-CFDREMPLDF--------FYP----GNV----GNKKFFE--SV---RTHTDEHISLFVPQLNRCQLTEKEF
NALVGIVLTE-VE--------PSLSE--EAEQLIDEIRQ-EIFQDLQSYY----QK-EMGLADFSVRLGHLM
SLNHTYQ-E---RSLHKV-----LIRYYTTF--FDVYL-------TEKYMEAIELM
>ppa_stranded_DN30305_c0_g2_i2/7-314
CLVCSQINSVHLGMDVCRACASFFKRAKLTGVEYPCRGNHQCSVDSKCRRCRFDKCLDVGLIY--------G
-----LLS---KIEK--MIE-RRRTK----KTCQFA------LVPHPK-Q-------EIYVADSS-------
-FDLFSIAVDECMA-FFN-NFPSLNTIAKREKENLFKEYTIKFGIVVSYYLTMKLWGN-IHH-KLMSSVVT-
-CYDTDIPVDF--------YYP----EEH----VNKDIFE--SI---HSYNDEHSALFLHQFNKCQLTEKEY
YALSALVLTE-YD--------APISE--EAQQILDEIRH-ETLKNLQSYY----RN-ELGLTDISLRLGNLM
SLNHTIQ-E---QSLYRV-----VMRFYSTF--FDTYL-------TEKFMNMMVL-
>ppa_stranded_DN31107_c0_g1_i2/7-314
CLVCSSLTSFHFGMDICRACATFFKRAKLEGKEYPCRGNYQCNVDEKCRRCRYDKCLSIGIVY--------G
-----LLE---RIEK--LIN-RRKVR----RNCHHK------MASQTG-E-------NIYIMSCS-------
-NELDMIAVSESWV-FFE-NFKSMTTLPQVEKELIYKDYIAKLSIAIRYYMTRQIWGY-SRT-KLMCSVVT-
-CYDTDIPMSF--------YYP----EEK----GNIDFFE--CL---RSYTEDHETIFLPQFKRSQITETEF
HSLVALVLTE-HD--------LSISE--DAEQLIDNIRH-EIFENLQSYY----QN-ELGLTDFSVRLGNLM
SLNHTIQ-E---HSLFKV-----AMRFFSSV--FDLHM-------TEKSMEAIMI-
>Iso_D.10064.1_curated/7-314
CLVCSPITSYHLGMDICRACASFFKRAKMSGLDYPCRGNQKCTVESKCRRCRFDKCLSVGIIY--------G
-----LME---IIET--LVD-RRRAK----GKCPSS------MIPHPK-E-------KIYFGKSS-------
-IEIYTIALTESWT-FFE-NFVALKKLPQHEKETIFKDYVPKLCLILSYYLTRKLWGD-ARK-KLMCSVTT-
-CFDTEVPFDF--------YYP----QDN----GNKDFFK--SI---DSYSDDHANVFVPQFDRAKLHEKEF
YALVALALTE-HD--------LQISE--EAYQLLDSIRY-EIYENLQTYY----QN-ELGLVDFSVRLGNLM
SLNHIVQ-E---MSLYKT-----FFRFFATF--FDMYM-------TDKLLERMSL-
>ppa_stranded_DN29936_c0_g1_i2_ppa_stranded_DN29936_c0_g1_i1/7-315
CIVCSPIPSIHLGMDICRACASFYKRAMKNEVQYPCRSTRKCNVESKCRRCRFDKCVAVGMNF--------E
-----LLQ---RIAK--MIE-RRRIK----KTCPHK------LVKHPS-E-------KIYAAYTR-------
-AEINLIDVAETLT-FFE-NFPSLRNIPKSEKERLFKDYNYKLNLIVNYYLTKKIWGE-INK-KFMTSVIV-
-CYDDEIPFDF--------YYP----EDD----GNKHSFK--AF---LSFCKEHVAMFTPLFKRSQIKVTEF
HALAALAVTE-SD--------LTMSE--DTHHIMDSIRS-EIFENLQSYY----QN-EMSLTDFSIRLGNLM
SINHTIQ-E---QVLYNV-----IIPYFSTF--FDTYM-------TEKLVKSMTL-
>ppa_stranded_DN28275_c0_g1_i7/11-317
CLVCQPVSTLHLGMDVCRACSSFFKRTVSMGLQYQCRGNYTCTVDGKCRCCRFNRCLLVGLEY--------G
-----HLQ---IVGK--LIE-RRRNK----RTC--A------RIPHPN-K-------ELYYVPAS-------
-VEIYTIAVVEAVT-FYE-NFPTLKLLERQDWEMIFKDFVAKLNLISSYYCGRKLWGD-CRT-KVMCTTVT-
-CYDIEMPFDF--------YYP----AST----ENKEAFK--SL---RTHADDHIAIFLPIFNRAKITETEF
HALSALIMTD-HD--------LPISE--KAQQLIDGIRR-RIFDDLHVYY----QN-KLGLKDYSTRLGNLM
SLNHAVQ-E---CTIFNT-----FFQLYSTI--FDIHM-------VDRGMEKLLLG
>ppa_stranded_DN18182_c0_g3_i1/10-315
CLVCDPVTSTHYGVDACRACSLFFKRAIVTGIQYPCRGAYSCTVDGKCRRCRFDKCIAVGMFY--------G
-----LLL---RVGK--LNE-RRRVK----RKC--G------RMPHPT-E-------EIYYAQAS-------
-ADIYTIAIVEALT-FFE-NFPTLRQLERRERESIFKDFMIKLNLISGYHGSRRLWKN-CRT-KAMLSAVT-
-CYDTDFPVDF--------SAP----GAA----DNKEPFK--SI---RAHIDDHVNMFMPLLERLRLKEEEY
HALAALTMTD-QD--------VQLSE--RAQRLLDDIRT-EIFANLHAYY----RN-DLALKDYSTRLGNLM
SLNHTAQ-E---CSIFRV-----FFRFYFTI--FDLHM-------ADRAMAECFL-
>UMM-S2840-49.4-mRNA-1/7-199
CLVCSSINSTRLGMDTCRACASFFKRAIVAGAQYLCRGTFNCSSTNKCRYCRLTTCYRSGHGV--------G
-----------------MIT-RRRVR----MTCENR------MVP---------------------------
-----------------------------VKEEIILKEYMVKFALVLSYYMTTKLFGD-AQT-KVMTSVCT-
-CFDREMPLDF--------YYP----GDDG---GNKEFFK--SV---RSHTTEHADLVLPQLTRSQLAEKEF
HALAAIVLTE-YD-----------------------------------------------LRKQSRTIG---
--------------------------------------------------------
>ppa_stranded_DN28113_c1_g1_i1/6-314
CLICIPITSTHFGLDACRACCLFFKRTKLAGRKFTC-GKGNCIIDDNCRKCRFDRCVAVGMEY--------G
-----ILD---RIER--AAE-SRLVQ----HIIFTL------RVPHPN-V-------ELFLLTFS-------
-KKSFQITLFESMN-FVR-KFPTLAGLSVEEQRSVLRNFVTKFTIIEGHYRTVKLWDD--ER-YYMSSLTT-
-CFDMRKEESW--------ASE----TEKH---IERRNLL--TM---KSYANDQFSIIFPTLRKAELTDTEF
YGVLALALCD-AD------INGIITD--RATRVVEGIRM-ETFSDLQRYY----TK-EMGLEDYSTRLGNLL
TISQLSK-E---ARMMKE-----EFRMYSTV--FDMYA-------NDDMLRELFL-
>UMM-S2840-74.35-mRNA-1/34-343
CLICSPVVAAHFGMDCCRACASFFKRTKLSGKKFACRGDRKCLVEEKCRRCRFDRCIEVGMIY--------G
-----VCT---LSVR--SVD-RRRVQ----GECEDR------LVPHPT-Q-------KIYLYRTS-------
-VQTYNVCVAETLI-FFR-EFPSLLELSKQERDLLFKGYIAKFSMIESHYRTRKVWGE-VKR-YCMGSVLI-
-CVDLECTERW--------LGE----EEGG---ENRLELL--SI---RSYSNDQFALVLPMLNKAQITSKEF
YALLALVLCE-DS------ASH-IPD--YVLLTVDEIRA-EVFEDLQRYY----KE-EMGLSDFSTRLGNLM
TLNHTIR-E---NSLFQE-----FFRMNTTI--FDLYQ-------SEDLIKELFS-
>UMM-S2859-10.57-mRNA-1/12-321
CLICSPVVAAHFGMDCCRACASFFKRRKLSGKKFACRGDRKCLVDDKCRRCRFDRCIEVGMIY--------G
-----ILE---RIGR--SVD-RRRVQ----GECEDR------LVPHPT-Q-------KIYLYRTS-------
-VQTYNVCVAETLI-FFR-EFPSLLELSKQERDLLFKGYIAKFSMIESHYRTRKVWGE-VKR-YCMGSVLI-
-CVDLECTERW--------LGE----EDGG---ENRLELL--SI---RSYSNDQFALVLPMLNKAQITSKEF
YALLALVLCE-DS------SSH-IPD--YVLAAVDEIRA-EVFEDLQRYY----KE-EMGLSDFSTRLGNLM
TLNHTIQ-E---NSLFQE-----FFRMNTTI--FDLNQ-------SEDLIKELFS-
>ppa_stranded_DN21550_c0_g1_i2/15-324
CLVCSPITAMHFGMDTCRACSSFFKRVRLSGKSYNCRGDGQCAVGAKCRQCRFEKCLAVGLSY--------G
-----FLD---RIGR--SIE-RRRAH----RESDET------RVPHPS-E-------EMYVYATT-------
-LKSYDYTITETWS-FFK-AFPNLQALSLDEQRHLFALYLPKFSVMEAHFRTRKIWGA-VGD-YLMTSALI-
-CADLRNPDTW--------VGR----NDGG---ENRPTLI--SI---EAYTREQCALIVPMMNRTQLTNKEF
HASLALLLCD-SD------VED-LPD--AYSVLLDEIQV-EALEELQRYY----KH-EMGLSDFSTRLGNLM
TLNHAVR-V---DWLFDS-----CFTTSLYY--SVLTR-------THYTAVSRFY-
>Contig42-snap.101/10-320
CLVCSPNTSLHFGIDACRACTAFFKRATVLGRRYPCRGQRKCEVESTCRGCRYDRCVAVGMKY--------G
-----MLD---QIRS--AVA-VYKQK----RKCNRA------RVPHIS-Q-------EVYTEEMH-------
-TENVKNLSQEMWT-FFQ-DFPSLSELSINEQAELFRCYLPNFCLIDTYFRTWKIWRA-FDN-YVMVTASM-
-CIELKSPYSW--------MSV----DDDV---KNRREMV--LG---ELHVRDQVSRLAPLFEKADVTDCEL
HALLALALCE-PD------MKTDASD--TLLSLLDSIRS-QTLREVHRYY----KV-EMMMADFSARLGNIM
TICHAVR-E---NSHFQE-----YLRTYATL--FDAHS-------ADKMMEKLFL-
>UMM-S2840-76.20-mRNA-1_ppa_stranded_DN24930_c0_g1_i3/27-337
CLVCSPNNSVHFGVEVCRACSSFFKRIKLEGRRLPCRGEMNCVIEVNCRRCRYDKCLAVGMVY--------G
-----LLD---RIGR--SIA-FRQEK----RTSKDA------RLLHPT-H-------EIYEAEIV-------
-VLSLHFAIDETWA-LIH-KFPVLSQFPLHEQMDLYRFYLPKFSMIDSYLRTWKVWGV-FDQ-FSMFSVCI-
-CMDLYSPDRW--------IRA----EDGG---RNRSALI--ST---ILYVRDQMTVIVPSLKNALLTETEM
HALFALMLSE-TD------MQLEVSE--RLLSLLDSIRD-ETLDDLQRYY----RE-KMHLSDFSTRLGNLM
TICHAVR-E---SSHFRS-----FFLMQVTL--FDLWS-------AETQLKELLL-
>ppa_stranded_DN17797_c0_g1_i2_ppa_stranded_DN30989_c5_g1_i1/6-315
CLVCSPNNSIHFGVEVCRACSSFFKRATLSGRQHPCRMEQNCQIDDKCRRCRYDKCIAVGMVY--------G
-----LLN---RLER--NFA-NRQEK----RQNCEA------LLPHPT-T-------EVYTVDLV-------
-IQTMNFTIDETWK-FFH-KDPSLGDLPLHEQMELYRCYLPKFTMIDSYLRTWSVWGV-YDK-FSMCSVCV-
-CVDLDHPESW--------LKP----GDGG---RNRQTVV--SM---IPYVRHQMSVLVPSLQKAKITEREG
HALFALMLCE-TD------VERDVSE--RLFTILDAIRA-ETLQDLQRYY----RA-EMGLSDFSIRLGNLL
TICHNVR-E---TSHFLT-----FFRMNLTL--FDLWS-------TEEQLKLLI--
>ppa_stranded_DN30544_c0_g1_i5/19-329
CRVCSPNNSIHFGVDVCRACSSFFKRAVLSGKQLSCRVSRNCEIDDKCRGCRFDKCLAAGMVY--------G
-----LLL---RIRR--NVA-NRRRK----RTCSTS------LLPHPT-Q-------EIYTADLV-------
-MRTMDFTIDETWK-FIH-KHPLLCEIPFQEQLDLFRNYVVKFSLIEQLLHTWKVWGA-YQK-FLMCSIAQ-
-CVNLDEPDSW--------IGQ----DEGG---SNRKSLI--SS---LLYVRDQMTVIVPLLKKSQLTDEEE
HALFALMLCE-SD------MKEDASE--RLLSLLDSIRA-EILVDLQRYY----RE-ELGLNDFSTRLGNLL
TICHNVR-E---SVNFQS-----FFRMQVAL--FDIWS-------ADAHLKHLLL-
>UMM-S2840-3.23-mRNA-1_truncated/13-287
CQICSPNESLRFGKEVCRACATFFKLATQSGVALPCRGERKCMLDSGCRGCRYAKCIEIGMVY--------E
TITEFLLE---GIAT--SVE-RRRIK----KQH-NL------RIPHPT-K-------EVYLRTCR-------
-LTAFNIAATEICN-FFL-TFPSVKDLLHEDQRELFRLHFVHFMIVNISYRTKCVWEG-GNK-YGYCSVLM-
-CMDHEQPERW--------IGV----DEGG---PQRDEFI--SI---RTYNGLQFSLLYPSYEKANLCETEH
YALIALML------------------------------------YLHHFY----TE-KMGLIDYSGRLGNLM
TECALLK-K-------RK-----IVR--------------------ETLISSVFLS
>UMM-S2840-3.24-mRNA-1/7-310
-VWCPIAEFAQRPADPCTACATFFKRANQSGIILPCRGDRKCSLDSGCRGCRYAKCIEIGMVK--------D
-----LLE---RMAT--------LLK----KLH-NL------RIPHPT-E-------QAYLHTTA-------
-LAAHNIAAAEICE-FFL-TFPSVKELSHEDQRELFRLHFLHFLIVDIAYRTNRVWGA-WTK-YSYCSVLM-
-CTDIQQPERW--------IGV----NEGG---PKRDEFL--SI---RTYTDLQIRLILPSYLNANFCEMEH
LALIVLLLCE-SD------LPNGVAD--RCHWFLENLKK-EILEELHHFY----TY-EMGLTNYSTRIGNLM
TVCHTFR-E---CMNFRE-----FFRMHVTL--FDVYT-------TETLMQELLL-
>UMM-S2840-3.37-mRNA-1/88-393
CLICSPTSSVHFGIDACRACSSFFKRAQLSGHRYPCRGDHKC--DRMC--VVVAKCSACGMAY--------G
-----LLD---RIGR--CVK-RRRVQ----KLH-NL------RVKHPT-E-------EVYLFSCA-------
-FATFNVTVAESWK-LFL-AFPSMKDLSYTDQREFFRLCMPQFALVDCFCRTKRIWGG-FVQ-YSMCSVLL-
-CSDINSPEVW--------VGM----EEGG---PMREELL--AI---RAYIHDQMALMLPSFDKADICEREM
HACLALMLCE-SD------PENAFAD--RFQSFFDTVRA-QIMEALHRFY----TE-KMRISDYSTRLGNLL
TICHTFR-E---NTLFQE-----FFRMQVTV--FDLYI-------SNSILKDLLL-
>UMM-S207-24.91-mRNA-1/117-411
CRICSKSDGAHFGVDSCRACAAFFRRSIVMKKKYVCRGGHNCNISVRCRKCRFVKCLQCGML----------
------LM---QIDN--LCS-LRRST------CSDM---------RPT-------------FSNL-------
-NKLVKSTIPMLAD-FCG-DFPQFTELGQEEKWSVFQNFMGAMWNTESIYRTHKIFPN-DIS-KKVCSFTT-
-YIDLDNLDMF--------LSD----TTTK---MDVKHFG--IR---KNIVDA-VRRIIRMLARIEVTDLEF
AALLGLLMW--PP------YLPKASE--RVVEMALGIRE-LIFRELHVYY----SS-ILRMEDYAGRLGELM
SLYSSLQ-----STNMKE-----DMEIFK-L--FDIFE-------EDSFFYDIIKK
>ppa_stranded_DN29876_c0_g1_i1/11-300
CLVCNKADSAHFGVASCRACAAFFRRTVLLSRNYICRSTDNCNVEVRCRRCRFAKCLQVGMS----------
-----LLD---VITE--LEQ-ISMRS--------------------PA-------------IGML-------
-NQCVRATHQPMID-FAT-IFPEIHDFNDDEKWLILKNFMTSRFLFDGVHLAQKFFPG-NDK-IFMMTFHT-
-FIDIDQLDFY--------LSD----LEAL---YDKQHSI--MR---EMTTKCTSDWLGPLLTRAGIDEVET
MAIYGLLCW--PS------YLSNAST--RVMETCYKYHL-RIFQELHNHY----KK-TGHA-EYSSRVAHIT
SILLCVQ-----AIQLKE-----DMEIYR-L--LDVYS-------GEEVVYTVVK-
>UMM-S2844-46.12-mRNA-1/10-299
CLICGKAESAHFGVVSCRACAAFFKRAVVLSRNYICRSTDSCTVETKCRRCRWVKCIAAGMK----------
-----LLD---MIGE--LEQ-ISTRS--------------------PA-------------IGLL-------
-NQCVRASHQPMVD-FIS-LFPEMSDFDESETWLVLKNFMTSRFIFDGVYRAQKSFPG-NDK-IFMMSFNT-
-FIDLDCLDFY--------LSD----LETK--DSDTKASA--WR---EMISKCISDWLGPLLVRAAIDQVET
MAIYGLLCW--PS------YLPNATV--RVMEVCYKYHL-RIFQELHHHY----KK-VG-I-DYSSRVAHLT
SILLSVQ-----AIQLKE-----DMEIYR-L--LDVYS-------GEEVVYTVVK-
>ppa_stranded_DN29993_c0_g1_i4/11-303
CLICRKSDSAHFGVDSCRACAAFFRRTVSLNKTYICRSNERCDVDAKCRRCRYKRCLEIGMH----------
-----ILR---QLSE--LLA-VRRSC-------------------FPA-------------IGHL-------
-GRSVRGTLQAYID-FAV-SFPEMQTFDENEKWILLKTFKTCMFIFEGVYRVKKFMPG-NNK-VVMITSMT-
-YLDVDNLDHY--------VSD----AGDI---HDKEHIK--CR---ELTVQSMLLWLGPVLDKAEITEVEA
IAIIGLLFW--PN------YLVKATK--RVIDVSYQYQQ-RIFVELQTYY----RD-VLCLDDYSSRVAHIT
SILLCVQ-----IMQLKE-----DMEIYR-L--LNVFD-------SNDLVYNVVQT
>UMM-S41-5.16-mRNA-1/9-301
CLVCTKSDSAHFGVDSCRACAAFFRRTVSLGKRYICRGTQNCEVDVRCRRCRYIKCLSIGMH----------
------LN---RIQE--TCC-VRQNA------------------PRPA-------------WSSL-------
-NQCTSSAIDSMSE-FAS-NFDCFAEMEGEERWALIQHYITSMFIFEGSYRTKKLFPG-NDD-VFMISYIT-
-YIDLNDVDSF--------FTD----ATGV---EDKPRAA--LR---DNIKNSLVDWMGTILERADLTETEC
IALYGLLMF--PP------YLAKGTP--RIAKYTHEIHQ-TIHRELNIFY----KE-KMRLEDTSARFAHLT
AIQLCVQ-----IVYIKE-----DMEIYR-L--LNIFD-------ENSYVYTVVQR
>UMS-S50-36.1-mRNA-1/9-310
CLVCGQSDSAHFGIDSCRACAAFFRRTVKLKKRYVCTTTANCEIDNTCRSCRFNKCLAVGLL----------
-----LLM---RIEE--ICV-MRESS-MSRRKCDEY------NHPLRA-------------WGSL-------
-NQRTNMMIKCISE-FAL-GFDCFGQLKPEERWTLIQHYLTAIFVFEGSFRTKQLFPG-NKD-VFMMTYIT-
-YVDLNDMESY--------FAD----ADTV---TDKQKAA--LR---NNIKHCMVDRMSTLMERADLTHIER
MAIMALLMF--PT------YLMKGTP--AIAQCAYDIQQ-AIHRELNIFY----RL-KF-----AATGRYVN
TLRQHLR-DP--IQYVME-----DMEIYQ-L--LNIFN-------KKSSVYTVLKQ
>ppa_stranded_DN30073_c0_g1_i8/13-305
CLICGKSEGANSGVDSCRACSAFFRRTVKDNMKYTCKAENKCDLEHTCRSCRFERCLNIGML----------
-----LLA---KVAS--SRS-RRFYS-------------------QPC-------------VVLG-------
-DNMWRSNLRFITE-FCD-DFEEFSILEKSDKFDLFRSFVATLFIYELEEASAMHNLE-KEN-KRQISRTT-
-YIDYGRPDLF--------WSN----REPT---ADNK-FL--WA---ETCSTPMHHRYFASFRDLKPTVIER
AAIVALLFWN-DD------LDMCISE--ETLTLCNEVRS-RIMHELHVYY----TE-ILIKENYSLRLGKVL
DHLHETN-----HARMRT-----ELLMYV-M--IGAMK-------PETTFFDLIRV
>ppa_stranded_DN23770_c0_g1_i1/13-286
CLICCKSEGANSGVESCRACSAFFRRSVVESMKYVCKNDLKCEIDQKCRACRLRRCLEVGMV----------
-----LLT---KIAK--SRT-RRFYS-------------------HPC-------------IYLA-------
-DNLWKTNIRFITE-FCT-EFEEFASLVQTDKFDLFRSFIATLFVYELEEATTQNRLE-LEH-KRQMSRTT-
-YVDFTRPELF--------FSK----REST---ADDK-FL--WS---EACKDPAHFRMLASLRDLNLCVIER
AAIIALLFWN-DD------LDMCISE--ETLALCVSMRT-RIMRELHVYY----TE-IHHKEEYCLRLGKIF
DHLNKP---------------------FL-M--RTACE-------RNC--------
>WBGene00003633/47-350
CRVCERYGSQHFGIDICRACAAFFRRSVAVKKTFVCRGTNKCEL---CQKCRWMRCLLVGLNVDAKKEDE-S
DTGSELIN---KVLI--FTK-SRLDV--DSKVFGSTG-------IVPA-------------REII-------
-SEIYQKQFGLLHI-FLK-NFDEYAECDVQEQ----KRFYPVLWEIESCYWTYRNMPE--YETLMMCTQTT-
-YIDSKNVRYW--------LGNT--------TGLNESDIQ--AVEARENLLTKARNLVLEPMHKLIIKEFEF
ITLLALNIWA-RN------HRGCVSE--DRAE---QVRD-ALFDDLHYLY----CD-GLKIDKYSSRMGEMM
CLHTEVQ-----NADMSS-----TIKNILFS-DLNAYL-------YSI--------
>ppa_stranded_DN30367_c0_g1_i13/12-281
CKVCERAAGAHFGVDSCRACAAFFRRTLLSKRIIEC-ASGHCGK---CKGCRFERCISSGMLP--------N
THE--FLH---RLLV--FTN-DRVIF----KSSPEFK-------NTPQ-H----------------------
--------------------------------FLILQNCLFAMHTGEGNYRAARAYSE-RPLSCFFTSYTT-
-IYRHEDFERV--------CENYM--PQWR-----APQIMP------QETFTEIRDVLVPMFDRLKPTELEF
LAAISLAMWL-MG------SA-QINK--KIATIAENYRR-RVFYELHVLY----RD-EFKLNDSALRIGELM
TLAISME-----ASALIN-----VFRLLDI---FNGYE-------GNKFASAIVVC
>Contig49-snapTAU.9/21-332
CKICDRAAGAHFGVDSCRACAAFFRRTLISKRKFEC-NSGGCRK---CKKCRFDRCTAAGMLP--------L
DQEGSLLH---RLMA--FTR-ERLYF----SMQNDAL-------LTPP-Q------FTVYVFDQI-------
-NGIYRGVAERAMK-YLM-SFEEMYGMNEQDRFTILQNFIFLICHGEGHYRAAKTFKE-RPMESYFMTYTS-
-SHRFSEFEEF--------FRDSEA-ATKQ-----TSHVSE------YEINVQTRDMLVPILDRMALTEIEF
VALMCIALWT-LT------SSERIDP--QMSKIGDSYRK-RVFEELHVLY----RD-EFKLDNYATRLGELM
TLTNAVQ-----VSSVIT-----ELQFLNV---FDVFQ-------KDSFTSMIVIK
>ppa_stranded_DN29542_c0_g1_i5/12-315
CPVCGPAVGTHFGVHSCRACAAFFRRAITSKKRYSC-YK-ECPE---CKKCRFDRCLAAGMIT--------G
-----LLH---RLLA--FYR-ERLVF----EGTDQLE-------LRPS-QH-----FTVHIYEET-------
-TIVWKVAAQKAIP-FLS-SFEEVYLMEDQDKFIFIQNFIFLLYCCEGFYRAAKTFKH-RPLESFFLTLTT-
-TFMFDEYYIL--------YEGSE--PAKR-----SPQVVR------KAYNEQCRDLVVPILDRMGLTEIEF
IAVLVLALWS-MS------S--ETNH--EMTKIGDSYRE-LVIQELHVLY----RD-EFQLENYATRLGELM
TLANAMQ-----ASQMLS-----ELQFLDF---FDVFD-------KKSFTSMIVIK
>ppa_stranded_DN20572_c0_g1_i1/12-320
CKVCSRACGTHFSIPSCRACAAFFRRSLSTKRKFEC-FK-ACPD---CKKCRLDRCFSAGMVP--------S
DRERSLLH---RLVA--FAR-ERLAF----GSSNEMS-------LFPS-QS-----FQIYIFDFT-------
-NLVWRGTAERSTT-FLT-NFDEVYSLQDENKFTLVQNLIFLLYSSEGYFRSVKTFKE-RPMETFFVSLTS-
-TLRYDGYPSF--------FEGSA--MINP-----TKPVVN------IELNALSRESLVPILDRMNLSEIEF
IASLVVALWS-TC------S--HTNQ--ELARIGDSYRK-RVFQELHVLY----RD-EFKLENYATRLGELM
TFTNTLQ-----AAATLA-----EIQFFNF---FEVFD-------KNSFASSISIK
>ppa_stranded_DN25066_c0_g1_i1/12-316
CMVCGRGDGAHFGREACRACAAFFRRTVSMGKTYEC-GDHQCAVSIRCRSCRYDRCLEVGMQP--VQKRRD-
R----SLR---RIHT--LRA-VRRVV--HHGG------------HIPG-V-----------LHDV-------
-DGINLREVGIVAD-FCL-GFNELQSMEPRLRKRLYQLFFPSFIILECGWRTSNTA----TPERIVMANGD-
-YIDTADISQF--------YKSGEK--PEK--KVDSKTAI--IY---TPSYTFFREHVTQTMTRMGLDEYEM
YALAALLFWD---------DHEKMPT--EVRPIAETVRM-EILKELTFYY----RF-VKRWPDEVLRLPQLL
LMLPALQ-R---MTKFVE-----DIEMGKV---FNIYS-------IDAITYDII--
>WBGene00003624/8-321
CSVCGAGDGAHFGAEACRACAAFFRRSVALNKAYVC-AMGTCVINVRCRACRFTKCIAVGMRK--VQRHRE-
QETSSTLS---QLNE--MST-VRRVI--HNTGGDNI--------REPA-V-----------YTDA-------
-HNVHLKEIGLVAD-WII-KYPDFEQLHQEQKKLLYRNFFLPFMILECGYMCCLNN----RTDILFLPSGD-
-YIDCNRPETF--------YGHRI---KSH--LISPNEAV--MF---GPSFEIYRRNVLDPMRRENVDNFEF
FTLCSLVLWD---------GLEGQTE--ECVQMARCNRE-RILREVLYYY----RR-VKQISDPSMRLANLL
VLLPALQ-R---SVRFQE-----DVEITHV---FNVYS-------VEETFYELVFQ
>WBGene00003660/11-322
CSICGVGNGVHFGAEACRACAAFFRRSVALNKLYRC-GDGNCDITIRCRACRFAKCMAVGMKR--VQKYRD-
RGSDVILT---MLSQ--LQS-VRRVV--HHDQGSSV--------RTPA-V-----------YKEA-------
-NIVSSKECDLVAD-WIL-NYPGFADLHKDQKIILFRNFFLPFVILQGGHFACIHN----RSDVIILASGD-
-YIDCSHPETF--------YYDPD---GRQ--LMSSEDAV--MF---ASSFSIYRRNVTDPMLRDNVDSFEF
FALCSLVLFD---------GLEGQSE--ECIRVSRRIRE-AIQREILYHY----RN-VRHIEDPSMRLANLL
SLLPALQ-R---ATRFQE-----DVEISHV---FNVYS-------VDAKFYEMC--
>WBGene00045255/5-319
CPVCQLSNGFHFGVEVCSACSAFFRRTVFKKRNFRCGPVNCCEITGSCKSCRFAKCLAVGMKK--VQQGRE-
REMALILE---TIVE--LLN-VRICV--HEGPNGSN--------RDPP-V-----------YKET-------
-IACFLKEFYLVGD-WLS-HFPEFAAFPVDQKDLLHRNFYLQFVVLEGGFFSCNHK----RSDIRYLPSGD-
-YIDCVNPETY--------YYDPD---GKQ--PMTPGEAV--LF---ASSFQSYRRNVTHPMLRENADRFEF
LALTGLALFD---------DLENISE--ETAAVCRKVRQ-KIQRNMLKYY----IS-TKSPEDASVRLGNLI
SIIPSLH-R---ATRFLE-----DIELSHV---MKAYA-------VDEKFYDNCYL
>WBGene00003682/5-313
CQVCGPSARIHFGGVVCSACSAFFRRTVVRGHEYRC-QMENCLITIRCKKCRYTKCILVGMKR--VQKFRD-
RE---ILK---DFVK--LEN-VRRVI--HRDNSRSV--------EAPP-V-----------YKEA-------
-TKVLLKEFKLVKD-WIN-NFREFSELPDDQKTTLLHNFYLQFIILEGGYFACQYG----RTDITYLPSGD-
-YIDCVNPETY--------YHDPD---GQQ--PISEVEAS--MF---ASSFDTYRRNVYDPMIRIACDKFEF
LALTALTLFD---------GLEGQSD--QCTESCRRIRE-SVQREVLQYS----KL-TRSELDSSIRLGDIL
SILPNLQ-R---ATQFHE-----DMTISNV---MNAYS-------VDEIFYN--FK
>WBGene00003677/5-312
CPVCQPSNGFHFGVEVCSACSSFFRRAVFKNRKFRCGPVNSCEVTGNCKGCRLAKCLAVGMKK--VQQGRE-
RELALMME---SVKN--LES-VRLVV--HLNEG-----------ATPR-H-----------YKDT-------
-DKLMFREYDVVTR-WVI-NFPQLADFPSDQRTILLKHFYLQFFILESGFIACKKG----RNDVWFLPSGD-
-YIDCKNLASF--------YRDPTLTVTTQ--PTPPENAA--VM---KGTCTGCRRKVWNTMLKDNIDQFEF
FALSALILFQ---------GLEGQSE--SCMETCKKIRS-TVQRELLQYY----AA-KNTD---TIRMGNVL
SLLPSVL-S---STYMLD-----DMELMYI---MN--K-------KDNSFFN--FT
>WBGene00003712/8-319
CKICNPGNGLHFGIDACRGCTSFFRRTIVQEKEYYCS--DSCEISEACRKCRFAKCLEVGMKS--VQKNRDR
RELAIMLE---SVKN--LES-VRLVV--HLDEGTSM--------RIPP-H-----------FRDT-------
-DKLMFREYDMVTD-WAM-NFPQLADFPNDQRKILLKHFYLQFFILESGFMACRNG----RNDVWFLPNGD-
-YIDCRDLASF--------YRDPTRPSSSQ--SISPEHAA--MM---KGTCTGCRRMVTNTMLKDNIDQCEF
LALSALILFQ---------GLEGQSE--SCMETCKKIRS-TVQRELLQYY----AG-KRTQE-YSIRMGNVL
SLLPSVL-S---STYMLD-----DMELMYI---MN--K-------QDHSFFK--FV
>WBGene00003694/6-318
CDVCLPGNGKHFGVDACRGCTAFFRRTIVNKRNYSC-EDDTCEISEGCKKCRFEKCLKVGMKK--IQKHRD-
RNPENLLS---SVKR--LEN-VREIV--HRMDGFSM--------PAPG-Q-----------YKET-------
-YRLLLREFYLVSD-WVS-NFPLFKELPNSQKDILLRNFYLTFYNLEAGFFACQHN----KIDVWFLPNGN-
-FIDCQNLEAF--------YYDPH---NQQ--PMTSADAA--LF---KGTCTECKRNVLEPMLRENVTQFEF
LALAALLLFD---------GLEDQSD--DCMDLCRNVRT-LIQREMIQYY----SN-KHLDE-YPLRMADVI
SLIPRVQ-K---AAQMQS-----DMEIGHL---FNTYA-------AEKSFFENCFE
>WBGene00011002/23-331
CAICGVGDGHHFGLDACRACAAFFRRTVALGKKFEC-QQGACKIIIRCKSCRLNKCLNLGMKR--VQPRRD-
KPQKEILQ---KMLA--LKN-SRNII--HRREGDNI--------RTPS-L-----------FRET-------
-LEILSNEMSLVAD-WIG-WFNEFEFLPTDQKSILFSNFSVNFIVLERAFLTSKHN----NLNQWVLQSGD-
-YIQIDNLEEF--------F--TD---EQL--KIDGTKLA--LF---KPSLE-QNDNFHKLLKSEKIEMYDF
LVFVVLLFWD---------GIVGQTE--ECREISKKMKS-NVTNEYIYYL----KY-IQKNENPVCQLTMLV
SILTCLQ-R---IVCLRE-----DMSLAHV---FDGYT-------LPPNLYNII--
>WBGene00003611/47-358
CAVCNVGDGLHFGAEACRACTAFFRRSVALSKKYEC-AGRNCEVNIRCRSCRYDKCIEVGMNP--VQNRRE-
KADLQLLE---RMRI--MEN-ARNVI--HRREGENI--------KVPA-I-----------FREA-------
-TEVTTKEVSLVAD-WIE-WFDDFGLLPVDQKTILFQNFFVFFCMLERAFMTVKSG----RDGIVVMASKD-
-YIDYDNLEGF--------FKECN---SGT--GGTPAEIA--LI---RPSFELQKRSLINLMRLENVDSYEF
FALCVMLFWD---------GLEGQSD--ECNEVGRRVKH-RVTREMTFYL----RN-VKKHEEPLYRMASVV
SILPSLQ-R---AVRFQE-----DIEMANI---FNIYA-------LPENFVNII--
>WBGene00020460/13-324
CSICRPGDGFHFGAEACRACAAFFRRSVSQSKTYLC-GNNDCDVNIRCRACRYVKCIEVGMNP--VQQKPR-
KNRKEILS---KIRA--MCN-ARIAL--HKAEDKTV--------RTPA-V-----------YKEA-------
-VKQGMKDVTLASD-WVS-WFDEFSNLPIDQKRILFHNSYTAFFIMESGFSSHLNN----TPDAITFPSGD-
-YIDTNDLNSF--------YNGTD---SDK--QISSEDIN--LF---KPSYERFKKSVILPMMTLQMDIIEY
LALFTMLLWD---------GLIELSD--ECIKIGDKIKT-QVLKELDFYM----RN-VKKVEEPLVRIGTLV
NILPDVH-K---SVRIQD-----DLEMTKV---FNLYA-------PSDEFYDLV--
>WBGene00003615/14-323
CAICQSAEGFHFGAEACRACAAFFRRTVSNRKTYSC-GNNDCDVNIRCRACRYIKCIEVGMNP--VQQ--R-
KTLVEILD---KMRK--LCN-ARKTL--HRKDGANI--------NVPP-V-----------YKKA-------
-IDQGMKDVKLTSD-WVS-WFEDFKNLSIDQKKILFHNAYTPYFMMEGGFLSHIRN----TPEHLVMPSGD-
-YIDTLDLNSF--------YNCSE---SDR--QISSKEID--LF---KPSNDRFIKSVTLPMMSLQLDIFEF
FVLFTLLLWD---------GLIEISE--ECIEIGTKVKT-QVLKELDFYM----RN-VKKVEEPLVRTANIV
NLLPAVQ-K---GVRIQD-----DLEVTKV---FDLYT-------ASDEFYNLM--
>WBGene00003699/2-267
-----------------------------------------------CRACRLTKCIEVGMNP--VRQKPG-
RKSKEILS---KMKL--MRN-ARKAL--HNEVGENV--------KIPE-I-----------YKES-------
-VQQGMKDYTLMPE-WVS-SFDEFRTLSADQKNILFRNSYIPFFMMETAFLSHINN----MPDSVIFPSGD-
-YCDMKNLERY--------YNSTN---FEK--KISTEDIE--LF---KPFYDNYKRSLLLPMMNLQVDIYEF
LTLFTLLHWD---------GLVEITD--ECLEIGTKVKA-EVFKELDFYL----TN-VKKVAEPSVRIGTIV
NLLPAVH-K---SVRIQD-----DMEMTKV---FNIFS-------APNEFFDLV--
>WBGene00003676/24-337
CSICRDGDGYHFGAEACRACAAFFRRSVSLDKTYLC-GNNDCEINIRCRSCRFAKCLEVGMNP--VQQRRD-
REIKPILM---KMRV--MDN-ARLVI--HRKDGQSL--------KTPA-V-----------YKEA-------
-CAQSIREVSLVAD-WVA-WFDDFVTLPMDQKKVLFRNFYTPFSVLEGAFLCHIND----TSNALILPSGD-
-YIDTNNLKSF--------FNIPD---EEQ--PMTDDEIEKFMF---KPSFELNRRGLVLPMMAEKIDVFEF
FALCTFVFWD---------GLDEQTD--DCMMIGKSVKD-RVMKELAFYL----RC-AKRLEEPSLRVASLL
TLLPALQ-R---CVRFQE-----DIEITNV---FNVYA-------PPKDFYDLV--
>WBGene00010604/23-316
CLICSVADGNHFGAAACRACAAFFRRTVQHNKIHEC-RNGQCFFDARCKACRYGKCLEMGMQR--VQQRRE-
-----VLN---KLRR--LIL-NRKHV--HNRR------------QAPA-I-----------FNEL-------
-PIVFQNESTSIYQ-FLW-EFPEYSMLLPDTKLAFFKNFFLSFCLFESSFNGCSAK----QKNVMLIPSGD-
-YIDLAHSESF--------FTN-----DHQ--TFTERDNI--IL---AQRLKLIQSSITVPLSAENVDIYEF
LALAGIILLE---------DSESEAD---FQEEAVKIKS-NIIKDLLFHY----QC-INIYDDAAMRLGAVL
SILPSIQ-V---CCSSNN-----FLIINS------------------KDVSESQVR
>WBGene00003643/23-325
CLICCVADGHHFGAAACRACAAFFRRTVQLNKVHDC-KNGQCFINVRCRACRYEKCLEVGMQR--VQQKRD-
-----VLD---TMRR--LLV-VRKKV--HNRQ------------QLPA-I-----------FNEL-------
-QVVYQNEMTVIYQ-FLC-EFPEYSELLPDTKRSLFKNFFLPFTLLESSYYGYLTK----QENVMLIPSGD-
-YVDLAHLESY--------FNN-----NHH--TFSQKDTI--MF---AQQFRMLHTSITVPLSAENVDVNEF
LALAAIILWE---------DLEVEADRKNVQEEAVKIKS-AIIKDLLFHY----QS-INVYADVAMRLGAVL
SILPSIQ-R---ASHFHE-----YMEIKNL---LNLYA-------LPKNLYDMF--
>UMM-S7-96.12-mRNA-1/57-371
CEVCQLSDGLHFSVYTCRACAAFFRRTVSLKLEYTCR---DCPISARCRSCRFTKCMNVGMQA--VQMSRDR
RDGNKILP---KMQE--FLS-IRKATHTQMFQKNEL--------LRPS-------------FESS-------
-KKVCQMEAHLVTD-IVN-SFYPFCELPFTDKVLMFKNFFCYLSQTDRAFQSYKNFSN-PNDDRLIMPDGG-
-YIKLSDLESF--------YANAES------VKASPTDAA--IF---RPAMQYILDVIIGHMRRIRLSDTEY
ICILGLFLWSE--------GVAGITP--ETLTMIHDTQA-ALFADLHIYY----RS-LGLEGSITTKTGLLM
MLMPKLT-R---VVMMRE-----NFELAEL---FNVFE-------ADVCCKS--FK
>WBGene00013976/14-326
CKICLRADGIHFAVSSCRACAAFFRRTVILKLNYTCK---KCTVSLRCRSCRYTRCINEGMKI--VQLQRDK
KSG--ILS---QMTS--FLN-IRRSTNTPTFKMPKI--------LHAS-------------FDSA-------
-KQVCKAEAHLVTD-IVN-SFSPFNSLKFEDKVALFKNFFCYFSHTDRAYQSFKQFSD-NLNDKILMPDGG-
-FIKRTELGRF--------YENAEG------VHTSAEDAA--IF---QPALNYILDVIVDYMRRIHIIETEY
LALLGFCLWDD--------AVPGLSK--EAKSLAVQTQS-KLLAELQNFY----SS-QNKDAVITQRVGVLL
LLVPKLT-K---VIMLRE-----NSVLAEL---FNYYE-------ADVCCKN--FK
>UMM-S2840-6.4-mRNA-1/6-304
CRVCEETDVFHYGIGACRACAVFFRRTRARKTPFVCKGQK-CASEGNCKRCRFDQIELFGQKR--AKEARET
SGQSEILE---KLRQ--VCT-IRRTT-------GNY--------LIPS-------------IEFM-------
-NEGSRILSTALIE-FAL-SFSEFSAFSQDEQWLFVRTFLKPFHITDSGYRSIPAFGE--KWTRHFTGYTR-
-FMDVEYIEQY--------------------TTATLEDAI-------QRHHEKNIKPARIAFARFAASEEEM
LAMLGLLFWN-ID------LDQIFRQ--EVLDISEEYRT-RILTDLRKYY----AR-VN----YGKRIGEML
CLCNLVLAK---VSINKH-----TFEVARL---VNVFS-------ADSFAYN--MQ
>UMM-S10-32.56-mRNA-1_trimmed/9-302
CRICGPTDHARMGMLACRACASFFKRTV-TGRVFICRGDRMCDITKFCRSCRYQKCLKLGMRM--A------
------ME---RTFF------EREIA-RHGILHEVVT-----------------------VETDLVMY----
AESIIRASGKEFFI-FAS-RFPAFRMLSTVEKKLLLRTFWGRT-IMECYHYTLRYFPA-DPPRFIVSTRTT-
-CMDIHNYEFF--------FADS--------PDIKNKRAA-------AATMKGYELKMISMFKRTKLTDVEL
HAAIGLMLFE---------D-DEFPA--SLEAVCLQVSA-QIYRELGRYY----KK-NFKSFECATRLGSLI
TLVHVVK-E---SNWMQE-----EFQVYSL---LDLIE-------S---NTYLVI-
>UMM-S7-31.7-mRNA-1/41-334
CGVCFASGGNHFGAEACRSCAAFFRRAV-RGRALVCRGEHVCMQPDLCKKCRYTRCIKIGMQP--VRRAKNQ
LND--LLE---RIRM--LLL-RRIES-EHTVITEAIV----------------------QVYVEL-------
-NAIMRAAFPLVVD-FAC-TFPELCELTPGEKTQLFKHFVITL-YLESYHRSSILYEL-DSKRAL--THLT-
-CMDMNNLAAL--------YGNM--------TQINEKQAT--MI---ARCTRHRLMEMLRSFKRIALSEVEI
SAAVALILTS---------DCSNLDE--NIGVLCRPMRD-AIIGELSKHY----DN-SSDPDRSALRLGDLL
SFL--------------T-----EFQ--------DFAE-------AQKRDHSLVLT
>WBGene00007367/2-292
CQVCGAEADLHFGGISCRACAAFFRRFFLSKQSKKC----TCKTDSHCRSCRILKCFEAGMTS--IQSGRDT
STK--NIH---GAVH--FEN-TR-AC-KKGT------------------------------ALIV-------
-STSSAGDMDSTWK-MVI-NFSSLGELEIKDKTALLRNFMPKF-QIDSVPYFAA-----IDVFKNIGR-DE-
-YESS--IIDF--------YDGVL--PET--NTISKKDTI--IF---EPYWNFYTNKVILPIALMKLEGPEF
MALVWLLFFD---------GYTNLSD--KCREACRNIKK-VILRELRSYQ----ID--RNFDR--NRFFEIL
EALQLVE-R---GEKFME-----EMVICEL---LNI---------KIDPGFMEII-
>WBGene00011396/2-294
CIICGTEAELHFGGISCRACAAFFRRYHFARSDILC----TCKTSSHCRKCRIEKCKEAGLTI--IQVGRDH
SN---NIH---CAVF--FEV-TRNEV-NNGVFD----------------------------VFEL-------
-SCSVSKDIDLTWK-MIY-KFPSTGKLKKSDKIALLRNFIPKL-QIDPLLNYIR-----FKKYEAMEQ-PD-
-LEQI--IINF--------YKGAM--PEK--GSMTDSEIV--IF---KPFWSFYFHNMIQPIIFMKLKEQEF
MAIIWLMFFD---------GYSNISD--ECLEMCWNIRK-VILRELRNYQ----ID--GNCEE--SRLFETL
ESLEYIE-K---GERLME-----EMLICEI---NDL---------RIHDDFREIL-
>WBGene00003702/2-295
CKICGSESEPHFGGTSCRACAAFFRRFYHSKLGLKC----TCKTNAHCRSCRIRKCYEAGMTP--IQLTRDH
LNR--NLY---CVLS--LKM-TREEM-NSGSLN----------------------------IFEL-------
-TSFVLRDLELTWR-MVS-KFPTVEVLEDRDRQALLRNFVPKL-QIEPILEYRE-----AEKFDNLEE-ED-
-YENL--LVGF--------YGGTF--PEG--KEMSKSEIV--NF---RPYWDYYYTKMILPISSMGLEELEY
MAIVWLAFFD---------GYSNISD--NCLEMCRDIQK-VILKELRNYQ----ID--RNFHE--NRFFVAL
EALQIIE-R---GEKFME-----EMLVCEM---NHI---------RIHDDFRKII-
>WBGene00003653/6-302
CHVCGPEVEPHFGGVSCRACAAFFRRYFHSKSVISC----TCQINSHCRECRIQKCFEAGMNP--VQVKREH
PKKLKTIS---YIVS--VQD-KRSVL-YKKRFD----------------------------YYEA-------
-CVASKIDSEIMWN-VCE-YFPQIQSLSNLDKNAVLRNFSPKW-LLASSIDFER-----CHLYEDVVTVDD-
-YLDM--IVKF--------YSGSM--YGD--NKISPKEIL--VF---EPFLTYYGVVLVLPMNAKMFNSIEY
MALAMLLLFD---------AHANISA--DCSKMCHDIKN-VILRELRDYY----ID--NGVDE--MRFFETI
DTVNHVE-K---GESFIE-----ELLACEL---HNV---------HIHEDYRLIL-
>WBGene00003640/3-297
CQVCGSDVEPHFGALSCRACAAFFRRYFHSKVVGQC----NCAVNSHCRECRIKKCLSIGMNP--VQEKREH
PPK-KSIT---LTAF--CQP-KRNYM--TRTLD----------------------------YYQL-------
-SCFKIEDCMMIWR-IVE-DFPSLTNLRKLDKEALLRNFLPKW-VLTAAIDMEV-----VQRYSKVNNTEE-
-FKRM--IVDF--------FTYSM--PEK--FKMPPEDIL--VF---GPMIVYYVTKIILPIHEKGLDQPEF
MALALIILFD---------AYSNISV--ECSEMCRTIRN-LIFRELKNYQ----TD--KNFDE--IQFADTV
DTLNIVE-K---GEKFYE-----ELLICDM---HNV---------HLHEDYRLLL-
>WBGene00016367/3-297
CQVCGEGPEPHFGGISCRACAAFFRRYVHSKLDISC----TCKHTSHCRHCRMLKCMATGMVK--VQGSREN
KIT--NIS---CTVS--VEK-MRKDL-YGEKIC----------------------------FTQF-------
-SSFVKRDTHLLWD-LGE-KFTDVKLLSEADKHSILCNFFPRW-MLDSAVAICP-----YEESKAYIKSKD-
-YTDM--LLHF--------YGSSM--PKE--KRLKDHEIL--IF---KPYWDFHYYETAVPIHFKKLDKIEY
MAIFLLLLFD---------AYTNISE--EGVKLCQNVRK-VVQRELKGYQ----TD--SNCDE--MRFVETM
DTLLLLE-K---AEEIQE-----EVLICGF---NNV---------TLHEDFRTIF-
>WBGene00016366/3-296
CGVCGKSSESHFGGLSCRACAAFFRRYVNSKPQIEC----TCSQSSGCRYCRMLKCVEVGMAK--VQATRQN
K-E--KLT---CTVK--LDK-KRRDL-YGGSMY----------------------------FTQF-------
-SNRVRQDTTIFWD-LAE-SFSEIGLLNSDDKDALLCNFFPRW-LMEAAIEYCK-----YEHHWKMIETDG-
-LDNM--LLVF--------YGSSM--PKE--KRLDDDKII--IF---RPYWTRFYIEIAEPIHQEKCDKVEF
MALFLLILFD---------AYLNISE--EAAKLCRNLQK-VILRELKGYQ----MD--NNCSE--MRFMDVI
SKLSLFE-R---GEKLQE-----EIVICDV---IDI---------SLDEDFKTIM-
>WBGene00016365/3-296
CKVCGNGAEAHFGGESCRACAAFFRRYVHSKLVIEC----TCLHSSHCRHCRMEKCIATGMTM--VQGNREN
K-V--NIL---RTVA--LDQ-TRKQL-RGENFF----------------------------LTQV-------
-TKLSKMDSKLLWD-LGE-VFSDVSKFNSFDKDSMIANFFPKW-IMECAIDYSL-----QEQFQSFIGSIE-
-YYKK--CAHF--------YGSSM--PEE--KRLDDEDTI--IF---SKFWDWHYSEIAHPIFLKKFDKIEY
MAIFLLLLFD---------AYMNISD--DGVKLCQNIRK-VILRELQGYQ----SD--KNCSR--YRLAETV
DTVRLLE-K---AEGLQE-----ESVLCEF---HNL---------EIDEDHKKIF-
>WBGene00016368/14-308
CLVCGDGSEPHYGGSCCRACAAFFRRYVHSKQEISC----TCDQSSHCRYCRMLKCMKIGMCK--VQPPREN
K-I--NMY---RAVA--FDQ-RRKEL-RGDDYF----------------------------LTQI-------
-TKMVNFNTNLLWK-LGE-SFSDVSRLSKEDKNSMISNFYIKWQLMEPAIDYSA-----YEQFKNYIGSNA-
-YYQK--CAYF--------YGSSM--QKG--NKISDVETV--VF---SPFWDYYYADFAEPVYKMNYDKVEY
MAIFLLLLFD---------AYSDISD--DGVNLCTNIRK-VILRELNSYQ----SN--NNCSE--VRLADIM
ETLRLLD-K---HEELHY-----QFWMCGS---HKM---------IMDENYVQIYL
>WBGene00003684/3-296
CKICESSSELHFGIVSCRSCAAFFRRYVNSKQLKKC----NC--ERACRYCRMKMCVKNGMMI--VQQKRDN
LPRAGLNA---L--S--LAK-EREVV-HKSSSSE---------------------------YFEY-------
-TSIAIVDSRILWK-KLE-KFLELQDLNDLDKLNLFSNFYPKW-FFESAIFAVEK----SDVHTFFAPNGK-
-PAKQ--ISKF--------YKDCM--IGK--S-MKDIDVY--IF---EPYWKSYYVHVAYPLFELKFDQMEL
MALLALMLLD---------GYTNISE--KCSEMCHRMRK-VIQRELRGYY----LE--NNKPT--DRMLKVF
EALLLME-K---TDRLQE-----EVQMCEM---YNV---------QADEEFRRMV-
>WBGene00016364/3-295
CKICDPSTEYHFGCPSCRACAAFFRRYVNSKQLTEC----NC--DRVCRYCRMKLCLKAGMMI--VQQKRDN
PCRLSFTA---L--E--LTK-ERKIV-HKTSPAK---------------------------FYEY-------
-SSIAIIDSRIVWN-LLE-RFLELKVLDDIDKFNLFSNFYPKW-LFESAITALQ-----SDVHTFFAPNGK-
-PAQQ--ISKF--------YKDCM--TGL--R-MKDTEVL--IF---EPYWNSYYSHVAYPLFELKFDQMEH
MALLALMLMD---------GYTNISD--ECVEMCHRFRK-VIQMELKGYY----LE--KNSDP--ERILKVI
EALLLME-K---ADQFQE-----EVHMCGV---YNV---------TVDDDFRRMV-
>WBGene00003697/4-305
CMVCDSSAQYHFGAIACRACAAFFRRYVNSKLTILC----KCLSSQYCRLCRMKKCKAVGMEA--VQGPRDN
PFKIKLIK---LIIK--LEM-TREAI-YNMTPSTTG-----------------------TMLYEL-------
-SLEVKTDSKLMWK-LCE-DFPEFNQLCKMDKRILFNNFYSKW-ILEVTMLATK-----NDSKNFYSPSGA-
-MCTS--INEF--------YVNTV--RDN--SAISQEDII--VF---EPYWKYHFEQVIDPFLALKLNDMEN
MALFGIIFWD---------SYTNISD--ELSELCHSMRK-IICRELSAHF----NE--TCTTS--SRFFETL
DTLNIIE-K---AERCQE-----EIALCGF---YNF---------EVDDDMKNMI-
>WBGene00003725/6-298
CFVCNPANECHFGSQICRACSAFFRRYVLSKSAIKCRD-KSCRIDPKCRFCRMERCVLAGMKT--VQPPREY
SED--RLH---RLSV--LES-VRKLE-FQNQEPPK--------------------------MVEL-------
-IEILKKDMRLVST-FID-GYPEIGKLGHLEKKQVFLNFFIKY-LVEPPFLSIS-----GRKEMM-LPNGD-
-HYDE-DLGAF--------Y-------ST--INVKKEEAV--LF---KPYWDEYKRTVIDDVSFLKPDVYEF
LTVSGLILWD---------GLDGLSD--QSIEICRAMRE-KLVGEIHFYY----KN-VKKLDDPCLRLGQIM
MILSSVQ-K---SFGYQE-----ELQMCGF---FEI--------------YKNLLI
>WBGene00044699/8-312
CLVCKPSTEPHYGADVCRACAAFFRRRVFSFPA-TCDL-GSCEIEVRCKACRMEKCLQIGMRI--VQSKRDH
DNDKLRLK---SLHL--MLQ-IRKVR-FPKRRATK--------------------------HAEA-------
-LTIFRKDVRLVVD-WIN-HFPEFSRV--LEPDQLFRNFYMKW-VFEPAYLAVL-----GKPDTYHLPTGD-
-IVDE--VGVY--------YTRHL--CTP--TSYSLDEVS--IF---SPYWADFRKTLVDPVIDAKLSIHEF
LLLCAICLFD---------GLDYQSD--DCIEFCQTIRQ-ELFRELNAVC----KQ-LSNSEDYCFRFSKNM
LLLPSIQ-R---GIDLEE-----ELQLGGL---YKLIA------TRTDDWYSMVFK
>WBGene00003647/10-313
CSVCHLGDGYHFGAIACKACAAFFRRTTMNAPKFVCRK-NECVISRDCKSCRYAKCLHVGMNP--VQAIQQQ
ANS--TLC---GVME--LYK-KRYDL-HAPKLTPR--------------------------YGEF-------
-CKIYSNDVYLQFE-FLE-GFPQFKEMGGFEKKHVFKYFFVSF-ILEMGYRSYQ-----EGTDAIVLANGD-
-FIDTMNLDEF--------YYDP---ESL--EKCKPTDAM--MY---RPNFDQMKRNVFQPLSHQKLSLIEF
LALVSLCTWN---------SLDGQPD--CYYPSCRPVRQ-SVIADLKAFY----EK-DPDVDP-AYRLSGLL
MLLPALE-R---SVEFLQ-----TMEVKRL---FRCFP-------FHDKIYKII--
>WBGene00003632/10-312
CLICGSADSLHFGALSCRACAAFFRRKVGRNIFRRC-D-RQCKVMRKCASCRYDKCLKVGMRE--VLSRLAN
QNY--VLE---NLQS--LEE-TRKRV-FNISETHVS-----------------------Q-YKRM-------
-NDVFFEDIKLVME-HLL-EFKK-SDISQEQEKLLCVHFMVPF-LFEGGYKSTN-------SDLFYLPSGD-
-FIDENRIEEY--------YSNPD--DQN---DNSAKSAA--VF---RPYWKLNKQTLKTHLDDVQLDLPEF
LFITALIYFD---------GLLDQNE--ECIEVCKQMKA-KIIEELTDYE----KN-VRINEDHSYRVGQII
MVLHGIQ-R---TMNIHE-----TKEISLV---YNVYD-------MHSSIFGNM--
>WBGene00021610/10-309
CRVCGCADAVHFGALSCRACAAFFRRKVGKLSSSRC-S-GSCKLLRRCAKCRYEKCVQVGMRT--VLSRLAS
-----LLD---QIKL--LQM-ARKEA-FH-TEGHIP-----------------------K-YQEM-------
-HKMCSFDLQLVSQ-HFT-SFQSLTPISEAQKVTLGEYFTVPF-LLDGSYRSVE-------SDYIVFPNGD-
-YVDAQNIDAF--------YQNPD--EKD---ESIGSSVA--IL---EPYWRLHHQTLWEQMKKVKPSLIEF
LVLSAFIFWD---------GLQGQSE--ECIKVCNQLRA-RVNAELSTYE----KT-FYTAGDYSLRVAEVV
YLLQSVQ-K---SLAMHS-----CKTLGYV---FDFRD-------RTCPLNDNL--
>WBGene00008830/10-310
CLVCGSSNSILFGAPSCRACGEFFRRKVSNKIKNNC-L-GECSFSMKCQSCRFQKCLEAGMLE--VFSRKAS
-----ILE---ELEE--LEH-GRNET-FNPKSDSNP-----------------------K-HEEL-------
-NNTCTIDIQIILD-NLI-SFQAKKPMGKEQDDVLKMHFIVPF-LFDTAFRAIG-------KSSYISPDGT-
-MFGGSYVEKL--------YQDSS--NSKI-GVNNGKTSR--IM---ESYWKVSYKILKSEMELLQLDRSEF
LLLSALIYWD---------GLENQSD--KCCENCNTIRE-KVLKELVKYE----RK-KS--GQNALRIAMIM
GLLQAVP-K---ALDMKT-----CGFLSKI---YNLRG-------SGCPLYAIS--
>WBGene00003698/10-306
CMVCGISYSIRFGAVSCRACAEFFRRKISKRIPKRC-N-GACDLHRKCQSCRFQKCLKIGMLE--VASRTPR
-----ILS---GLEK--LEN-SRDNV-FDRK-NKIP-----------------------K-HQEL-------
-DDMFEIDIKLIST-HFI-QFESKSSLENNQNKVLSTHFIIRF-LLEVAFRAFG-------KPTYILPNND-
-IIDVSKLDKV--------YQHLE--TGE---DERGKNSQ--IL---QRFWQMNEKTMKTEVFPVNLDQSEF
LFLCALIYWD---------GIENQSE--KCLEECQRMRT-QVLKELTEYE----KS-NY--PENELRVAQVI
GILQALQ-K---TLDIQH-----SGYISNV---YNLKG-------KQCPLYE-A--
>WBGene00021611/8-306
CGVCESADVFHFGAICCEACAAFFRRLVRSTPTAIC-S-GNCDLIRKCSSCRYQKCLQIGMKE--VKSKKQS
SS---ILE---ELNE--LLD-LRKET-FR---NQEA-----------------------K-FEEM-------
-DDVCSVDLSLVVE-TLV-RFYKMAPMEDDQQRLLVKNFLVEF-LMDMSFRSID-------SNVIILANGN-
-YVDVKNLDEH--------FQSTK--IVS--DESKAAEAK--YL---KSYWEMAESQLVGRFQELRVDRNEH
LLLCALLYWD---------GLENQSE--ESSEICLKLRS-RIFKELSNYE----RK-QSSTEKQFSRTGDLI
LILQIID-K---QMVMYE-----YKTVSII---YDLCA-------KNCPLFRI---
>WBGene00003669/6-320
CMVCDPATNYHFGAQSCKACAAFFRRSI-ADQCYECLDGHSCKILRLCRHCRLKKCQKAGMMR--VQAKREN
SRNSSRLF---GLAG--LNM-RRRIT-YTDRLLGSVF-------VCPA---------DLK-HRTY-------
-RQKNRNDYTMILD-YIN-RFPEFESLSKSEKTVLFRTAAAVD-LLDQSYYSQVI----PTEDVLVTANGE-
-YLPMNPMPKV--------ENQ-----RDSFHSDEDYDRF--ML---TSMKVRQWLHVCEPMKKLDMSLAEF
SLFKALTIWH---------NYYKLQC--TGKQICSRQRD-DIFRTLLLIC----DD--EGHDSALIRASEIV
LAVGIAM-A---EVHMVT-----SYIEITV---YDV---------LDDPILKDML-
>WBGene00022805/6-318
CKVCDPATNFHFGAHSCKACAAFFRRTV-KGQIYSCPE-KTCEIFRQCRQCRLAKCLKAGMQE--VQGHKMN
KRS--RLY---KLAT--LNM-RRRLT-YANVSLSAMF-------VCPS---------DMK-YDTY-------
-RYKNRNDYTMILD-YVN-RFPEFHLLNKSEKTVLFQTTAAVD-LADPAYYSQVI----PDEPVFVTREAK-
-YLKMDPMPST--------ELEVV--PQDC--NLEDITIY--NV---VLMIRRQWKNVNEPLRKLKLSLAEF
SLFKALAIWH---------NYYKLQN--TGRQISARQRD-DIFRTLLLIC----ED--EGYDDPILRVSEIV
LAVGIVM-S---EVHLVT-----TMFEITV---FAN---------VDDPILKDML-
>UMM-S212-1.20-mRNA-1/6-301
CLVCSHTKHAHLGVLICRACKIFYLRA-ESQKPLICRGTNKCEI---CKKCRFEQLVK-GVRK--------E
KSNECLLE---RVRS--MNL-SRRAA-FHDA-------------LKPA-------------IASL-------
-NCTMRILITTLFD-FAT-SFPEFSSLSLHNKWFLIKNFHQSFWSLESAYRVYTLFPN--IPHFHFMSLTT-
-YCSYQSALSF--------IGDKA--PH----------IV--T-RH-RSYLKGDVQKCRNAITNAKVTEKEF
LALLILCFWN--------VDNTSADD--SLIPLGVSHRS-KILEELQEMY----KS-EGNSEECATRIGEIM
SIVIVMQ-T---ATAMPM-----KLEMFRL---LDIFD-------DDTTIYQLTL-
>UMM-S230-18.23-mRNA-1/5-306
CLVCSPTKHAHLSVLICRACKIFYRRS-EKKRPLICRNKGKCRK---CKKCRYAQLVKEGHQN--------E
KE---LLE---QVRF--ISL-SRRAA-FHHQ-------------LKPA-------------ITSL-------
-NYTMRLLVSALFE-FAS-NFEEFAHLSLQN-----KNFHHPFWTLESAYRVLTQFPH--LNNFHFMSLTT-
-YLNDTSAGGF--------LAPRT--PRAKARDSNSSDVP--TMSHSRCFLRYDTRMGQNAVRKAKICEEEF
LALLILAFWN--------IENTTIDD--SLISLGVKYRG-RIMRELQDLY----RR-KGTEEECAKRIGELM
GIVVVLQ-D---SFIMPM-----NLEMFRL---LNVFD-------DNTTMYQLTVS
>WBGene00003690/24-309
CLVCGPHGKRHYGAMSCNGCKGFFRRSI--KRTYKC-FNNECIIEFRCRACRLKRCLHVGMDANAVRSER-T
RKIKTIIAHMYEEDRVLDSE-VKDPSQ-----------------SRP--------------IEAL---WCR-
-------TFTLTID-WFE--LPEYRAL--DDKELLV--KFSLMPWLWYAYKSYE-----YRCDGIV------
-FVD----GSW--------FPDKTI----------QQQ----YY---GRITESFMADVVNSMKELEMDETEM
VLLKAICHLQP----------YRLTRRGND--VISTGRE-KYKRALCEYI----RM-K---SNASFRLCKLM
-ILPVVDI----LGKYED-----ESALLVSLGETEFNGLPSHFAHQQHVPLH----
>WBGene00003708/17-285
CLVCGPNIQRHYGTVSCNGCKGFFRRSI--KRTYKC-FHNQCSIEHRCRACRLEKCFRAGMDASAIRNKR-A
KR---IIALLQKNG---ASE------------------------TRS--------------LETL-----R-
-------HQLPNRI-WLE-NLPEYQML--ADKNVLM--SLSILSWLTSAFESYK-----FECDGIL------
-FAD----GSW--------FPDRKL----------RSQ----YF---GCTVDLFLTQVVYRIKELKIDETEI
TLLKAICHLQP----------PQLSRHAIE--IVANGQT-KYKKVLCEYI----RS-N---TDASIRLCKIL
-ILPELDA----LAKLEE-----DNGLLVSLSGIELNA------RQEVLPGNLI--
>WBGene00003701/42-235
CAVCGTSNGNHYGVPTCFGCSGFFRRTV--KLVHGC-GDGNCVIDKRCKSCRIKKCFKKGMNKNAVQPER-T
SH---VLVHL-KNA--LLSD-V------------------------------------------------K-
-------SQIILTQ-WPH----------------LL--CLAL-----------------FENSEKI------
-FID----EKF--------------------------------------------AQLAEKFKSLELSAQDY
FLLKGI--------------------------------------IIFTET----KD-G---TDRQLDIC--I
-LLNQLHL----ESSKSK-----SGRLLFLLGELKSYS------RQLESLLDIVFL
>WBGene00003635/3-313
CLVCEA-HGQHFGIRCCRACAAFFRRTLTMNLRYKCRFDRKCEVNKRCRCCRYEKCVRVGMRKDSVQTEKDQ
QQQNQLVQNVPTIDAMFLCQQAREHNK----------WPDQDKMNVP--------------MENF-------
-MRNHYIEIEHIAR-FCM-SIRVFAQLPKDQKWIIFKHFWTRFYELDRCFATCQRL----------------
-LTDERGNGQI------INFGSVVKLEN--ISDMDATQVR--FL---KGSMDK-FRLIFNPFKKLQPTEYEL
MYMMMSIMWSV-------SNLPGITDATRD--ISEKVEL-RLAEDLHTYY----AE-Q---DNYAGRITRL-
SIASAVD-EI--TERKRE-----DSQVSKTF---NIFK--NDFF-SD------LFP
>WBGene00016517/41-321
CKVCERSNNSRYGAPACLGCTVFFRRAVVNKMQYRCR--QKCLITYRCRYCRFQKCLNVGMRPNSIQ---D-
------LEEFASFQKKQ--S--RR-------------------------------------AHDV-------
-NIMLKLCLKQASE-WGSR-LKPFKKLPVDSKKSMMAEYCLAFNLIDQGYKT----SKEADLGIWLLQNGS-
-FMH---PDYF------FGLN---------VTNVNMESMKLK-----HNFVTEMINCLGTPFRRLQIDDVEC
AALKIILLLTP------CTKRAIYAGQEGVLA---GLYT-KCTEELMDHC----MS-K---PEGAERFGEIL
-LLGGIRCKA-----MYN-----QTRVSDLFNKLDPTV--------------ILLS
>WBGene00008619/36-316
CKVCGRPNNDRYGASACLGCTVFFRRAVVKNLKYKCK--QNCLITYRCRYCRFQKCFAVGMHSSAIQ---D-
------LDDFASFQRTQ--A--RR-------------------------------------AHDV-------
-NVMLKLCLKQATE-WANR-LKLFKSLPAESKRSILAEYCLAFNLIDQGYKT----SKEADLGIWLLQNGS-
-FMH---PDYF------FGLN---------VTSVDEESMKVK-----HNFVAEMINCLSTPFRRLEIDEVEC
AALKVILLLTP------CSKRAIYAGREGVLA---GLYT-NCTEELMDHC----MR-K---PEGAVRFGEIL
-LLSGIRCKT-----MYN-----QTRVSDLFNKFDNSV--------------VLLS
>WBGene00018189/33-310
CAVCGSVNGKRYGAPACLGCIVFFRRAVINKSQYKCK--GNCVIASRCRCCRLRKCSHVGMKPEAIQ---D-
-----TIDSLVRLQHDQ--K--KR-------------------------------------ASDI-------
-NFVLKLGLENANE-WGNQ-FEPYRRLSQTDKNSVLSEFGFAFLLIDQGYKT----AQRADEGFWLLQNET-
-FMH---PNYF------FALS---------VEDAMKENAEQK-----HSFVNELVKCVSDPFKNLHIDEFEC
AILKTVLLLTP------FPGHVTYKD----LQ---YLHN-KCMSELMDHS----IQ-R---PDGPERFGEIL
-LISSIRCKA-----IYN-----QTRVSDMFHTFDPYV--------------ILLS
>WBGene00021522/36-313
CAVCGRVNGKRYGAPACLGCIVFFRRAVTNEVTYKCK--GTCVIESRCRYCRLQKCYTVGMKASAIQ---D-
-----ELEDLVEVQRWQ--K--RR-------------------------------------ARDV-------
-NSMLKLGLIDAAT-WGNQ-FDLFRRLSTEEKKHILTEFGFTFMLVDQGYKT----AQKAEKGFWLLQNDT-
-YMH---EDYF------LGLP---------EEDARKENAATK-----PLFVNESLNCVGYPFKNLQIDEHEC
AVLKTILLLTQ------GVFKHCVNE----VK---HLYD-CCMTELMGHS----QR-K---PDAAERFGTIL
-LTSSIRCNA-----LYN-----QTRVSDVFDKFDPLV--------------VLLS
>WBGene00011150/72-341
CEVCHAPKGAQYGALACLGCIVFFRRAIVGENIKKC---LNCDIEKKCRSCRLQKCLKVGMDPNAVQ---D-
------FDYLMELQRKQIRK--KNFK-----------------------------------ATDI-------
-RFVMSLGFQNATV-WANH-FEPFWSLSNDEKTSVLSEYGIAFILMEQAIKT----VNEGIKGVWLLQTGTS
-LLS---P-------------------------VPCETEQE------QKFVNELLEMLWAPFKNLGLDKFET
IILKTLLLLTP------HQKNVHLTG----SK---LLRE-KCLSELMKYT----TN-I---PSGLEKFGEIL
-LMGSIRCKL-----FFN-----HTKKLDIFQNFDAFT--------------YILM
>WBGene00045515/42-237
CSVCGAPNGGRYGPMACLSCITFFRRAISSGNVGDCK--SACEIESKCRSCRLQKCLNVGMNPKAIQ---D-
------LQFLLDLQKKQ-----KQYR-----------------------------------ADDI-------
-RLTMSLGFQNAIS-WANP-FEAFKNLTDSEKAAVMSEFGVAFVLIEQAFKS----AKEADEGVWLLQNNT-
-FLG---L-------------------------KEGESVQA------SEFVKTLLKTLCEPIRTLQLDKFDV
-----------------FPKQ----------R---ETRK---------------------------------
-------C------------------------------------------------
>WBGene00014193/14-279
CLVCGTPNGSRYGALACLGCIVFFRRAISNANVKNCN--SNCKIETKCRSCRLQKCLQVGMNPKAIQ---D-
------LHHLLELQRKQ-----KQ-------------------------------------SDDV-------
-RFVMSLGFQNALS-WANH-FETFTKLSEDQKALVMSEFGIAFILIEQAFKT----AEDTEEGCWILQNDT-
-FLE---I-------------------------SDTRNVQGQ-----SEFADFLFKTLSEPIRSLQLDKFEC
VVLKTMVLLSQ------FPSQLYLPR----FE---ENRK-NCMKTLMKYE----LR-K---PEGSQRFGEIL
-LLSSVRCKQ-----LYN-----HTKRSDLFNNYDAFT--------------YIVT
>WBGene00022097/21-274
CAVCGKASSSRYGALSCIGCLVFFRRMTCGEKKWYCR--RNCEIATRCRACRLQKCLNVGMNPNAIQ---D-
------FSFSGETQ--------KQYN-----------------------------------SSEC-------
-AMCLHIGFQNALE-WANQ-LESFSMLSHVDKQNILSEYGIAFTLIDQGYKT----ARDADEQCWLLQNGS-
-VL---------------------------------HCEQLF-----ADLVNQLIANISQPLKRLELDEYEC
GLLKSLLLLSS------FPGEVQLNS-----Q---QSRA-KCLTEMLQH-------------RDPERFGEIL
-LIGSIRSKL-----FYN-----QTKRSDLFNNFSYFV--------------NMAC
>WBGene00008630/33-311
CAVCGRVHSVRLGSPACLGCIVFFRRAIINVSKYKCK--GDCLIEFRCRACRLQKCLQVGMKQSAVK---D-
------IQNLVKIQDRH--D--RR-------------------------------------VSDV-------
-NKVLKWSINNAIE-WASQ-FSPFQLIMNEDQKCVISEYGFAFLVVDQAFRT----ISETPNGCWYLQNGT-
-YLN---SDYL------YGL-----------TDEAAKFSNSS-----SEFVKSLEKTIKIPFEIMDIDTFEI
AALKSLLLVSP------FPKWTIFADYQEKMV---SLKN-KCLNELMEYL----QL-N---PDFMERYGQLL
-LLGNIRCKL-----VYN-----QTKVSDLFNKFDLYV--------------FILT
>WBGene00020062/70-348
CAVCGQVKSDRLGCPACLGCILFFRRSVLKNASYKCR--GACPVEFRCRHCRFKKCFDVGMKASAVN---T-
------LGPCVILQTRQ--E--RR-------------------------------------ASDV-------
-NKMLMWSFNDAVE-WASD-YEPFQLLPNELQKCVISEFGVAFFLIDQGFKS----ARESKRGFWMFQNGT-
-FLH---FDYF------HGL-----------ANIDDTADREK-----CEFVQYLEVTIKQQFQLLQIDEFEL
AAIKTLLLLSC------YPKPEIFAEFKGTMQ---KLKN-KCFAELMSYL----TV-K---PAHAERFGKLL
-VMGEIRAKV-----LYN-----HTKVSDLFDKFNMFV--------------FLLT
>WBGene00013940/23-282
CAVCGPPSSRRFGALACFRCNVFFRNMLLNKRNIRCK--PECEIKTRCQGCRFKKCLKSGMDPKALK---D-
-----IFRCLLDLQKSQ--------------------------------------------PSDI-------
-NLMLRIGFMNATE-WGNC-FRPFRYSNRSVKKRILSEFGIASGLIDQAFKT----ATETNQNEWLFINNS-
-CLR---PDAF------C-----------------------------NDFLNTLKRELSQPFRILQLDSFEC
VILKTLMLLTP------FPEQSKLQS----TQ---KSRD-KCTSELMKCC----LA-K---PLGVERFGEIL
-LIGSIRTKE-----FHN-----HTKRSDLYNHFDIFV--------------FMLA
>WBGene00013483/21-270
CTVCGPASGRRYGAAACLACIVFFRRSVLRKIHYTCA--GRCEIASRCRYCRMQKCLAAGMDPRAIQ---D-
-----ILTDFLSLQRTQ--K--RE-------------------------------------SSDI-------
-NSSLKLAIEHANS-WALK-FNFYENFT--EKTSILSEFAIGFMLIDQAFKT----AEEAENGFWLLQNGT-
-FL-----------------------------------VENE-----SKYVSEILNSIAVPFKNLKIEEFEC
VILKILLFLSA-----------SLQNHRD-LA---PHRK-YCFKLLTEH------R-S---PE-----GEIL
-LLSSIRCKS-----FYN-----VTRISDIFNNFDDDV--------------VLVE
>ppa_stranded_DN17574_c0_g2_i1/8-197
CLVCVPNAALHLGMDVCRACANFFKRSL--KNRYPCRGNHNCAVVKRCRGCRFDKCVAVGLNYG-AQKEV--
-----LLDRIRRVREIKMIK----------------------------------------------------
-------------------YL---------ERLPHIEEIYHSTFALASFNIA--------------------
-------SENW-------------------------------QF----------FQTVFPPLRK-----EFF
RLCV---------------PQFALAE---------FYRTKRTFGGFKKYL----CA-EQWVEDEPNR-SELI
EIGRSLQ-TI-----AKS--------------NGNSQR-P------------SLLH
>UMM-S50-12.34-mRNA-1_truncated_curated/13-205
CAVCGRSYGRHYGQWTCDGCSCFFKRSI--RRSYTCIGQNACQIDRRCPSCRLAKCFLLNMR----------
-----EF-----IKAVKLIN----------------------------------------------------
-------------------SVLLF--TSTQDKLSIVEAVLPVF-ILSS-DAA--------------------
-------PKR------------------------------------------------RPRLPRLGLDVEEI
RLAICIILSNR-------VPSLSFASSLLPYK---LLRHGVAFGCIEK------AQ-KDSLTIHVDRVSHLL
SIKEMLD-GI-----IPS--------------PTDPFMLP------------AV--
>WBGene00021848/11-205
CEICGKSYGRHYGVWACDGCSCFFKRSV--KNIYTCIGNWKCVVDKRCPACRLAKCTRLKMNR--VQTER--
-----IF-----SKSVILTS----------------------------------------------------
-------------------CLLNF--MSQQERREVVENCQIIFAILASGDEA--------------------
-------LSR------------------------------------------------FPPPKKVHCDPEQL
RLTICILLSST-------SPLLKFAAPLENYK---LWRYSFTNDSIET------AT-QTWLENGPWEMSSLL
RMSSLIT-E------FES--------------NVELF-------------------
>WBGene00003687/35-321
CVVCGAS---HYGVAACHGCKCFFWRTV--KRNYVCR--GNCSISTRCRYCRFHRCLFVGMKIEAVKMDR-T
KRKKELISSLAKLSTLHLDE--RSEMS--------------------ATRQ----------DEQL-------
-YDSERRLVTWAID-WCRQT----AEIHTNDKISLLRASCAPLVLLELGCQS-------GPSDTQI------
-FCNNSFLSAH-------CIP--------------STSLRWKSL---NKWAQRL-----KPLC---LRAKEI
VLLKALIALNP--------DANGLSSDAES--SIRMLRE-RVHTALFQLL----ME-N---SEAASRLAQLL
SMVDVIEQKVNTNKRFGE-----GLLFWQLYG--DIFD--DSYLPTDSQYTTSI--
>Contig126-snapTAU.24/22-320
CLVCDLTKEFHFGAICCVACGAFFRRAVSENRAFRCRNEGNCEI-GRCRACRYAKCVRVGMDPTAVQPSRGR
K---------NAVENFFLRR-LR---------GTPPK---------P---------VGIFTREAL-------
-----RVETALMSQ-LLNT-CRMYSAFTFDQKEIIFKNFAVFMTVIEKHYITMKKG---EENR-LYHIDET-
-FTDILD----------DDLQ-----PPE-AASM-KET----LF---APILNN-ISNLCIPMRDMGMDDLDL
AGLAVWILFDP------DIPGFP--SEHRF--QIDQARS-VVHRDWLRIY-------ERGVPDGQLRIARCL
ALLPVVH-AM--AERCRE-----NFHLFRVFGIYGF---PGALPYQEQ----TVL-
>ppa_stranded_DN23256_c0_g1_i1/19-317
CVVCAKTLEYHFGAVCCVACGAFFRRSISDGKKYTCKSNSSCKV-PRCRYCRLKRCISAGMDPRAVQSAGSR
EM--------NLLKSFLARK-VR---------GTELK---------P---------IHLFGPSVL-------
-----RFEQSLVIL-MLKK-VKMFTDLNDDDQLVLLRSFCLNLSIIEKFYYTFKMD---EKGH-LYFSNFW-
-YTDCHD----------SEIP-----PPEFAKQL-GES----LF---KAQLNA-IERLSIPMKFIDMDMCDL
VGLLLWDLFDP------DLPQLS--EDGKK--IVTEYRK-QIRENWIDHY-------KKEVDEPERRFIQLA
DLHKVVQ-RV--SIDYRE-----DFHVFRIFKILGL---P--LRNQGQ-----IYL
>ppa_stranded_DN26698_c0_g2_i1/182-498
CHICSPADGMHYSAISCRSCNAFFRRAVSYEHQYACRFGGNCEIEARCRACRYRKCVEAGMRDKAVQPPRDQ
KEKRKVIDD-MSRDKYVFKK-LQLGMTGQSETGIELR-------MVP---------VNQLSLNGL-------
LYWIEKLEP--------------FSSLPPEDRRALFKRYSVRKLSLDHFYTASRWT---CKEGNFVMLNNT-
-YVPPHK----------TGFE-----ETDDDRQIKAE-----IL---PTFEQM-WRCVIWPFAKMKITDAEM
VFLHTLLLWSP-------LNNMHVTKETKD--RMAQLRE-EAIKMMFDHY-------TIDQDEAPVRFGEIV
HLLAEIE-VI--CDRHCQ-----DFQVAKLFEMMQILD-P---AYNEQQMYD--AP
>WBGene00003661/10-326
CMVCSPADGLHYGAISCRSCNAFFRRTVVEKAEYRCKHTNTC--DPRCRSCRFTKCIEAGMKIGAVQPRRDQ
KERRKVLDDE-EKQSCQFNH-LQLSFSDEHSNGPKLR-------MDP---------VSKLSLTGL-------
LYWIEKQQP--------------YGELPVEDRSSLLKRYSVRKLSLDHFYSASKHP---CARGEFVMNNFT-
-FVPADR----------TGFE-----PDDDPHQIQREH----TF---PTFNRF-WKNVIRPFVLMKVNDAEV
VFLHIMLLWSV-------TNNEHVTEDTRK--VMKQRRD-WAMNRLFDWY-------NHGTSDPPLRFGQMI
LLLGEIE-LI--CDMHCQ-----DFQVAKLFEFTAI--SP---IYNDYQTVDMLVM
>WBGene00003656/113-413
CAICGDSTGIHFGVDACAACSAFFRRTVVLNKDYSCNKGGKCTVDGGCRACRFRKCISSGMDKNSVQHRRD-
----KVL---ICRQNFLFRK--------------------------P---------IENQTLTDFSSC----
MFHLWKIEPRLAAD-FMNR-NRYLDPLPIVEKLKIYRNFVIMRQSVEEPYLTWRHG---EKRW-FVMPNNT-
-YIDFNN----------IAKY-----ENGALKDLKYET----LF---PSFTHA-MDTIGEKMKKNNITETEL
TILLGLVLLDP------GIYGIH--ESTRK--FLKRIRD-QLIHDVYMYY-------EEMSHDPEIRMADIF
MLVAAIK-IH--SIKTSE-----NMHMLRVFDMLDV-EVP---AYQDD---D----
>ppa_stranded_DN25090_c0_g1_i3/18-277
CQICGKASGHHYQVVSCIGCKSFFRRAVLA-RDYKCK--GQCSI--RCKACRFARCLSAGMNPLAVRVQR-T
AEERAVIDELQALQRLLISECTNGPSK-----------------SLPCSSHLIIPDMKQFLHTKF---WSST
-------GLACAVE-WMK-TLPVV-NLTAATRRLLLSS------SLACAHFT--------------------
-FFSYQQRSSF------TVYPDGTM-PYAADPPYDAAE---------------FHTAIIERMARIGMDLTEF
VLARVILCLDP---------------------SIEQTRR-FYTQVLCSYT-------------IATRKGSIL
SLLS--------ADSATE----------------------FPLSHSTT------LA
>WBGene00003695/38-348
CLVCGVATGHHYGVTACLGCKTFFRRVVLQSK---CK--KNCEVNARCRSCRYQKCLEVGMTEDALHPCRDN
SSDSSLLMNLHKLLQTIMDTDIRTRTA-PANGNEQIH-------PTP--------------YTNVIVN----
IGPSLKVDILLLRE-WVDR-IPGFREL--SERQQLMHRFCLRYTVIEHGLFTAQMP---YHKNVWF------
-LSDRTCVSEF---------------PQEIKKHLTNEQ----LL---ASFTEMLIHEVADPLRRLKPDSVEV
ATVKTLMLLKP------EIDGDYLSTETDI--SVNDVRN-RVINGLYSHY-------KNGMDELPIRVSEIL
-LTGGVE-QC--AARLEE-----PTRVFNLSS-FDPYS-------SNV-----IFG
>WBGene00016126/14-301
CRVCDS-NGQHYGTICCPSCKGFFRRVM--SKKFECR--GNC-IQKRCRACRYKKCLQVGMNVKSVEYERSS
SAESTMMAQVMNLEKYCLSSTVQKTSP-----------------WKP---------LEMLNLENFCRSWSR-
-------SIVHFLD-FATR-FPVFNQLSHIDK----RAFISRLAFLTMAYQT-------EMCEGLLFGCSN-
-------SDRW------IAVE--------------TEH----LF---SSITETMFSFVIYPMMNLKITDLHY
SLLKACVFFSA------GIVVTSVSDKGME--IMREYTKKALMKLLM---------------NGVERFSQIL
-FIQDVQNRV--SAHFDQ-----EIQYFHFLG-LPIVK--KNLL-VEC----HI--
>UMM-S41-43.17-mRNA-1/21-279
CSVCGRADGVHFGAVVCAACGAFFRRSVVDQRVYSC---G-CSMDERCRYCRFQRCLAVGMKPE-VQAKRS-
------LKFASSMEDLLLRR--REMTR-----------------PAP--------------AETV---FTVD
-------DIRKTFE-----SYNLFS-LELNDSAIVLRSDLFLFSLFETVRSTVQ-----IQSDSVTFPTGV-
-PLDHEPLARL--------YS---------DGKVSDPALA--LF---------VVRVVARSLQALHADQNEL
AWLYTIFIANP------------------------AGKS-QFRDDLLTSV-------S---ADAIERQGQLL
LLLAPMRSSL-----LKE-----FLQLADLSG-VDLMK--------------NIF-
>WBGene00004786/151-418
CKVCGKASGYHYGVTSCEGCKGFFRRSI--RKDYRCK---QCEISRRCQYCRFKKCLDSGMSKDSVRKFRNA
MRDDKVISTLERQEEVD----VRAHTT-----------------ARP-------EDLNAWQAHEI-------
-------DIKEVVN-FVKE-IPKF-NINGNDKAVLLKNAFPLYL--------LRIV---SNRGLML------
-LIDFKSYGSL------------------------ADE----ML---------FANHII----TIGCTDGDI
ALFIVLILCQP------------LTTEQQFST---NFKSQLQLLEMFDFY-------KKVLQKMTCRYKQLM
K-LNRLN-EL--KQQLRE-----NLSFLNLPPVVEMFQ--LPLPNQEN------YT
>WBGene00003629/33-272
CSICSKAEGYHFGAISCAACGAFFRRSVSDQKVYSC-SNRQCSIDPRCRFCRFLKCVSSGMMPQ-VKAKRTS
SSQQNIIDQIIAFRRSILIS--RSTTR-----------------------------LKISLHQEY-------
-EIMRRILIMQVIE-----HYAHFS-L--DNNMSLL--------VFEACVLT----ATK-------------
------------------------------GIQLD-------LF----------LPNMV----HIDLSEQPF
LEFM-----EC-------EQHVNLNPYRNIVQLVSSFQS-NFDEPLLSIL-------K---TEINFRFADLL
TVFEQIQ-NT--SAQIHQ--------------GTRAFK--DAIS--------SIL-
>UMM-S250-15.1-mRNA-1/7-257
CAICSPTPSLRYQIPACNVFANFFRKVLDETISTMCKKHMDCK---RCHSCRFQVCLEKGMSKTARTENSN-
-----IFANLIRIEHAFLDV-VSGTSL-----LENIL-------RIR--------N------------WYFF
-------NIMCSLE-YFKA-FDIFNQLTANTRRSLSGKMAHICSNFTNLMYS----GQG--KTYLVFPDGRA
LFAGMEQ--RF------PQET--------------LKT---------AKWMKYVQ--------SLQLDANEV
ALLKILLVLSP------SL--DEASESERA--LLTNQSE-SYAKILFSYV----TRRG----------QQNV
SCTLM-----------------------------KCPN--EVL-------------
>UMM-S2838-14.12-mRNA-1/5-287
CTICSGSETWRYGGLACNACATFFNRVV-KNRQINCDNNRNCD---HCRSCRLSMCYAVGMKKENVKEMKE-
-----IILNMRKVEDAFLDD-AEGFSK-----EENIK-------RIV--------K------------WYFC
-------NIVFAIE-YFKS-FDVFYRLSSKTKRILAGKMALLCANFSNYYFS----RSKKEKEAIMFPDGTG
PFEGMET--VF------PKQY--------------EAA---------VSCIKKLR--------AMNLDENEY
VLMKVLLVLSP------SL--DGASDSERA--LLTSHSE-SYAKILFSYV----ARRG---R-GPRMYQEML
SCINMINHKL-----ERDIQVYL-GALGWFRE-HQCPL--EEIV-ML---------
>UMM-S2845-20.43-mRNA-1/1-270
---------MLFSALACNICANFFRRVLTRKKPPSCNTSRECS---GCFSCRLKLCVELGMSAE-CSLLGD-
-----ILANLRRIDEAFLED-VSMPSK-----LDNIF-------RIR--------N------------WYFC
-------NVLCAIE-YFKT-SDVCNVLSMNTRRVLAGRMASLISHLSNVFYS----RSG--KSYLVFPDGVM
LLGGMQR--NF------PEEM--------------ENT---------AQYIEYVK--------GLQLDENEF
ALLKVLLSLSP------IL--DDATDSERA--LVMSQSE-CYAKILFSYV----ARRG---KEGPRSYQEML
AFIQSVIQKV-----ERDIQVFV---IGMYME--MCPL--AEII-SI---------
>UMM-S2845-15.37-mRNA-1/1-285
--MHDGQNITSVQVLACPACATFFYRVMDNGKWLRCMNIRECT---RCRACRLQLCFAAGMTDEAKSKLAK-
-----IIADLMRIEIAFIYE-AEGTSKVVGCSIDNLF-------RIE--------Y------------WYFT
-------NLIFAIE-YFKA-FEIFLQLSSNTRRILAGKMAMLCSNFVNHYYS----KMN--KQCIINPYDTN
PHEGMEK--EF------EREL--------------QGS---------TALIDLLK--------ELGMDECEF
AILKLLIILSP------SL--EDASSHERA--ILTNHSE-NFAKILFSYV----ARRG---TEGPTTYQRML
SVIEIVNYKR-----EKDCQLLY-GAVVMYHE--LCPL--EEII-LT---------
>UMM-S2840-2.45-mRNA-1_truncated_curated/19-278
ELFCP--------------CALIFVKLSLKKQSFECPFENNCILHKNCRSCRFKKCVEVGMNPL-GRISSD-
-----MLEDLFYTENRFISN-KTSSRK-------QLS-------RDP--------R------------WYYM
-------DMVYHVA-WISS-FDFFNDLDRADQNVIVRKTTLELMTLTTSYFS----MNK--SSSCMFPDG--
---------MV------FNWS--------------DNS---------FD--------VIRNCFEINLIDTEQ
ILLKILLLCNP------TW--EQLSSSSRE--KLSGVRK-KYTNILMKFC----NKYG---RTGATRMVTII
HLMNTII-HK-----TSKARSFM--MMLSIMR-LH-IS--EKLS-DQI------CG
>WBGene00015900/39-318
CAICFPAFSNNYGVLTCDACKMFYRRIVILNREYKCKYGGGC-VAKKCKGCRYQQCLEAGMTF--AETNED-
-----TVATLRFLDSRRLLE-VEK-RR--------MK-------R----------R------------WSFF
-------GIYTSIE-FLMS-LDFMSNLNIQDKKILLKHYCVKASLFASAMRA----KEQ--RNTLMTVDGKE
IYPD-----AI------LRLK--------------QIS---------PQFLQRIRSLLVMKLIELKITDEEF
ALVNAIFFCNA------ALPLSED---GQK--TVVTQQK-AYSSALLQFC----VESS---RNGPTRFTNLL
SLLHVIN-KN-----FEDVKAMT--MLFRIFV-KD-VS--RKIV-TDV------I-
>WBGene00015901/26-313
CVICLPAYSNNYGVLTCDACKMFFRRIVILKKDYKCKYDGRC-VAKKCKGCRYQQCLDAGMSF--LETNED-
-----TIGNLVFLDTRKLEQ-IDT-RR--------MK-------RTI--------N------------WTFL
-------ALYTTVD-LLLN-LDFMEKLSTPDKLILLRHSASKCALLGGAMRT----LDK--KDRMTTVDGQD
IYPKEM--RAL------LGFQ--------------QGA---------DQFLDRVRSLLISKLAELDVTTEEC
ILISAIIFCDP------AVFYDQDNPNAQQ--IVSAQQQ-NFTSALSQYC----LMYH---RNGPSRLTNLL
SLCPIIQ-KN-----FEDLQYLT--MVFRLAV-KG-MK--KKIE-QEL------I-
>WBGene00015902/19-308
CLVCYPAYCNNYGVLTCDACKMFFRRVVTEKLEYTCKCSNNCESEDKCKSCRYQECLKFGMNYA-LERNKD-
-----IIDGLRYLDNHRLQE-MEK-KG--------TY-------KTP--------K------------WSFF
-------ALYTTVE-FLSN-MPFMSKLQTAEKMCLLRNSASKCSLFAGAMRS----NEK--KAEMITVDGQD
IYPNSI--LDF------VGSS--------------GGA---------REFLGRIKSMVVGKLAELTVLREEF
LLISSIIFCNP------DVFYEPENSAAQS--KVASQQQ-EFTAALLHFC----CKYG---LNGPSRFTQLL
SLCPIIQ-RN-----FDDLQFLT--MMFRMKR-AD-IK--RNIV-EEL------I-
>WBGene00018542/27-310
CVVCKPANCYNFGVMSCDACKMFFRRTMLLNVQYVCRRKNQCDFSCYCRACRLVQCVKVGMKL--LEKNQD-
-----LIESLLYQDARRLED-IES-RQ--------LV-------RDP--------S------------WCFF
-------GAYTAVK-FLLG-LGFMKKLSTRDKSLLLANYSAKATLLFSAIRT----RAK--NDKMIKPDGKD
FFVE-----FL------SQWS--------------DFS---------LHYTNRIRSLLVNRLIELNITNEEF
ILITVLFFCNP------AL--DDLSESAVA--VLTEQQK-AYGSALMQYC----LSYQ---HNGSSRFTELL
SLCTVTN-KY-----YEDVQYLY--WIFQFHF-HV-KY--KNLV-SVI------I-
>WBGene00020750/12-295
CSICQPAFGQNYGSFSCDACKMFFRRCIMLDLQFECIYQKRCDTEHRCKACRFQKCLDTGMFI--PKESHE-
-----ILSQLSYLNARRLQD-VRR-KK--------IV-------QSS--------A------------WRFF
-------TMYTTIE-FLLN-LDFMEKLEHSDKMVLLQNFSAKATLLFNSLRT----RGN--NDRLTTPGGHE
IVPD-----LM------STLF--------------NVS---------LSFIRQIRSRVVSKLIELEITDEEF
LLVTVILFCDP------AI--SGLSSHAIS--ILTPLRI-CYTSCLFQHC----ITCQ---KNFPTKFVDLL
SLSHVVN-KN-----IEDIQSLT--VIVKFYL-KT-SE--KKLF-TDI------I-
>WBGene00003614/33-316
CAICGLAFCYNYGVLSCNACKMFFRRVEVDRITYHCKYWDRCDVNVRCRACRYQRCLQVGMKY--LELNRD-
-----LIKTLLLMDSNRLVE-IKNNKK--------MV-------KSA--------T------------WTLL
-------GLYVTIE-MFLS-MEFMGSIDNEDKIILLRNFSFKSVILNSAMRS----SSK--VDRVTTPDGID
VYPDFM-------------LR--------------MFS---------PEFVIGIRSRLIARLAELKVTDEEH
MLLNVLLFCDA------AL--HNLSEKAVT--TISKYQQ-MYSSVLLQYC----HRYQ---QSGPSRFADLL
SLCHVVN-RA-----SEDVQHLT--TIIQLHQ-PK-TE--KQLF-VDV------CH
>WBGene00018541/32-315
CAVCGPAFCYNYGVLSCNACKMFFRRVEVDHITYNCKYWNTCDVDARCRACRYRRCIDLGMRY--LEVNQD-
-----LLQELVLMDARRLRQ-MTRSKG--------MV-------KKA--------T------------WSFL
-------TIYVSVE-MFLN-LDFMQNIDNEDKIVLLREFSLKTLVLNSAMRA----LNK--TDRVMTPDGKD
VYPDRL-------------LQ--------------MFS---------LDFLNNIRSRLATRFRELKVSSEEH
MLLNLILFCNS------AL--HPLSDETKK--TLSARQK-VYSSALLQLC----STYQ---QTGPSRFADLL
SICHVVN-KT-----VEDVTYLT--SLFKLQM-PF-IE--KKLF-VDV------VH
>WBGene00018544/17-299
CLICGNASCHNYGVLTCNACKMFFRRVVIEQITYQCRNWKKCE-NARCKACRFEKCVRLGMKL--MELYKD-
-----LIQEVLYLNYTKLEE-MQTTFW--------MK-------KTE--------K------------WSFQ
-------ATYIAVE-TFLS-LEFMNLIENDEKVVLLRNFSSKSIVLDSAMRA----NAK--VDRVTTPDGED
IYSDII-------------LS--------------MFS---------AGFLNSIQCGLVSRVAELKVTELEH
AMLSVLLFCNP------AI--HPLSERTRR--LLATRQK-SYSSTLLQYC----LSYQ---QSGPSRFADLL
SISHVIN-KT-----SEDANSLT--TLCQLYF-PK-SK--KHLL-IDT------CI
>WBGene00018545/22-303
CTICGDASCHNYGVLSCNACKMFFRRVVIEQLTYHCKKWNMCE-NSQCKACRFEKCLQLGMTL--LEI-QD-
-----LIKNVMFLNSTKLED-MQRTKR--------MK-------KTG--------K------------WSFQ
-------AIYIAVE-MFLS-LDFMNSIENDDKIVLLRNFSSKSMQLDSAMRS----NAK--VDRVITPDGNE
VYSDLL-------------LA--------------MFS---------IDFLNSIRSSLVVRVEELKVTEQEH
ALLNFLLFCNP------AI--HPLSERTRR--LLATRQK-SYSSALLQYC----LTYQ---QSGPSRFADLL
SLSHVIN-KT-----SEDANSLT--TLCQMYM-PQ-VK--KKLL-IDI------CI
>WBGene00016926/55-338
CTVCRPAFTRYYGAVSCEACKMFFRRMIIEKLSYDCKKINNCEKGTKCRSCRFKRCLQMGMKL--LEKDNI-
-----LLTDLKLRDEKRLHD-ISKNTI---------V-------EQN--------D------------WSFL
-------AAYNIIE-YFTS-FHFIDKLNNDDKMKLFQANSFRSNIFCGGMRG----KEK--RDKMVTPGGQE
ILPE-----IL------VKLL--------------NTS---------PQLLRRVCCQVIARLIELEITNEEF
VLLNLIFFFN--------TV-DSMSDSAKS--TLGSWQK-LYTNALFQYC----LTYK---HRAPSRLVDLL
SLYQIVQ-KN-----TSEIQYIG--IMTQALL-PD-FR--KKLV-SDT------YR
>WBGene00016927/1-263
---------------------MFFRRAIVENPFFNCKKLNNCETNSKCAACRFKRCLQLGMKL--LEENQA-
-----LLNGLILRDAKRLED-IINKKT---------N-------DKN--------E------------WSFL
-------AVFNVIE-YFST-FDFIENLEYSDKKLLFQCNTFNANVLCGAMRG----KEK--RSKMVTPTGQA
ILPD-----GI------APLL--------------NTT---------SQMLHRVSCQVIAIIIELKMTNEEF
ILLNLIFFLR--------ID-NNLSESAKI--SLASHQN-FFTNALFEYC----LKYE---RRAPSRFADLL
SLCQIIQ-KT-----SSEMKYIG--IMLQTFV-PG-FR--KTLV-SDA------YM
>WBGene00008884/23-306
CMICPKASGRHYGVFSCCACKMFFRRVIVENLFYKCKQNKTCEIITKCQACRFKKCVNLGMML-----KND-
-----LLAALKLRDDHRLEE-IANPRV--------MR-------TSP--------D------------WGFL
-------DSYSRIN-FFLC-FDFINNLSLVDKNIIFNSNTMRAVLLGAAMNT----CHG--VDILRAPDGAD
IYPD-----EA------IKLF--------------PTD---------SKILDRIRCSLIGKLIELEVSTDEY
LLLSMMFFCDP------SIS-TELSSHAKN--ELSKHQK-IFSSHLLLLC----QNRA---FSAPNRYMELL
SLCHIIN-KT-----NMDLQYVS--MMFQFMD-PD-YK--KRLL-SDT------FV
>WBGene00018404/14-298
CTICSPASTRNHGVLSCSACKMFFARTVQNKLKYECKKENQCG-S-ICQSCRFEKCLKLGMRC--INEHSD-
-----LLQDLVSRDSRTLSD-IENKKA--------LI-------RTP--------E------------WSFY
-------CAHSKIL-FFLG-FDFINEMSTSDKKILFENNILRTGSLSGAMHA----KAN--KEIMMTPSGED
YVSE-----KI------HQLF--------------VKS---------PNIITQISSLVVSKFIELKVTNEEY
VLLVMLFFCNP------AIS-HKLSDKAKE--SLAKYQK-MYCSALFNYC----IKYK---KAAPARLEDLL
SLYSVAN-QA-----NQCFHSLT--IFVHLNN-QN-CQ--KKLI-ADT------WM
>WBGene00003641/5-289
CLICHKAAGQHYGVLSCFACKMFFHRMVVENLHYCCQKFNKCEII-KCKACRYQKCLEMGMQ---KSEESD-
-----MLMNLSEMDEQRLGD-VVDSNV--------IM-------KPS--------N------------WAFL
-------DVYSRIS-HFSN-FEFMNNISFADRKLIFSFNCLRTGVFHGSMRT----REQ--RDCLLTPSGED
VYPD-----AV------HNLF--------------KDS---------PGLLNRTCCLLVSKLIELKVTNEEY
QLLSLIFFCNP------TIS-HNLSDFARN--TLASHQI-KYSSALFRHL----ITNP---GTAPVRFQELI
SLVHVIN-RV-----TNDMQHVS--MMFQCMI-PS-FK--KQLV-TDT------FV
>WBGene00003642/3-288
CLVCCYASSRNFGALSCSACKMFFTRATKNYAKFTCKYDKKCETI-KCQFCRFKKCLEIGMRF--FNNNSD-
-----LLGNLAVKDGVHMDD-IADRSR--------LM-------RTL--------E------------WTFL
-------GSYYKIA-QFLD-FDFVKTMSLADRKILFSYNTLRMGSLSRSMRT----LDK--RDCLMTPSGDD
LFSP-----AV------RGLF--------------DKT---------PEIINRILCQVVGRLMEIKITYEEY
LLLIMIVFCNP------SIS-HELSDSARE--TLSKYQN-MYASFLFRFC----LKNQ---HKAPTRFNDIL
SICNVNN-KN-----VEDYCFVH--MMFQCMV-PE-FK--KKLV-NDI------II
>WBGene00010603/22-306
CVICFSALGMNYGALTCSACKMFFRRSAEKKLSYNCKKDNQC-IA-KCRACRFQKCLNFGMTF--AQFNND-
-----LLKELTIKDGKNLVD-VKNSNV--------MK-------RTP--------H------------WAFL
-------GIHARIS-YFMD-FEFINKLSLNDKVILFKYNALRMGCMTEAMRC----TAK--RAYLVTPSGED
VYLP-----IF------RRIF--------------EKT---------PALLDQTSCMVLYKFIELNITNEEC
ILLALIFFCNP------AIS-DELSEKAKE--TLSRHQK-RYCSALLQYC----STCQ---KSAPSRLTDLL
SLYNVTN-KA-----YDGFQYLC--MTFQCLA-PD-FR--KQLV-YDT------CL
>WBGene00010600/1-278
-----MATSRNYGVLSCFACKMFFYRSSKNNLIYKCRNINQCQNS-KCRACRFRKCQKVGMKL--PD---D-
-----LFADLEIRDSSNLVD-VNNANT--------LI-------RTP--------E------------WSLM
-------LSFSKIS-YFMS-FTFINELSLADKLILFTANILRTGTMARAMKS----LEK--RSILIFPNEEN
IFPV-----EM------NTMF--------------ENS---------DVLVHQIALRIVAKFAELRMDRREY
LLLKMIDFCNS------AIS-DKLSYHAKN--ILSFHQK-VYSSALLQHC----FTNS---RTAPTRFTELL
SVFNTIH-KT-----VNNMRFSC--MMVQCFV-PN-FK--KKLM-REV------YF
>WBGene00010601/3-288
CLVCSRAFNRNYGVMSCFACKMFFRRTVFKNMLFNCKYFKNCIKT-KCRACRFQKCLNIGMKA--VSGNYD-
-----LLNDLIVKNDKNLKD-IEDRSI--------LV-------RTP--------E------------WSNM
-------LAYSRIS-YFLD-FNFIRELDSSDKNTLFKYNVSRAGCLALAMCA----SEN--KPKLTFPNDVD
IFPS-----EM------YNLC--------------GSS---------TAVLNQVSGQVIAKFIELEIRQEEY
LLLLLVMFCNA------SIT-NNFSHKTKL--ILSSHQQ-VYCSALFRYC----LKYS---KSAPTRFTELL
SVFGIVN-KS-----VNNMSFLS--MMVQCYN-PK-FN--KRLM-QDI------F-
>WBGene00010602/3-288
CVVCSRATNRNYGAMSCFACKMFFHRTVYKNLLFRCKRIQNCIKI-KCRACRFQKCLIVGMTL--VSGNQD-
-----LLDDLKFKNDKNLAD-IKDRGI--------LV-------RTP--------K------------WSIM
-------MAYSRIS-YFLD-FNFIRDLDSSDKNTLFKYNISRAGCLALAKCA----NEN--KPKLTFPNDVD
AFPS-----EM------YNLC--------------GSS---------TAVLNQVSGQVIAKFVELKIKDEEY
LLLILVMFCNP------SIS-NDFSDKTKL--ALSSHQQ-AFCSALFRYC----INYS---KSAPTRFTELL
SLFGIVN-KS-----VDNMNNLS--MMLQFCE-PK-FQ--KRIM-QDL------F-
>WBGene00010180/18-301
CEICNQAFGKHYGVLSCYACKMFFRRMSVQKLVYNCKWSNNCEPY-KCQSCRFQRCLDAGMYL--VE-ENN-
-----LLQNLLIMDSSRLAE-IENPGV--------SI-------QGP--------N------------WAFL
-------AIYSHIS-YFLN-FDFVNELHDIDKKIIFQHTILKLTYFCGVMRT----NEK--RSKMMNPGGQE
IYPD-----VI------LQLY--------------EKS---------KSTLHRICCQPLDKLLEWEVTDEEY
CLMNLLFFCNP------AIP--EISEDAVV--KLSRQQN-IYSNALFTLC----RNNE---QTAPERFSNFI
SLYLTIT-KN-----SQEMENFF--LIFNVHS-PD-FD--KKLV-RET------F-
>WBGene00008208/8-289
CAVCGFTTEFNYSVLSCNSCKIFFRRLIVRTVPIKCFRGERCE---KCTSCRFQKCLYVGMTL--LLLEQE-
-----TIDCVRNTHNKRVDD-IELN-K--------YT-------RDE--------H------------WAFH
-------SCVTTID-FMKQ-FPFVNLLRSTDQMILLKESYVKLGALISATRA----SSK--KQCISFPDGTD
CLPKT--QWTV------PKI-----------------S---------PNLENRIRCRVIDKLRELNIQNDEF
YLLSVLLFCNP------AI--TNLSENGQL--LLTSYQK-MYSSALLYYC----LTYQ---KSGPSRFSELL
GLFTLLG-QH-----YDDIIHYY--VLMQLNQ-SE-VE--KKLV-KDG------IE
>WBGene00022637/8-291
CSVCDFTTEFNYSVPSCNACKIFFRRLITRTMPIKCFLGENCE---KCAACRFQKCLHVGMSL--LHGEQE-
-----IIRNLENLNFKRIEE-VRMN-K--------YV-------ISN--------N------------WAFH
-------CCLVTVD-YMKK-FPFVNLLRYDDQKFILKEYYIRLKAIISAIRS----RSG--KDRLIFPDGSD
VLAQAYLEWDL------TRI-----------------P---------SNLIQKIRYRLVARLIELKITNEEH
LLLSVLIYCNP------GS--QQLSQNGKI--LLTSYQS-LYSSALLQYC----ITYQ---RAGPSRFTELL
GVYETIE-VH-----YNDLISYH--VLVQLNQ-SK-VE--MQLV-KDG------ID
>WBGene00022639/8-291
CAVCEFTTEFNYGVPSCNACKIFFRRLITRTTPVKCYLGENCT---KCVFCRFQKCIQVGMTL--LHGEQE-
-----TIQNLMLLDAHRIDE-VRIN-K--------YI-------KSQ--------S------------WAFH
-------CSLVTVD-FMKK-FPFVNLLRFEDQKYLLKEFYIKLIVFISSKRS----SRG--KECMTFPDGSD
VLPPASSEWHI------SKI-----------------S---------PNLENKIRCRLIGRLSELRITDEEY
LLMCVLIFCNP------SL--SQLSENGRR--LLTSYQH-LYSSALLQYC----LTYE---KAGPARFAELL
GICHVIG-VQ-----YDDAIHYN--VLVQLTK-AR-LD--KQLI-KDG------MD
>WBGene00022640/8-291
CAVCEFTTEFNYGVPSCNACKIFFRRLITRTAPVKCYIGEHCT---KCTFCRFQKCIQVGMTL--LHGELE-
-----TIQKLILMEAHRIDE-VRLN-K--------YT-------KSQ--------N------------WAFH
-------CCLVTVD-FMKK-FSFVNLLRFEDQKNLMKEFYIKLTVLINSKQS----SCG--KEGMTFPDGSD
VLPPTSSEWGI------SKI-----------------S---------QNLENKVRCRLIGRLSELRITDEEY
LLMCVLIFCNP------NL--SDVSKNGKI--LLTSYQN-LYSSVLLQYC----LTYG---KMGPSRFAELL
GICQVIG-IQ-----YGDAIHYN--VLVQLTK-SR-LD--KQLV-RDG------MV
>WBGene00012050/1-250
---------------------MFFRRQAIRKCALRCSGGEACR---GCQFCRFQKCIEVGMNI--L----K-
-----LINFISDVDFERIWN-VENF-P--------YI-------RSQ---------------------WLFL
-------TAVSTID-FMKK-FPFVFLSNSHDQTIILRKKFVKVASFCEAFRV----LFR--DKQLAFPDGSS
IL--------I------EGL-----------------D---------SELGDRIKYRLVVTFFELHITNEEF
LLLLVLLFSNP------AI--ESLSQTGSR--LLSAYQN-YYSSSLLEYC----LTYL---KNGPTRFAELL
DVFQVVG-QH-----YEDLNRYF--VLLQLTN-PE-FQ--DEIV-KEG------FN
>WBGene00006471/15-286
CAVCHLTSEFNYGVHSCNACKMFIRRQAVRKTPFKCIQQESCQ---GCQLCRFQKSIEVGMNI--L----K-
-----LLHDISAHHMNR------NL-K--------QM-------REE-------KY------------WYYI
-------TLVSTVY-FMKQ-FPFVYFARLQDRIAIIRETFLKVALFSASFRA----ALG--KEVISFPDGSS
IFPSK----ET------ERIV---------------KD---------LNMPELITGRLISKMRELQIANEEF
LLVLVILFCNP------AI--TNLSDTGRR--LLSTYQN-FYSSSLFKIC----MN-----NSGHVRFMELL
SLTNLAE-TA-----VKDVNQYF--VLLQLSS-PA-FK--CEIL-REG------LS
>WBGene00010186/2-272
CSICNESSGFSYGVLCCGACKMFFRRLFVKNI-------DTCQ---KCRYCRFQKCIQAGMSY--ENLELN-
-----FIFNLAHQDELRVAE-IEHNTP--------FT-------KPD--------D------------WIFI
-------TGLTSLN-YLKK-FNHVNMLNASDRHFLLKYSFFDMSIFTDSMRA----EKG--EGVITFPDGTE
VIRAE-----V------PGL-----------------E---------QKFLNGIRCRLAARVNELKVTKEEF
LLLSAVFFCNP------GL--PGISESGRG--ILSTYQK-IYTSALLQYC----LTYQ---QTGPTRFTDLL
SVLQVVT-KT-----RQDISYLF--ILNSIRG-PP-SA--KKIF-IFR--------
>WBGene00012056/8-277
CSICNETTGFNYGVLCCDACKMFFRRLFVKNI-------NSCR---KCRSCRFQKCIQAGMVF--KNLEPN-
-----FLFNLAHQEELRIAE-IEQNAP--------FT-------RPD--------G------------WIFI
-------TGLTSLN-YLKK-FNHVNMLNASDRHFLLKYSFYEISIFTDSMRA----ERK--EESITFPDGSD
IISEA-----V------PGL-----------------E---------MSFLNGIRCRLAARVNDLKMTKEEF
LLLSAVFFCNP------GF--PGISKSGCD--ILSTYQK-IYSSALLQYC----VTYQ---KAGPTRFTDLL
AVFQVII-KM-----RQDLSYLS--TFLSICG-FA-VT--KKLY-NC---------
>WBGene00003608/14-287
CAICSLGNSYNYGVLSCNACKMFFRRTLGKSEKF-CINNDNCT---TCRQCRYNKCLKMGMRI-------T-
-----LIKVLAKWNLDRLDQ-VQKHPV---------T-------KPS--------N------------WGFM
-------EQLTTVE-FMSK-FEFTRHLFSEDFRIVLKSSCFKIASFIKAVRS----SMK--KEDIRYPDGEL
IVPM-----EL------VPFC----------------T---------SEFLARVQCRLIGRIIELKLKEEEF
LLLIAIFVCDP------TA--NNLTARGRE--ILSFHQN-VYNDALLQLC----RNEG---SCGPARFNDLL
SVCHVVN-KH-----VEDIGQLC--FMFSFHP-PT-TK--KRLC-AEL------LG
>WBGene00008901/8-286
CVVCGLTSLFNYGAHSCSACGSFLRRTLASSKFLDCKYSGNC-KRAECKFCRLHKCVQKGMLD-------Y-
-----LICELSEFDSKRAEE-LWQ-SS--------LV-------KPP--------H------------WGFM
-------NQVTIID-FLKK-LEFSKFLSSQDLRSFLKCTHFTQVILKSAVIS----NAN--QNYMSFPNKID
IFPE-----TV------TEGT--------------SIS---------VNLQNRIRCRLVNRLIELKVTHEEM
LLLCAIAFSNP------AI--PELSENGRT--LLNSYQN-VYRSALFQYC----TAYQ---RNGPSRFNDLL
FLLHVVT-KT-----HDDIKKYF--TLFQFFQ-PT-EQ--SQVH-QDV------IE
>WBGene00011565/7-286
CVVCGSTHLFKYGKYLCNSCDLFFRRSMTPWSFFGCKHNWDCKNRQKCRHCRFNKCVDVGLLT-------Y-
-----LVEYLSLLDANRTNT-FDE-NP--------FI-------KTS--------D------------WQIM
-------NKLSTIE-MLKN-LDFPKYLSSQDLRYFLKKGYFLKGILTMAMRS----LNQ--EEFMSFPNGVD
LFPD-----HA------REGL--------------HIN---------ISFLNLIRCQLVGKFIELKITREEI
SMLGAIAVSNP------AV--PDLSSNGQK--LLSCYQQ-LYTSSLLQYC----AKYQ---QNGPARFCNIM
SVLNVAN-QT-----YDNIIKYV--CLCQYYH-SD-MQ--SKLY-QSV------LN
>WBGene00011566/7-286
CVVCESTHLFKHGKYLCNSCDLFFRRSMEPWSFFGCKHSWDCKTRKKCRHCRFNKCVDVGLLT-------Y-
-----LIKYLFCLDANRTNN-FDE-KP--------FI-------KTH--------D------------WAIM
-------NKLSAIE-KLRS-LDFPKYLSSKDLKYFFKGAYFLEAMLTMAMRC----FCK--EDLMHFPHGVD
LFPV-----SV------QEAG--------------KIK---------LNFLNLIRCQLVGKFIELKITREEI
IMISAIAFSNP------AV--PDLSFTGQN--LLSCYQK-LYTSSLLQYC----TKYQ---QNGPARFCNLV
AVLNVAT-QT-----YENILKYL--SLYQYFH-PD-KQ--CKFY-QSF------QR
>WBGene00011568/8-285
CKVCNKTTGFNYGVQSCNACKMFFRRALDTPKVL-CGRDGNC-LDSQCRFCRFHKCIIVGMIF-------V-
-----IINKLLVMDTKRVDE-VSR-RS--------FE-------RKP--------G------------WGVI
-------NHLSCIS-FIRQ-LDFIKFLSSQDTIAIFKYSHLMYLILVTAMRS----LCK--EAAMNHPGKVD
VFPE-----EA------QYAA--------------GYN---------KQLLNDIRCLLVGRLSEIKITHEEF
ILLSVIILCNP------GA--TNLSKSGRI--ILASNQE-RFSSILLHYC----ITNS---KCGPARFNEIL
SLCHVVS-RT-----LSDLDNLT--CLYSLVH-TV-PA--PNLF-NNI------LK
>WBGene00014068/10-291
CIICDETSLFNYGAISCNACKLFFRRAKVSKTEISCSNRNLCK-KMACKSCRLLKCVKAGMTL--QNNMKS-
-----LIQNLHHLNLTRIYE-IQLPSK--------FV-------RPE--------A------------WIFL
-------QINTTID-FVKK-LPAVKDLNLSDRALFLKHCHQCFTLISLSYEA----SDK--KCYMSMPDGSN
ILPIQPSL----------------------------KL---------ENFANVIKSQLVGRMIQLRVTKEEY
LLMAVLFACNP------TD--INISLYGKT--ILNTQQK-EFSNALLQYC----SNYQ---RTGPSRFGDLL
SLCSAVI-KT-----RQDCSSFF--LLTNYPG-PT-FK--FNEI-GQS------FQ
>WBGene00018539/31-317
CSVCCLAFGLNYGVPSCNACKMFFRRMNIIKPSYTCLADGSCTTHGKCRSCRFRKCLDVGMKY--EEDEMK-
-----LINSLRQLDARRIED-LKKSIR--------TT-------QNP--------Q------------WTFF
-------GIWTSVE-FLNS-LDFMSLLGIEDKLIVLKSFALSSYLLSSAFHS----SRC--CDRLVNPDGTE
LYSS-----RI------REMS--------------EFS---------KDYADRIQEMLVTKICGLCLTPEEY
ILTQIILFCTP------RL--TGLSQFAQE--IIGEQQK-KYCNSLLEYC----LTRN---TRGPARFQEII
SIGSVLA-QC-----FEDVQHLS--TVLKLFY-PDSYN--KKLF-ADI------LH
>WBGene00003714/14-299
CAICHKAFGYNYEVVSCNACKMFFRRAHAEKIDDFCKKGGKCDLLTKCRSCRYKKCVNLGMRY--TQDEEK-
-----VFQHLHALNETRFCD-LAQGSK--------VY-------RPQ--------N------------WGSL
-------GVLLAVE-VCKG-LSFYNDLLLSDRVLLLKNVAFKSHHLSVAYDS----IQK--KGRVLAPTGTE
MFPD-----VL------FEI---------------PKC---------REIIMDLLTSPMKPLMELQITESEY
LLLNMIVICNP------AI--QGMSPSGQD--LLSRHQQ-VYARILLQMC----VSNP---RTGPGRYAAIL
AINQRLD-RQ-----SVITNRVV-QCLREYWA-PN-FF--SKIL-TEA------CR
>WBGene00016772/11-290
CAICRKSSGCHYGVLSCDACKMFFKRTYLMEKYYTCRRQESCN--GKCKACRFKKCLEVGMNP--SQ-----
-----TLQKLKILDKTRFVD-LRQESR--------CY-------RPK--------N------------WGSL
-------GMLLAVE-TIKS-LDFYPKLLLSDRILLLETVTLKSFHLSVAFDS----SQK--KEKILAPDGSE
MFPD-----SL------NKM---------------DFC---------KDLIMRLLTTPVKPLIAMKLTETEY
LLLGIIVICNP------EI--DGLSPSGKA--IITAFLQ-KTINVLLQFC----INNP---RSAPSRLLEII
SINQILN-RQ-----FHASYKLF-DALRKQWD-PT-MS--QKVL-VES------CK
>WBGene00013512/6-280
CQICSPKCESKYGFFLCSACCSFFRRAAIMNKFFN----LPCP---NCKKCRFDKCLEVGLIR--RE---N-
-----LIQTLKDLDITRPAD-ALIPVK--------AK-------LQN---------------------WSLL
-------NQITTID-FLKK-INFPQAINPEDQGSIIRSGYIKHMLFSTAFLS----TKK--LGEMRFPDGSD
IFDA-----EI------LKTP--------------EFS---------HRFLREIRELLVDKLANLKVTQEEY
LLLSVIFLCSE------AS--PLLSEDGKA--KLPCIQR-MYASCLLHYC----LQNS---KSAPARFTELL
SIWIVIL-QT-----FKNFSHFV--TLVQLIG-KE-TV--LSKY-DNL------MQ
>UMA-S60-36.27-mRNA-1/38-260
CSVCGLATGLHYSAITCEGCKGFFRRT----------AQRECEINKRCQRCRL--CYTVGMSAE-------R
ERVCKVCASLHLLEAAKTNS-I------IEGDH------------AP--------------LEQAVP-----
------------------------VLMKRVRQASVLPGTALTLFRFAAAFDA--------------------
-EKEAMC--------------DVSI----------TPSLAPHLI---SALFAHA-----RTIAELELTDQSI
AVMTALMLTVP--------GDE--------MDLTQEAS---LFVQLY--------DAE---SDVAFR---RL
-A--LV--QF-------D-----SDRILTALNELSNEG--SRLF-AKL------LS
>UMM-S2840-29.37-mRNA-1_split_gene1/19-259
CTICDPAAGVYYKVRACDGCRSFFRRMV--RQRNVCRRDNEC----KCKKCRY--CMRAGMRPWAIPVERDN
MRLSKLLSTLNDVQNGVLST-VRGSNKAISSDHSVFI-------QAPALLQPLLSQLLLVILNDVIP-----
----VQMDLSCAVE-YIKA-FEFFSSLTRGSKAIILR-IAFVLATFTSSFTS--------------------
-FIKSTH--------------D-------------NPA------------NNDL-----RVLQRINLSVQEA
SLVNALIVYNP--------AIEGISA----ADILKESEATMLFRVLL--------EKR---ES---R---II
-V--EV--------------------------------------------------
>UMM-S2859-7.99-mRNA-2_split_gene1/40-239
CVICGLAAGVYYKVRSCDGCRSFFRRMI--SQRNACLRENECE---KCARCVV--CWDAAL----IPKERDN
SRLSKVLST---------AT-V---------NH----------------------------LNQVNH-----
----IQ--------------------------AIILR-SALVLTTFTSSFTS--------------------
-FIKSTH--------------D-------------NPS------------NNDL-----RVLQRINLSVEEA
SLVKALIVCNP--------AIEGICA----ADILKESEATMLFRVLLVPS----IEGR---EMISLR---LF
-I--PVTP------------------LMQF--QNGVSN--C----DTQ------PS
>UMM-S2840-29.37-mRNA-1_split_gene2/29-243
CVICGLAAG----VRSCDGCRSFFRRMI--SQRHECLSTNEC----KCKRCRF--CLLAGMRPWVIPDERDN
SRLSKVLST---------ST-A------NNSNH----------------------------VNHNSRGWSVT
-TDSGQFEQTCL-------------APSNTSKSSFSRHSALVLTNFTSSFSS--------------------
-YIKSSN--------------D-------------DPN------------LSNS-----RAIQRIALSVQEA
AIVKALIVYNP--------R---ISP----VDILKESEATMLLRVLK--------ERR---GD---R-----
-----------------N-----QHLLMSLLGQAGV-D--CPLL-DEV------MS
>UMM-S2859-7.99-mRNA-2_split_gene2/105-333
CVICGLAAG----VRSCDGCRSFFRRMI--GLRNACRTANVC----WCGLGTFEKTFVFRFRAW--------
--LSKVLST---------AT-V------NHTNH----------------------------VNHVNH--ANH
-NHAIQIDLSCAVE-YIKT-FEFFSSLARVSKAIILR-SALVLTNFTSSFSS--------------------
-YIKSSN--------------D-------------DPN------------LSNS-----REIQRIALCDQEA
AIVKALIVSNP--------AIEGIAP----ADILKESGATMLFRVMQ--------ERR---GA---R---VY
-I--EVMAQA-----QKN-----QHLLLSLLGQAGI-D--CPLL-DEV------MS
>UMM-S57-48.4-mRNA-1/100-374
CVMCYAS-VMHYGVAACATCKTFFRRSLLSDRELHCKRK-DCELEKKCTWCRLNRFVTRGMNPCAIVDTRDF
DLVEEILEEIWSVRRSDL-Q--DQPRE--------------------EEESVVRSD-----RRTLPLFWHYV
-------DTICAVE-YVKY-FTMKLQLDKADQMTLLRKSVVQ--LLEMYHFS-------AGFDQLT------
-FPDGT-----------------------------QKS----IL---WNTNPRA--TLLEMITSLSLSRAEL
SIIKAIVICN----------TDQISPSGRE--LLENLKV-KLSKILINFC----VQ-K---HSGIVR---IM
-LFYALE-TQ--KSDTQQ--HV--------IAYL----------KEEPAIMRDLFR
>WBGene00017198/36-322
CRVCGSA-GKHYSVPACHGCKSFFRRAIIHKTAYECKYD-KC--SKRCRYCRLQKCYEVGM----VAMHRDR
SSDSEIVSGIDKLHSLDLTQ--NEQQI-------------------------VLTD-----SSSFVLPWLGF
-------DMLTAIE-YAKT-FPFFQQLESNDKILLTKATTFM--ALTSNYSS-------SKMAVLQ------
-MPDGICSGPV------------------------QGE----EI---RSFERRLLRIMAPLIRNL-FDRTEY
VLLKAIILCNH-------AVTD-LSCAAQN--ILTRERH-NFTGALLLYC----LS-R---SHGPARFAKVM
-LFHAIL-TM--NTKVQQ--LIYTVLVFTAVSYLGLLK------SSQDAI-KPLFE
>WBGene00003604/43-341
CKVCGEAA--HYGALSCVGCKGFFRRALLKD-QLECAANGECTVSVKCRSCRFNKCLREGMNPA-VRPNRD-
-----IL---LNIETKVIETPIKG-------------------------------------YRMA---LCAI
-------RLIAAID-WVES-LPLLG-LTPQDKIALVSSFAPLFAMYEDTYHAYREY----REEEIVCVNAMI
CFEKIVELRNR----------DCLFS---------VKEVRLSSL---VTELANAMSENLQFAQTFSKEVDEL
AAMSLEKAKEK----------KEMSTQTDRLP---PPR-----ALLQATI-------D---EDEPARITEML
SVSNAIASSFPSSTVIGSQGPSHSSTTSSTFYYPNLYQYPSQVMESTSFVYNSLFH
>WBGene00022374/70-333
CEVCGAAT--HYGGTVCGGCKIFFSRTVQSK-GFVCERGGQCPMNARCRACRFQLCLKARMSPE-VGRLRD-
-----FIDTFVNIFVN-FNASIQSAME-----------------RDP--------------FKLF---WC--
-------SVLHFLQ-WCSA-ID-LN-FSRQERTMLIENFV--F------------Y---QREE---------
-FENCPEDGQI----------PCSAE---------FQELS--SF---QTAVHRAISEIMEPMDSLDVSIEEL
VLMKFIMMFEP----------TQTSGDIYRIR---SYRL-KYCELLQKYI-------K---TQDPERIGELL
-IVEAVKTQYMFASNMNDVYDFHSSSSSSIF--------------ATS----TLIK
>WBGene00013795/9-256
--VSNQLTGEHFLIEDCQHSQQNFKK-ILA--NFE-KNENN-EIEKRAKNLKLSECLEKQLESK-IEEEK--
-----LLTTMKSLETEKMEQ--HKTKI----------------------------------VEEL-------
----IRVKELEATD-YSEKALQDFES-SRYEQ--LI------LSLLEFQKRS----DKQ-------------
-LKDLQSLNKL-------------------HEEVQSER----LL----------KSEVAEKLALIKVKTSNS
MLLEKTTQFDA------QGSRENVVEGANDMDFASETRTEQVCDAPQKHY-------N---AQGCSQFRKII
SLCSTVTRRY--AKCVSE--------------GMDAGK-------GER------IQ
>WBGene00003727/1-246
--MCPK----HLGVMALSVFVLFF---IVLEQGFMCS--GR--I--KCRSCRLDRCLQQGMRKEAVTEEKQ-
-----LVEKILHISALLLDN--QEETD----------------------------------KRDL---WCTI
-------DLLCAIE-FAKK-LPDLSKFSDSDK--LIRNFTIAIAAIESYFDT--------------------
-MPDGTDMQSL------------------------ANS----VI---HAVFTQMFVCILDPLHRESFTIDEL
VLTLQLLFFAP----------ENLTPEGKE-----QLEK-SVKSSMHCLM----IT--QNTTNFSARYGSLI
ALNEFIK-TA--AHKMKE--------------SRQKFR--DFLI-EQC-----VFD
