# Supplementary material for: Conserved nuclear hormone receptors controlling a novel plastic trait target fast-evolving genes expressed in a single cell
Source: PLoS Genet. 2020 Apr 13;16(4):e1008687. doi: 10.1371/journal.pgen.1008687 (PMC7179942; doi:10.1371/journal.pgen.1008687)
Supplement: S3 Data — (CSV) [file pgen.1008687.s009.csv]

nhr-1_FPKM	nhr-40_FPKM	strain	time_point
5.088542683	5.707867928	nhr-1lof	differentiation
8.945825158	6.269763521	nhr-40gof	differentiation
7.415762915	4.794267502	WT	differentiation
3.660455634	1.996782996	nhr-1lof	differentiation
7.068317641	6.135092559	nhr-40gof	differentiation
3.919932701	3.312711393	nhr-1lof	differentiation
7.878007417	7.012653784	nhr-40gof	differentiation
6.986820887	4.295768968	WT	differentiation
5.708749089	5.408831811	nhr-1lof	differentiation
9.203545722	7.004256338	nhr-40gof	differentiation
3.967119062	2.273696853	WT	differentiation
7.770234958	11.748411	nhr-1lof	determination
12.43724173	12.61823952	nhr-40gof	determination
11.10170689	13.36256317	WT	determination
7.936103929	13.04673119	nhr-1lof	determination
11.05975738	12.00920939	nhr-40gof	determination
8.305970491	10.89783796	nhr-1lof	determination
11.70411591	11.55615838	nhr-40gof	determination
11.20430834	11.3871132	WT	determination
5.637288195	9.623782371	nhr-1lof	determination
13.25349969	12.81183818	nhr-40gof	determination
11.09991092	11.37123981	WT	determination
7.72621391	5.01362846	WT	differentiation
6.070614699	4.663854299	WT	differentiation
4.128534166	2.920479265	WT	differentiation
10.02670633	12.81915177	WT	determination
11.26942779	11.85722759	WT	determination
9.863345474	12.27990924	WT	determination
5.369801406	5.417948814	nhr-40lof	differentiation
5.992193048	7.605056952	WT	differentiation
5.675520489	0	nhr-40lof	differentiation
6.247168082	8.926966713	nhr-40lof	differentiation
5.470218828	0.023490085	nhr-40lof	differentiation
8.512066749	6.720727647	nhr-40lof	determination
9.616171649	10.23788279	WT	determination
12.14647127	0	nhr-40lof	determination
9.686358774	6.567033129	nhr-40lof	determination
9.171751224	0.076490047	nhr-40lof	determination
