# Supplementary material for: Conserved nuclear hormone receptors controlling a novel plastic trait target fast-evolving genes expressed in a single cell
Source: PLoS Genet. 2020 Apr 13;16(4):e1008687. doi: 10.1371/journal.pgen.1008687 (PMC7179942; doi:10.1371/journal.pgen.1008687)
Supplement: S4 Data — (TXT) [file pgen.1008687.s010.txt]

# signal peptide as predicted by SignalP
targets_of_NHRs	absent	6
targets_of_NHRs	present	18
all_genes	absent	21339
all_genes	present	4178

# temporal expression pattern
targets_of_NHRs	determination-biased	1
targets_of_NHRs	differentiation-biased	23
targets_of_NHRs	uniform	0
all_genes	determination-biased	4758
all_genes	differentiation-biased	5723
all_genes	uniform	10785

# chromosomal assignment
targets_of_NHRs autosomes	9
targets_of_NHRs X	15
all_genes autosomes	22363
all_genes X	2998
