# Supplementary material for: Conserved nuclear hormone receptors controlling a novel plastic trait target fast-evolving genes expressed in a single cell
Source: PLoS Genet. 2020 Apr 13;16(4):e1008687. doi: 10.1371/journal.pgen.1008687 (PMC7179942; doi:10.1371/journal.pgen.1008687)
Supplement: S5 Data — (TXT) [file pgen.1008687.s011.txt]

LM=20
13.698 22.304
16.795 21.023
15.514 20.398
18.73 19.564
16.199 19.683
15.604 17.599
15.157 16.676
14.234 16.288
14.472 15.842
17.42 14.889
18.432 15.038
15.574 16.408
14.412 15.901
14.8 15.336
15.574 11.048
13.251 11.077
12.894 12.953
10.928 13.876
11.018 12.507
8.576 15.038
ID=RS2333-01

LM=20
23.584 10.988
20.696 11.167
22.036 12.239
18.671 11.494
21.976 12.477
20.993 14.8
21.44 15.961
21.827 16.527
21.083 16.497
18.284 15.752
17.509 15.097
20.279 16.646
20.547 16.795
20.517 17.092
18.522 19.415
20.457 20.189
21.797 18.224
23.108 18.373
22.78 19.177
25.162 18.522
ID=RS2333-03

LM=20
19.921 8.301
17.777 9.879
19.207 9.968
15.901 10.921
19.504 10.177
19.326 12.44
20.368 13.363
20.934 13.661
20.368 14.107
17.867 14.643
16.616 14.852
19.653 14.494
20.308 14.345
20.547 14.941
20.1 17.8
22.482 17.323
22.274 15.12
23.346 14.524
23.733 15.09
24.924 13.095
ID=RS2333-04

LM=20
25.46 18.968
25.788 15.365
24.596 16.765
25.817 13.162
24.328 15.514
22.393 15.544
21.351 15.633
20.696 16.288
20.279 15.663
20.606 13.489
21.38 12.12
21.321 15.127
20.16 15.782
20.13 15.157
16.914 12.447
15.455 15.127
17.063 15.901
16.705 17.956
15.872 17.539
17.063 20.13
ID=RS2333-05

LM=20
17.554 7.727
15.678 10.675
17.107 9.931
15.172 12.79
17.197 10.943
18.894 11.271
19.906 11.718
20.77 11.152
21.127 11.926
19.787 13.862
18.626 15.589
19.906 13.058
21.574 11.926
21.812 13.296
23.301 16.631
25.743 15.827
25.296 14.457
26.07 12.76
26.666 13.623
26.815 10.437
ID=RS2333-06

LM=20
24.47 13.489
22.296 10.512
22.415 12.447
20.748 9.261
21.581 12
20.42 13.4
19.586 14.323
19.497 15.306
18.991 15.425
16.757 12.924
16.192 11.554
18.812 13.847
19.408 15.574
18.246 15.157
13.571 16.259
14.524 18.73
16.37 18.105
17.234 19.832
16.132 20.16
19.318 21.202
ID=RS2333-07

LM=20
11.092 9.454
11.003 12.254
11.807 11.658
11.509 15.023
12.254 12.343
14.606 11.718
15.559 11.747
16.035 11.271
16.482 11.479
16.363 14.457
16.482 15.618
16.393 12.909
17.524 11.241
17.822 12.283
20.74 14.219
22.884 12.76
21.872 11.807
21.931 9.99
22.229 9.961
21.276 7.727
ID=RS2333-08

LM=20
13.541 8.576
13.244 11.792
14.018 11.107
13.154 13.876
14.435 11.822
16.043 11.971
17.413 12
18.068 11.196
18.336 11.762
17.472 14.889
16.877 15.901
17.353 12.983
18.604 11.762
18.782 12.834
21.611 15.633
23.457 13.579
22.356 12.477
22.534 10.809
23.279 10.928
22.594 8.1
ID=RS2333-09

LM=20
14.293 23.376
17.122 21.768
15.514 21.5
19.266 20.07
16.527 20.279
15.663 18.879
14.948 18.016
13.787 17.599
13.966 16.824
16.259 15.961
18.432 14.829
15.157 17.628
13.906 17.39
13.936 16.735
13.876 12.477
11.077 13.072
11.375 15.157
9.856 16.348
9.261 15.365
8.04 18.373
ID=RS2333-10

LM=20
25.512 14.085
23.16 11.673
23.636 13.311
21.492 10.214
22.564 12.775
21.045 14.234
20.42 15.068
20.182 16.169
19.676 16.288
17.829 14.025
18.008 12.656
19.527 14.174
20.241 15.901
19.11 15.484
15.001 16.586
15.417 19.772
17.591 18.939
18.693 20.517
17.651 20.934
20.629 22.095
ID=RS2333-11

LM=20
23.51 9.514
20.74 9.008
21.485 9.99
17.762 8.829
20.383 10.139
20.353 12.283
20.234 13.326
20.681 14.07
20.145 14.636
17.494 13.981
16.72 13.177
19.43 13.802
20.502 14.934
19.519 15.112
16.839 18.06
18.328 19.728
19.519 18.418
21.485 18.745
20.681 20.026
23.688 18.983
ID=RS2333-12

LM=20
13.043 15.857
15.097 18.715
14.889 16.899
16.527 19.996
15.931 17.256
16.854 16.035
17.807 14.993
17.777 13.981
18.492 13.951
20.189 16.303
21.351 18.209
18.671 15.142
18.611 13.206
19.653 13.653
23.852 14.07
23.882 11.003
21.916 11.539
20.934 9.931
22.333 9.901
19.862 8.531
ID=RS2333-13

LM=20
12.499 21.857
15.388 21.47
14.137 20.785
17.949 20.844
15.149 19.862
14.941 18.105
14.584 16.824
13.958 16.437
14.167 15.872
17.055 15.901
18.991 15.991
15.537 16.884
14.316 15.901
14.792 15.544
16.757 11.554
14.018 10.809
13.452 12.536
11.427 12.596
11.933 11.464
9.283 13.34
ID=RS2333-14

LM=20
26.346 14.494
23.696 12.082
24.202 13.661
21.73 10.385
23.219 13.303
22.117 14.881
21.522 15.537
21.998 16.757
21.284 16.698
18.663 14.613
18.395 14.077
21.075 15.745
21.343 17.174
20.241 16.936
16.549 18.038
17.204 20.718
18.991 19.735
20.39 21.254
19.169 21.671
22.594 21.939
ID=RS2333-15

LM=20
17.807 21.098
20.785 20.234
19.743 19.758
23.048 19.37
20.428 18.894
20.04 16.601
19.832 15.767
19.117 15.38
19.445 14.874
22.959 14.695
24.477 15.261
21.44 15.618
19.743 14.755
20.16 14.427
21.976 9.99
18.849 9.425
18.373 11.152
16.259 11.688
16.676 10.526
13.787 12.849
ID=RS2333-16

LM=20
12.641 24.797
15.499 23.606
14.427 23.16
17.703 22.594
15.053 22.177
14.576 20.867
13.862 19.884
12.849 19.289
13.028 18.604
15.738 17.829
18.447 17.293
14.278 19.705
12.849 18.931
13.594 18.097
14.249 13.661
11.39 13.541
11.628 15.298
9.603 15.864
9.752 14.733
7.549 17.651
ID=RS2333-17

LM=20
7.712 17.331
10.333 18.641
9.946 17.45
12.775 19.147
10.75 17.241
11.077 15.216
11.345 14.264
10.958 13.37
11.435 13.013
14.264 14.442
15.663 15.901
12.03 14.71
11.584 13.072
12.298 13.072
16.199 10.273
14.234 8.159
12.864 9.38
11.077 8.695
12.12 7.712
9.023 8.516
ID=RS2333-18

LM=20
17.628 6.119
15.574 8.799
16.795 8.472
14.442 10.943
16.944 9.335
18.284 10.378
19.207 11.062
20.1 11.062
20.308 11.539
18.403 13.772
16.705 15.499
18.403 12.164
20.249 11.211
20.249 12.522
21.827 16.482
24.596 15.053
23.852 13.206
24.894 11.986
25.549 13.087
25.907 9.365
ID=RS2333-19

LM=20
11.375 15.566
13.46 18.157
13.43 16.847
15.604 19.705
14.442 17.174
15.842 15.864
16.646 15.06
16.616 13.958
17.241 13.869
19.147 16.281
20.338 18.008
17.212 14.971
17.092 13.601
17.837 13.929
22.304 12.916
21.648 10.653
19.594 11.249
18.164 9.432
19.802 9.134
15.991 8.36
ID=RS2333-20

LM=20
11.368 20.502
14.316 20.859
13.869 19.877
16.787 20.919
14.226 19.37
14.524 17.584
14.643 16.422
14.375 15.44
14.822 15.231
17.472 15.946
19.348 17.494
15.596 16.78
14.435 15.797
15.417 15.172
18.931 12.164
16.281 10.646
15.001 12.105
13.333 11.628
13.72 10.884
10.683 12.015
ID=RS2333-21

LM=20
17.718 6.789
15.901 9.559
17.003 9.172
14.71 11.881
16.854 10.422
18.581 11.345
19.772 11.792
20.785 11.703
20.874 12.477
19.028 14.68
18.045 15.455
19.236 12.775
20.576 11.762
20.964 13.132
22.72 16.676
25.103 14.859
24.12 12.894
25.192 11.345
26.085 12.268
25.609 8.784
ID=RS2333-22

LM=20
25.258 17.908
24.718 15.133
24.213 16.322
24.213 12.503
23.925 15.998
21.799 14.737
21.007 15.169
19.962 16.034
19.745 15.097
20.286 12.467
20.466 10.521
19.926 14.665
19.817 15.169
19.421 15.169
16.683 13.224
15.962 15.674
18.52 16.106
19.097 18.484
17.98 18.16
19.817 20.538
ID=RS2333-23

LM=20
11.098 22.988
13.44 22.376
12.719 21.619
15.746 22.592
12.719 21.475
13.512 19.457
13.08 18.376
12.503 17.728
13.332 17.583
16.25 18.52
17.259 19.097
14.305 17.151
13.8 16.899
13.836 16.394
15.674 14.485
13.368 13.44
13.296 15.566
11.278 15.458
11.494 14.593
9.116 15.35
ID=RS2333-24

LM=20
25.907 19.385
25.402 16.863
24.79 18.088
25.15 14.197
24.574 17.872
22.448 16.935
21.187 17.439
20.25 18.304
20.142 17.331
20.826 14.485
21.115 12.755
19.998 16.647
19.89 17.115
19.457 17.115
16.827 15.422
16.358 18.124
18.628 18.412
18.628 20.034
17.872 20.142
19.313 22.736
ID=RS2333-25

LM=20
11.963 21.187
14.197 20.79
13.188 20.106
16.863 20.646
13.368 19.853
14.557 17.836
13.836 16.683
13.332 16.034
13.944 15.818
17.079 16.286
18.773 16.791
15.133 15.962
14.341 15.854
14.413 15.205
15.818 12.791
13.404 12.143
13.007 14.521
11.35 14.773
11.062 13.98
9.404 15.566
ID=RS2333-26

LM=20
25.402 21.367
25.186 18.592
24.357 19.817
25.438 15.962
24.213 19.529
22.52 18.016
21.655 18.196
20.394 18.845
20.214 17.944
21.295 15.35
22.015 13.872
20.502 17.439
20.358 18.16
19.745 18.088
17.547 15.854
16.467 18.268
18.953 18.989
18.917 20.934
17.764 20.358
19.061 23.277
ID=RS2333-27

LM=20
17.295 22.087
18.953 20.502
17.62 20.538
21.439 18.917
17.728 19.962
17.908 17.656
17.043 17.007
15.746 16.43
16.467 15.962
19.493 15.386
21.475 14.881
17.475 15.89
16.935 16.106
16.611 15.854
17.475 11.999
14.557 13.08
15.241 15.205
13.548 16.467
13.332 15.205
12.251 17.62
ID=RS2333-28

LM=20
25.258 17.259
23.493 15.277
23.493 16.575
22.232 13.8
23.421 16.719
21.511 16.827
20.79 18.088
20.574 19.097
20.178 18.124
19.205 15.53
18.484 13.728
19.601 17.259
19.673 17.764
19.421 17.872
16.43 17.656
16.863 19.781
19.025 19.385
19.781 20.502
18.737 20.79
21.223 21.871
ID=RS2333-29

LM=20
27.24 12.683
25.078 11.963
26.087 13.224
22.952 10.882
25.871 13.548
24.069 14.737
24.069 15.998
24.321 16.827
23.601 16.647
21.115 14.737
20.898 14.124
22.736 16.25
23.132 16.575
22.916 16.971
20.178 18.556
21.691 20.286
22.844 18.52
24.285 19.457
24.213 20.07
26.591 19.277
ID=RS2333-30

LM=20
17.151 22.412
19.241 20.646
18.088 20.43
21.295 18.737
18.088 20.178
17.62 18.088
16.647 17.583
15.313 17.367
15.746 16.863
18.7 15.602
20.25 14.377
16.575 16.394
15.998 17.043
15.494 16.43
15.133 13.368
13.043 14.305
14.124 16.358
12.719 17.62
12.287 16.719
11.314 19.601
ID=RS2333-31

LM=20
24.177 21.259
23.745 18.196
23.06 19.169
24.033 15.782
22.628 19.169
20.97 17.547
19.565 17.944
18.52 18.412
18.556 17.8
19.817 14.989
20.322 14.449
18.773 16.863
18.773 17.439
18.196 17.475
15.89 14.953
15.133 17.872
17.367 18.52
17.295 20.574
16.322 19.89
17.764 23.24
ID=RS2333-32

LM=20
24.646 19.89
23.853 17.547
23.817 19.457
23.529 15.277
23.565 18.917
21.727 18.556
20.97 19.781
20.574 20.934
20.07 20.322
19.637 17.079
19.421 15.998
18.917 18.881
19.169 19.529
18.376 19.673
15.638 18.34
15.566 20.718
18.196 20.718
18.953 22.772
17.764 22.484
19.709 24.033
ID=RS2333-33

LM=20
22.268 7.783
20.034 8.612
21.079 9.188
17.62 9.26
21.439 9.512
20.79 11.602
21.583 12.755
21.943 13.224
21.511 13.512
18.304 13.44
17.944 13.188
20.538 13.656
21.439 13.404
21.439 14.016
20.214 17.007
22.592 16.935
22.376 14.953
23.853 14.305
24.105 15.025
25.619 13.224
ID=RS2333-34

LM=20
23.421 19.745
22.772 17.223
22.015 18.737
22.015 14.809
21.763 18.7
19.745 17.583
18.953 18.052
17.836 18.917
17.692 17.836
17.908 14.989
17.944 12.935
17.8 17.439
17.764 17.836
17.475 18.052
14.593 16.539
14.665 19.025
16.935 19.061
17.367 20.934
16.467 21.007
18.16 22.592
ID=RS2333-35

LM=20
22.844 10.882
20.07 10.017
21.223 11.386
18.052 9.693
21.115 11.53
19.133 12.827
19.493 14.197
19.89 15.133
19.025 14.989
16.25 13.296
14.881 12.719
18.196 14.557
18.7 14.809
18.448 15.422
15.818 17.151
18.124 18.52
19.313 16.611
20.862 16.971
20.502 17.872
23.024 16.899
ID=RS2333-36

LM=20
17.043 22.196
18.484 20.358
17.367 20.502
20.25 18.628
17.259 20.07
16.611 18.196
15.458 17.62
14.449 17.475
14.953 16.863
17.872 15.638
18.773 15.638
16.034 16.467
15.566 17.007
15.169 16.43
14.737 13.656
12.719 14.593
13.584 16.719
12.539 17.872
12.071 16.899
11.494 19.457
ID=RS2333-37

LM=20
13.26 21.835
15.674 21.979
14.953 21.295
18.304 22.015
14.845 20.754
16.178 18.773
15.962 17.62
15.422 16.25
16.286 16.575
18.917 17.836
20.43 18.664
17.223 16.683
16.575 16.43
16.827 16.034
18.845 13.836
16.142 12.719
15.35 14.845
14.124 14.845
14.052 14.088
11.927 14.917
ID=RS2333-38

LM=20
23.745 18.052
23.421 15.313
22.592 16.503
23.457 13.043
22.087 16.322
20.646 14.845
19.637 15.133
18.376 15.854
18.412 14.917
19.457 12.467
20.106 10.593
18.628 14.413
18.556 14.989
18.052 14.917
15.53 12.467
14.845 14.989
16.827 15.926
16.791 17.547
16.106 17.836
17.295 19.493
ID=RS2333-39

LM=20
9.512 17.764
11.963 18.484
11.53 17.62
14.341 19.097
11.458 17.295
13.764 16.178
13.98 14.593
13.692 13.476
14.413 14.016
16.647 16.575
17.475 17.259
15.205 14.629
14.413 14.341
14.845 13.8
17.692 12.359
15.638 10.954
14.197 12.359
12.431 11.602
12.467 10.99
10.305 11.314
ID=RS2333-40

LM=20
24.321 11.314
23.349 10.918
23.961 12.503
20.718 12.827
23.096 12.935
22.916 13.836
23.024 14.593
23.565 15.061
23.024 15.241
20.934 15.818
20.97 15.53
22.844 15.205
23.853 15.71
23.637 16.25
22.304 18.628
24.249 18.592
24.249 17.043
26.051 15.71
27.6 16.214
27.384 15.133
ID=daf-21_01 

LM=20
14.989 8.9
14.953 9.909
16.394 9.512
15.998 12.575
16.755 9.512
17.547 11.062
18.448 10.846
19.133 10.81
19.025 12.071
18.773 13.476
18.052 14.845
19.565 11.638
19.709 11.422
19.962 11.35
20.934 13.548
21.511 11.566
19.601 10.521
19.205 9.26
19.565 8.395
18.628 7.495
ID=daf-21_02 

LM=20
17.908 19.529
19.061 19.061
18.124 18.881
20.502 17.259
18.088 18.304
18.34 16.935
17.728 16.611
16.863 16.214
17.583 15.782
19.061 15.061
19.709 14.989
17.764 15.097
17.403 15.241
17.259 14.989
17.656 12.791
16.322 14.088
16.575 15.674
15.638 16.863
15.386 16.467
15.566 17.403
ID=daf-21_03 

LM=20
14.413 15.169
15.89 16.034
15.818 14.449
16.647 17.656
16.322 14.773
17.403 15.097
18.124 14.593
18.628 13.944
19.205 14.809
19.673 16.899
19.601 17.259
19.025 14.809
18.989 14.557
19.133 14.341
21.619 15.025
20.826 12.863
18.845 13.728
17.656 12.647
18.196 12.107
16.683 11.746
ID=daf-21_04 

LM=20
18.737 10.557
18.268 11.71
19.205 12.071
16.25 13.368
19.205 12.395
18.7 13.8
19.385 14.557
20.07 15.133
19.169 15.746
17.764 16.178
16.322 16.286
18.953 15.53
19.205 15.386
19.529 15.566
19.421 18.124
20.682 16.971
20.61 14.845
21.259 13.548
22.16 14.124
22.952 12.431
ID=daf-21_05 

LM=20
15.674 17.187
16.575 17.944
15.818 16.755
18.953 18.232
16.178 16.43
17.403 15.998
17.295 15.169
17.007 14.305
17.98 14.413
20.07 15.313
20.178 16.142
18.592 14.341
18.34 14.124
18.412 13.872
20.214 13.368
18.809 12.035
17.764 13.188
16.142 13.512
15.746 13.152
15.097 13.656
ID=daf-21_06 

LM=20
23.349 13.224
22.628 12.755
23.132 13.476
20.214 12.251
22.412 13.836
21.151 14.557
21.187 15.422
21.331 16.322
20.466 15.89
18.881 14.665
18.664 14.593
20.574 15.89
20.79 16.43
20.322 16.575
18.412 17.8
20.178 18.448
21.223 17.043
23.168 17.007
22.988 17.223
23.709 16.863
ID=daf-21_07 

LM=20
19.998 10.233
19.277 10.918
19.781 11.206
17.187 11.314
19.709 11.494
18.953 12.647
19.097 13.944
19.601 14.377
18.7 14.809
17.043 14.377
16.719 14.485
18.16 14.485
18.556 14.197
19.241 14.521
18.304 17.295
20.646 17.295
20.286 15.35
22.16 14.305
22.34 14.629
23.168 13.8
ID=daf-21_08 

LM=20
13.44 12.251
13.872 13.296
13.908 12.395
14.737 15.422
14.593 12.755
15.854 13.728
16.611 13.152
17.259 12.503
17.295 13.8
17.511 15.422
17.656 16.503
17.764 13.656
17.872 13.44
18.052 13.188
19.493 14.845
19.421 12.539
17.403 12.035
16.575 10.665
18.52 10.882
17.007 10.377
ID=daf-21_09 

LM=20
26.483 18.845
25.691 17.836
25.15 18.917
24.538 16.07
24.79 18.592
23.349 18.592
22.412 18.845
21.979 18.989
21.511 17.98
20.682 16.467
21.295 15.926
21.835 17.764
21.835 18.989
21.115 18.917
18.845 18.124
18.592 20.43
20.034 20.61
21.295 21.655
20.574 21.979
21.727 22.592
ID=daf-21_10 

LM=20
13.512 11.782
13.116 12.935
13.584 12.683
14.088 16.142
13.8 12.719
15.205 13.728
15.854 13.368
16.286 12.935
16.575 14.088
16.503 16.178
16.034 17.007
17.007 14.088
17.151 13.8
17.583 13.8
18.953 14.953
19.673 13.368
17.62 13.116
16.178 10.629
17.764 11.638
16.539 10.593
ID=daf-21_11 

LM=20
17.151 20.358
18.232 19.89
16.286 19.493
19.385 18.7
16.07 19.205
16.971 17.656
16.322 17.007
16.142 16.394
16.827 16.467
19.133 16.214
19.998 16.07
18.088 16.358
17.692 16.575
17.331 16.322
17.62 13.476
15.926 14.088
16.178 15.71
14.665 17.151
14.701 15.602
14.485 16.07
ID=daf-21_12 

LM=20
15.061 19.205
15.277 18.016
15.169 17.692
18.737 18.628
15.71 17.259
17.115 17.115
16.863 16.394
16.394 15.818
17.187 15.746
19.241 15.818
20.394 15.674
17.511 14.773
17.259 14.485
17.259 14.16
19.169 13.62
17.295 12.899
16.683 14.413
14.593 14.989
14.809 13.944
14.269 14.665
ID=daf-21_13 

LM=20
27.468 48.968
28.838 49.567
27.041 47.899
30.891 47.342
28.495 47.342
27.725 46.059
27.725 45.246
27.383 44.818
27.853 44.091
29.308 43.235
30.848 43.62
28.239 44.904
26.869 44.305
27.169 43.962
28.153 40.582
25.286 40.325
25.714 41.994
24.858 45.888
23.447 43.663
24.003 45.631
ID=daf-21_(2015.07.22)_1_mouth 

LM=20
47.963 29.843
46.807 30.442
46.166 29.929
43.128 28.944
45.567 30.057
45.481 31.512
45.139 32.453
45.182 32.966
44.326 32.966
42.657 32.581
41.673 32.239
44.454 32.966
45.353 33.608
44.968 34.122
42.486 35.705
44.925 37.074
45.952 35.491
47.792 34.592
47.963 35.662
48.904 34.977
ID=daf-21_(2015.07.22)_2_mouth 

LM=20
66.724 34.87
65.398 33.972
65.441 35.897
62.702 34.186
64.67 36.239
63.943 36.71
63.558 37.566
63.772 38.208
63.045 38.293
60.863 37.138
60.777 36.368
63.045 37.694
63.558 39.021
62.531 39.106
59.151 40.09
60.82 42.229
62.317 41.16
65.697 39.876
65.483 42.058
66.425 41.374
ID=daf-21_(2015.07.22)_5_mouth 

LM=20
17.343 24.062
18.115 22.836
16.934 22.201
19.658 21.111
17.57 21.156
16.843 20.294
16.072 19.34
15.254 19.113
16.072 18.569
17.57 17.933
19.113 16.616
16.662 18.75
15.481 18.478
15.708 17.661
16.117 14.8
14.483 16.48
13.121 16.026
12.757 17.706
11.94 17.207
10.987 19.34
ID=2016.11.21_daf-21_eu

LM=20
27.149 18.75
26.377 16.889
25.742 17.388
24.97 13.166
25.469 16.253
24.153 17.706
23.063 18.115
22.428 18.75
22.064 18.251
21.656 16.162
20.339 14.846
22.337 17.07
21.883 18.659
21.338 18.251
17.933 17.479
17.888 20.385
19.794 20.158
21.066 21.701
19.794 22.246
22.201 22.791
ID=2016.11.21_daf-21_eu-02

LM=20
19.976 23.563
20.294 21.837
19.204 21.429
22.564 19.068
19.976 20.294
18.932 19.885
17.888 18.932
17.116 18.841
17.524 18.342
18.977 17.025
19.658 14.8
18.069 17.888
16.798 18.387
16.753 17.842
16.026 15.164
14.392 16.208
15.118 17.524
14.119 19.477
13.166 19.113
13.211 22.11
ID=2016.11.21_daf-21_eu-03

LM=20
23.336 22.609
23.245 20.248
22.337 20.702
24.107 17.661
22.155 19.431
21.111 19.431
20.067 18.796
19.522 19.159
19.34 18.478
20.248 16.253
20.657 14.891
20.067 18.251
18.977 19.34
18.523 18.705
16.98 16.117
16.208 18.387
17.479 19.159
17.025 20.793
16.299 20.475
17.207 22.882
ID=2016.11.21_daf-21_eu-04

LM=20
19.113 23.88
20.067 22.428
18.659 22.246
21.883 20.158
19.068 21.066
18.205 20.521
17.161 19.567
16.435 19.522
16.707 18.796
18.523 17.706
19.023 16.026
17.524 18.659
16.117 19.34
16.026 18.296
16.117 15.845
14.074 17.524
14.937 18.251
14.165 20.248
13.665 19.704
13.665 21.792
ID=2016.11.21_daf-21_eu-05

LM=20
13.892 11.94
14.256 13.892
14.982 13.665
14.528 16.117
15.3 13.62
16.344 14.392
17.479 14.483
18.296 14.301
17.751 15.345
17.161 16.934
17.434 17.842
17.842 15.708
18.387 14.573
19.25 14.982
20.521 16.753
20.657 14.8
19.386 14.256
18.932 12.485
20.566 12.44
19.204 10.714
ID=2016.11.21_daf-21_eu-06

LM=20
15.254 13.62
15.618 15.027
16.571 14.937
15.345 17.524
17.025 15.345
17.842 16.117
18.977 16.526
19.34 16.435
19.113 17.343
18.523 18.932
18.841 20.203
19.204 17.933
20.021 16.662
20.521 16.98
22.473 19.068
23.018 17.388
21.474 16.571
21.701 14.755
22.428 14.029
22.155 12.53
ID=2016.11.21_daf-21_eu-07

LM=20
22.655 11.168
21.111 11.849
21.156 12.667
18.024 11.804
20.475 12.803
19.794 13.892
20.112 15.027
20.385 15.845
19.749 15.89
17.388 15.527
16.208 15.799
18.75 15.527
20.339 15.845
19.704 16.48
18.342 18.614
20.475 19.113
20.884 17.116
22.291 16.98
22.7 17.297
24.516 16.253
ID=2016.11.21_daf-21_eu-08

LM=20
21.974 10.397
19.976 11.532
21.066 11.849
18.024 13.257
20.793 12.394
20.385 13.529
21.293 13.983
21.837 14.165
21.202 14.846
19.613 15.618
18.523 16.299
20.43 15.572
20.929 15.572
21.202 16.026
20.021 18.205
21.928 17.252
21.474 16.026
22.882 14.528
22.972 15.845
24.289 13.484
ID=2016.11.21_daf-21_st

LM=20
22.246 18.16
21.247 17.297
20.839 17.797
19.34 14.937
20.339 17.706
19.295 17.343
19.113 18.115
18.886 18.932
18.115 18.115
17.297 16.435
16.526 15.391
17.025 18.024
17.297 18.478
16.843 19.25
15.345 18.342
16.162 19.885
17.479 19.204
18.932 20.294
17.751 20.702
19.749 21.429
ID=2016.11.21_daf-21_st-02

LM=20
14.846 15.436
15.436 16.526
15.981 15.618
17.57 18.523
16.389 15.572
17.524 15.981
17.933 15.254
18.342 14.483
18.841 15.436
19.658 16.798
20.748 17.933
19.204 15.436
19.204 14.982
19.613 14.71
21.61 14.71
20.43 13.484
19.159 13.802
17.661 12.712
17.933 12.076
16.117 12.122
ID=2016.11.21_daf-21_st-03

LM=20
20.702 21.52
21.52 19.84
20.475 20.021
23.018 17.842
20.475 19.931
19.25 18.569
17.797 18.478
16.299 18.75
16.526 17.978
18.841 15.572
19.25 15.436
17.933 17.025
17.388 17.797
16.798 17.116
14.664 14.119
12.848 16.026
14.528 17.343
14.074 19.204
13.075 18.523
13.393 21.111
ID=nhr1(40.5)-St-AG-biolrep-1-ind-08.czi

LM=20
25.469 12.394
23.699 11.305
24.107 12.122
21.656 10.124
23.835 12.349
22.382 13.847
22.337 14.982
22.428 16.344
21.837 16.072
19.068 13.529
18.251 12.984
21.02 14.891
21.837 15.618
21.066 15.981
17.343 18.024
18.75 19.794
20.339 18.251
21.928 19.023
21.293 19.931
23.699 19.522
ID=nhr1(40.5)-St-AG-biolrep-1-ind-03.czi

LM=20
21.247 9.761
18.432 10.351
19.658 10.851
16.344 10.442
19.386 11.214
19.204 13.257
19.749 14.346
20.385 15.118
19.386 15.118
16.571 14.437
14.755 14.982
17.706 14.619
19.34 14.256
18.932 15.572
17.297 18.75
19.976 19.159
20.43 17.434
21.792 16.98
21.883 17.751
23.699 16.162
ID=nhr1(40.5)-St-AG-biolrep-1-ind-02.czi

LM=20
11.123 16.707
12.44 18.069
12.44 16.934
13.892 20.112
12.894 17.025
14.21 16.072
14.755 14.937
15.027 13.529
15.754 14.165
17.161 16.753
17.57 17.615
15.89 15.3
15.436 14.71
15.981 14.573
19.885 13.62
18.932 11.123
17.161 12.122
15.572 11.259
16.48 10.76
14.165 10.442
ID=nhr1(40.5)-St-AG-biolrep-1-ind-04.czi

LM=20
23.109 19.113
22.428 17.025
21.837 17.706
21.974 14.937
21.202 17.161
19.567 17.116
18.387 17.661
17.57 18.705
17.207 17.661
17.751 14.937
17.524 13.529
17.751 16.026
17.797 17.297
16.843 17.025
13.484 15.164
13.075 17.978
14.982 18.432
15.618 20.475
14.528 20.339
16.117 22.201
ID=nhr1(40.5)-St-AG-biolrep-1-ind-05.czi

LM=20
19.749 21.202
20.884 19.704
19.976 19.749
22.246 17.978
19.84 19.477
18.432 18.251
17.297 18.16
15.935 18.069
16.616 17.207
18.932 15.436
19.113 14.755
17.751 16.435
17.252 17.343
16.48 16.571
15.436 13.438
13.484 14.891
14.528 16.026
14.119 17.661
13.348 16.98
13.393 19.34
ID=nhr1(40.5)-St-AG-biolrep-1-ind-07.czi

LM=20
23.426 15.527
21.928 13.211
21.883 14.846
21.293 11.305
21.383 14.619
20.067 15.254
19.386 16.162
19.159 17.207
18.432 16.435
17.842 13.348
17.57 12.712
18.16 14.982
18.659 15.981
17.615 15.935
13.938 15.754
14.437 17.933
16.662 17.842
17.933 19.34
16.162 19.386
18.569 20.021
ID=nhr1(40.5)-St-AG-biolrep-1-ind-10.czi

LM=20
15.209 21.565
17.252 21.111
16.843 20.612
20.248 21.474
16.98 20.248
17.751 18.069
17.207 16.934
16.571 15.935
17.57 15.845
20.248 16.798
20.975 17.343
18.569 16.571
17.797 16.435
18.205 15.754
20.566 12.939
17.797 12.303
16.934 13.938
15.527 14.346
15.391 13.438
13.62 14.71
ID=nhr1(40.5)-St-AG-biolrep-1-ind-01.czi

LM=20
11.94 20.657
14.664 21.429
13.847 20.612
16.526 22.291
14.21 20.475
15.345 18.342
15.209 17.388
14.982 15.981
16.072 16.389
18.115 18.342
18.796 19.113
16.435 17.751
15.618 17.161
16.571 16.389
19.522 14.074
17.388 12.621
16.299 14.165
14.664 13.938
15.254 13.075
12.53 13.892
ID=nhr1(40.5)-St-AG-biolrep-1-ind-09.czi

LM=20
20.975 21.52
21.111 19.25
20.158 19.658
21.792 17.297
20.021 19.386
18.478 18.614
17.388 19.023
16.117 19.931
15.935 18.841
17.479 16.026
17.661 15.118
16.798 17.343
16.662 18.16
15.754 17.751
13.575 14.8
11.986 16.798
13.892 17.978
13.62 19.976
12.667 19.749
13.983 21.792
ID=nhr1(40.5)-St-AG-biolrep-1-ind-06.czi

LM=20
26.786 13.211
24.788 12.303
25.424 13.484
22.337 11.35
25.061 13.756
23.563 15.527
23.381 16.843
23.79 17.933
22.836 17.751
20.657 15.391
18.75 15.89
21.383 15.981
22.473 16.753
21.52 17.888
19.522 20.294
21.747 21.383
23.381 19.658
24.561 20.067
24.062 21.02
26.468 20.248
ID=nhr1(40.5)-St-AG-biolrep-2-ind-01.czi

LM=20
26.831 19.295
25.242 17.07
25.152 18.432
24.425 14.846
24.834 18.342
22.564 18.75
21.701 19.704
20.929 20.612
20.339 19.794
20.521 16.662
19.477 14.891
20.612 18.069
21.565 19.113
20.43 18.977
16.707 19.204
16.889 21.701
19.25 21.338
20.112 22.564
19.204 22.882
21.656 24.107
ID=nhr1(40.5)-St-AG-biolrep-2-ind-02.czi

LM=20
13.62 12.712
14.528 14.952
14.891 13.983
14.891 17.797
15.497 14.649
16.828 14.649
18.221 13.438
18.826 12.228
19.552 13.196
19.189 16.283
20.581 17.978
19.189 14.528
19.129 13.196
20.339 13.499
23.729 14.044
23.79 11.501
21.005 11.501
20.279 9.927
21.61 9.927
19.129 8.111
ID=nhr1(40.5)-St-AG-biolrep-2-ind-03.czi

LM=20
15.254 20.203
17.207 19.885
16.753 19.159
20.067 20.067
16.843 18.614
17.252 16.707
16.707 15.663
15.845 14.664
16.753 14.573
19.84 15.527
20.248 14.982
17.933 15.118
17.07 14.891
17.252 14.165
18.886 10.714
16.48 10.079
15.845 12.44
14.437 12.757
14.165 12.076
12.485 14.074
ID=nhr1(40.5)-St-AG-biolrep-2-ind-04.czi

LM=20
11.214 17.297
13.166 18.569
13.393 17.57
15.481 20.612
13.938 17.615
15.481 16.389
15.754 14.982
15.89 13.756
16.571 14.256
18.478 16.662
18.841 17.661
16.753 16.253
15.935 15.345
16.843 15.209
20.475 13.166
18.478 10.805
16.798 12.167
15.345 11.849
15.572 10.805
13.393 10.987
ID=nhr1(40.5)-St-AG-biolrep-2-ind-05.czi

LM=20
14.71 20.158
17.161 20.475
16.707 19.794
19.613 20.702
16.843 19.477
17.933 17.479
17.661 15.527
17.207 14.573
18.342 14.8
20.657 16.616
22.337 16.571
19.295 16.162
18.342 15.3
18.659 14.982
21.111 12.349
18.432 11.123
17.343 12.576
16.253 12.485
15.436 12.167
13.62 13.348
ID=nhr1(40.5)-St-AG-biolrep-2-ind-06.czi

LM=20
19.386 20.521
20.702 19.204
19.749 18.841
22.745 17.615
19.613 18.614
18.796 16.662
17.661 16.208
16.526 15.935
17.207 15.254
19.84 14.074
20.657 12.894
18.75 14.528
17.888 15.436
17.57 14.755
16.526 11.622
14.119 12.258
14.937 14.437
13.892 15.89
13.393 15.118
13.211 17.207
ID=nhr1(40.5)-St-AG-biolrep-2-ind-07.czi

LM=20
20.839 10.033
19.159 10.533
20.021 11.214
16.344 10.669
19.522 11.622
19.159 14.074
19.613 15.027
20.385 15.845
19.567 15.89
16.662 15.164
15.027 15.708
18.251 15.345
19.113 15.527
19.023 16.162
17.751 19.613
20.339 20.021
21.02 18.296
22.564 17.661
22.564 18.478
24.607 16.707
ID=nhr1(40.5)-St-AG-biolrep-2-ind-08.czi

LM=20
11.668 12.621
12.122 15.027
12.757 14.301
12.349 18.024
13.211 14.392
14.891 15.618
16.344 14.891
17.434 14.119
17.797 14.982
16.707 17.797
17.116 18.75
17.297 16.389
17.207 15.027
18.16 15.391
21.792 16.98
22.201 13.983
19.431 13.211
19.113 11.804
20.158 11.713
17.751 9.897
ID=nhr1(40.5)-St-AG-biolrep-2-ind-09.czi

LM=20
25.696 14.029
24.017 12.667
23.88 13.711
22.064 10.487
23.517 13.892
21.066 15.254
20.566 16.344
20.475 17.706
19.567 16.662
18.251 13.847
17.343 12.848
19.704 15.391
20.385 16.117
19.34 16.253
15.981 17.524
17.252 20.067
19.204 18.977
20.612 19.976
19.976 20.566
22.428 20.748
ID=nhr1(40.5)-St-AG-biolrep-2-ind-10.czi
